# Supplementary material for: The proteome of mouse vestibular hair bundles over development
Source: Sci Data. 2015 Sep 15;2:150047. doi: 10.1038/sdata.2015.47 (PMC4570149; doi:10.1038/sdata.2015.47)
Supplement: Supplementary file 1 [file sdata201547-isa1.zip]

Archive with 3 entries (3 files):
- i_Investigation.txt
- s_study_Barr-Gilespie_76B.txt
- a_assay_Barr-Gilespie_76B.txt
