# Supplementary material for: The proteome of mouse vestibular hair bundles over development
Source: Sci Data. 2015 Sep 15;2:150047. doi: 10.1038/sdata.2015.47 (PMC4570149; doi:10.1038/sdata.2015.47)
Supplement: Supplementary file 1 [file sdata201547-isa1.zip › a_assay_Barr-Gilespie_76B.txt]

Sample Name	Protocol REF	Protocol REF	Parameter Value[mass spectrometer]	Parameter Value[mass spectrometer manufacturer]	Parameter Value[Scan m/z range]	Parameter Value[resolution]	Parameter Value[isolation width m/z]	Parameter Value[activation time]	Unit	Term Source REF	Term Accession Number	Parameter Value[activation q]	Assay Name	Raw Data File	Comment [Data Repository]	Comment [Data Record Accession]	Comment [Data Record URI]	Protocol REF	Derived Data File	Comment [Data Repository]	Comment [Data Record Accession]	Comment [Data Record URI]	Factor Value[developmental stage]
P5_BUN_1	Sample preparation for mass spectrometry	Mass spectrometry	Thermo Electron Orbitrap Velos ETD mass spectrometer	Thermo Fisher Scientific	300-1600	60,000	3	10	millisecond	UO	UO:0000028	0.25	v131023v02	v131023v02.raw	ProteomeXchange	PXD02167	http://dx.doi.org/10.6019/PXD02167	Mass spectrometry data processing by MaxQuant	SEARCH_MAXQUANT.zip	ProteomeXchange	PXD02167	http://dx.doi.org/10.6019/PXD02167	young
P5_BUN_2	Sample preparation for mass spectrometry	Mass spectrometry	Thermo Electron Orbitrap Velos ETD mass spectrometer	Thermo Fisher Scientific	300-1600	60,000	3	10	millisecond	UO	UO:0000028	0.25	v131028v02	v131028v02.raw	ProteomeXchange	PXD02167	http://dx.doi.org/10.6019/PXD02167	Mass spectrometry data processing by MaxQuant	SEARCH_MAXQUANT.zip	ProteomeXchange	PXD02167	http://dx.doi.org/10.6019/PXD02167	young
P5_BUN_3	Sample preparation for mass spectrometry	Mass spectrometry	Thermo Electron Orbitrap Velos ETD mass spectrometer	Thermo Fisher Scientific	300-1600	60,000	3	10	millisecond	UO	UO:0000028	0.25	v131030v04	v131030v04.raw	ProteomeXchange	PXD02167	http://dx.doi.org/10.6019/PXD02167	Mass spectrometry data processing by MaxQuant	SEARCH_MAXQUANT.zip	ProteomeXchange	PXD02167	http://dx.doi.org/10.6019/PXD02167	young
P5_BUN_4	Sample preparation for mass spectrometry	Mass spectrometry	Thermo Electron Orbitrap Velos ETD mass spectrometer	Thermo Fisher Scientific	300-1600	60,000	3	10	millisecond	UO	UO:0000028	0.25	v131104v03	v131104v03.raw	ProteomeXchange	PXD02167	http://dx.doi.org/10.6019/PXD02167	Mass spectrometry data processing by MaxQuant	SEARCH_MAXQUANT.zip	ProteomeXchange	PXD02167	http://dx.doi.org/10.6019/PXD02167	young
P5_UTR_1	Sample preparation for mass spectrometry	Mass spectrometry	Thermo Electron Orbitrap Velos ETD mass spectrometer	Thermo Fisher Scientific	300-1600	60,000	3	10	millisecond	UO	UO:0000028	0.25	v131106v02	v131106v02.raw	ProteomeXchange	PXD02167	http://dx.doi.org/10.6019/PXD02167	Mass spectrometry data processing by MaxQuant	SEARCH_MAXQUANT.zip	ProteomeXchange	PXD02167	http://dx.doi.org/10.6019/PXD02167	young
P5_UTR_2	Sample preparation for mass spectrometry	Mass spectrometry	Thermo Electron Orbitrap Velos ETD mass spectrometer	Thermo Fisher Scientific	300-1600	60,000	3	10	millisecond	UO	UO:0000028	0.25	v131107v04	v131107v04.raw	ProteomeXchange	PXD02167	http://dx.doi.org/10.6019/PXD02167	Mass spectrometry data processing by MaxQuant	SEARCH_MAXQUANT.zip	ProteomeXchange	PXD02167	http://dx.doi.org/10.6019/PXD02167	young
P5_UTR_3	Sample preparation for mass spectrometry	Mass spectrometry	Thermo Electron Orbitrap Velos ETD mass spectrometer	Thermo Fisher Scientific	300-1600	60,000	3	10	millisecond	UO	UO:0000028	0.25	v131111v02	v131111v02.raw	ProteomeXchange	PXD02167	http://dx.doi.org/10.6019/PXD02167	Mass spectrometry data processing by MaxQuant	SEARCH_MAXQUANT.zip	ProteomeXchange	PXD02167	http://dx.doi.org/10.6019/PXD02167	young
P5_UTR_4	Sample preparation for mass spectrometry	Mass spectrometry	Thermo Electron Orbitrap Velos ETD mass spectrometer	Thermo Fisher Scientific	300-1600	60,000	3	10	millisecond	UO	UO:0000028	0.25	v131112v04	v131112v04.raw	ProteomeXchange	PXD02167	http://dx.doi.org/10.6019/PXD02167	Mass spectrometry data processing by MaxQuant	SEARCH_MAXQUANT.zip	ProteomeXchange	PXD02167	http://dx.doi.org/10.6019/PXD02167	young
P23_BUN_1	Sample preparation for mass spectrometry	Mass spectrometry	Thermo Electron Orbitrap Velos ETD mass spectrometer	Thermo Fisher Scientific	300-1600	60,000	3	10	millisecond	UO	UO:0000028	0.25	v130514v02	v130514v02.raw	ProteomeXchange	PXD02167	http://dx.doi.org/10.6019/PXD02167	Mass spectrometry data processing by MaxQuant	SEARCH_MAXQUANT.zip	ProteomeXchange	PXD02167	http://dx.doi.org/10.6019/PXD02167	mature
P23_BUN_2	Sample preparation for mass spectrometry	Mass spectrometry	Thermo Electron Orbitrap Velos ETD mass spectrometer	Thermo Fisher Scientific	300-1600	60,000	3	10	millisecond	UO	UO:0000028	0.25	v130517v03	v130517v03.raw	ProteomeXchange	PXD02167	http://dx.doi.org/10.6019/PXD02167	Mass spectrometry data processing by MaxQuant	SEARCH_MAXQUANT.zip	ProteomeXchange	PXD02167	http://dx.doi.org/10.6019/PXD02167	mature
P23_BUN_3	Sample preparation for mass spectrometry	Mass spectrometry	Thermo Electron Orbitrap Velos ETD mass spectrometer	Thermo Fisher Scientific	300-1600	60,000	3	10	millisecond	UO	UO:0000028	0.25	v130522v03	v130522v03.raw	ProteomeXchange	PXD02167	http://dx.doi.org/10.6019/PXD02167	Mass spectrometry data processing by MaxQuant	SEARCH_MAXQUANT.zip	ProteomeXchange	PXD02167	http://dx.doi.org/10.6019/PXD02167	mature
P23_BUN_4	Sample preparation for mass spectrometry	Mass spectrometry	Thermo Electron Orbitrap Velos ETD mass spectrometer	Thermo Fisher Scientific	300-1600	60,000	3	10	millisecond	UO	UO:0000028	0.25	v130526v02	v130526v02.raw	ProteomeXchange	PXD02167	http://dx.doi.org/10.6019/PXD02167	Mass spectrometry data processing by MaxQuant	SEARCH_MAXQUANT.zip	ProteomeXchange	PXD02167	http://dx.doi.org/10.6019/PXD02167	mature
P23_UTR_1	Sample preparation for mass spectrometry	Mass spectrometry	Thermo Electron Orbitrap Velos ETD mass spectrometer	Thermo Fisher Scientific	300-1600	60,000	3	10	millisecond	UO	UO:0000028	0.25	v130422v04	v130422v04.raw	ProteomeXchange	PXD02167	http://dx.doi.org/10.6019/PXD02167	Mass spectrometry data processing by MaxQuant	SEARCH_MAXQUANT.zip	ProteomeXchange	PXD02167	http://dx.doi.org/10.6019/PXD02167	mature
P23_UTR_2	Sample preparation for mass spectrometry	Mass spectrometry	Thermo Electron Orbitrap Velos ETD mass spectrometer	Thermo Fisher Scientific	300-1600	60,000	3	10	millisecond	UO	UO:0000028	0.25	v130429v02	v130429v02.raw	ProteomeXchange	PXD02167	http://dx.doi.org/10.6019/PXD02167	Mass spectrometry data processing by MaxQuant	SEARCH_MAXQUANT.zip	ProteomeXchange	PXD02167	http://dx.doi.org/10.6019/PXD02167	mature
P23_UTR_3	Sample preparation for mass spectrometry	Mass spectrometry	Thermo Electron Orbitrap Velos ETD mass spectrometer	Thermo Fisher Scientific	300-1600	60,000	3	10	millisecond	UO	UO:0000028	0.25	v130503v03	v130503v03.raw	ProteomeXchange	PXD02167	http://dx.doi.org/10.6019/PXD02167	Mass spectrometry data processing by MaxQuant	SEARCH_MAXQUANT.zip	ProteomeXchange	PXD02167	http://dx.doi.org/10.6019/PXD02167	mature
P23_UTR_4	Sample preparation for mass spectrometry	Mass spectrometry	Thermo Electron Orbitrap Velos ETD mass spectrometer	Thermo Fisher Scientific	300-1600	60,000	3	10	millisecond	UO	UO:0000028	0.25	v130510v02	v130510v02.raw	ProteomeXchange	PXD02167	http://dx.doi.org/10.6019/PXD02167	Mass spectrometry data processing by MaxQuant	SEARCH_MAXQUANT.zip	ProteomeXchange	PXD02167	http://dx.doi.org/10.6019/PXD02167	mature
P5_BUN_1	Sample preparation for mass spectrometry	Mass spectrometry	Thermo Electron Orbitrap Velos ETD mass spectrometer	Thermo Fisher Scientific	300-1600	60,000	3	10	millisecond	UO	UO:0000028	0.25	v131023v03	v131023v03.raw	ProteomeXchange	PXD02167	http://dx.doi.org/10.6019/PXD02167	Mass spectrometry data processing by MaxQuant	SEARCH_MAXQUANT.zip	ProteomeXchange	PXD02167	http://dx.doi.org/10.6019/PXD02167	young
P5_BUN_2	Sample preparation for mass spectrometry	Mass spectrometry	Thermo Electron Orbitrap Velos ETD mass spectrometer	Thermo Fisher Scientific	300-1600	60,000	3	10	millisecond	UO	UO:0000028	0.25	v131028v03	v131028v03.raw	ProteomeXchange	PXD02167	http://dx.doi.org/10.6019/PXD02167	Mass spectrometry data processing by MaxQuant	SEARCH_MAXQUANT.zip	ProteomeXchange	PXD02167	http://dx.doi.org/10.6019/PXD02167	young
P5_BUN_3	Sample preparation for mass spectrometry	Mass spectrometry	Thermo Electron Orbitrap Velos ETD mass spectrometer	Thermo Fisher Scientific	300-1600	60,000	3	10	millisecond	UO	UO:0000028	0.25	v131030v05	v131030v05.raw	ProteomeXchange	PXD02167	http://dx.doi.org/10.6019/PXD02167	Mass spectrometry data processing by MaxQuant	SEARCH_MAXQUANT.zip	ProteomeXchange	PXD02167	http://dx.doi.org/10.6019/PXD02167	young
P5_BUN_4	Sample preparation for mass spectrometry	Mass spectrometry	Thermo Electron Orbitrap Velos ETD mass spectrometer	Thermo Fisher Scientific	300-1600	60,000	3	10	millisecond	UO	UO:0000028	0.25	v131104v04	v131104v04.raw	ProteomeXchange	PXD02167	http://dx.doi.org/10.6019/PXD02167	Mass spectrometry data processing by MaxQuant	SEARCH_MAXQUANT.zip	ProteomeXchange	PXD02167	http://dx.doi.org/10.6019/PXD02167	young
P5_UTR_1	Sample preparation for mass spectrometry	Mass spectrometry	Thermo Electron Orbitrap Velos ETD mass spectrometer	Thermo Fisher Scientific	300-1600	60,000	3	10	millisecond	UO	UO:0000028	0.25	v131106v03	v131106v03.raw	ProteomeXchange	PXD02167	http://dx.doi.org/10.6019/PXD02167	Mass spectrometry data processing by MaxQuant	SEARCH_MAXQUANT.zip	ProteomeXchange	PXD02167	http://dx.doi.org/10.6019/PXD02167	young
P5_UTR_2	Sample preparation for mass spectrometry	Mass spectrometry	Thermo Electron Orbitrap Velos ETD mass spectrometer	Thermo Fisher Scientific	300-1600	60,000	3	10	millisecond	UO	UO:0000028	0.25	v131108v01	v131108v01.raw	ProteomeXchange	PXD02167	http://dx.doi.org/10.6019/PXD02167	Mass spectrometry data processing by MaxQuant	SEARCH_MAXQUANT.zip	ProteomeXchange	PXD02167	http://dx.doi.org/10.6019/PXD02167	young
P5_UTR_3	Sample preparation for mass spectrometry	Mass spectrometry	Thermo Electron Orbitrap Velos ETD mass spectrometer	Thermo Fisher Scientific	300-1600	60,000	3	10	millisecond	UO	UO:0000028	0.25	v131111v03	v131111v03.raw	ProteomeXchange	PXD02167	http://dx.doi.org/10.6019/PXD02167	Mass spectrometry data processing by MaxQuant	SEARCH_MAXQUANT.zip	ProteomeXchange	PXD02167	http://dx.doi.org/10.6019/PXD02167	young
P5_UTR_4	Sample preparation for mass spectrometry	Mass spectrometry	Thermo Electron Orbitrap Velos ETD mass spectrometer	Thermo Fisher Scientific	300-1600	60,000	3	10	millisecond	UO	UO:0000028	0.25	v131112v05	v131112v05.raw	ProteomeXchange	PXD02167	http://dx.doi.org/10.6019/PXD02167	Mass spectrometry data processing by MaxQuant	SEARCH_MAXQUANT.zip	ProteomeXchange	PXD02167	http://dx.doi.org/10.6019/PXD02167	young
P23_BUN_1	Sample preparation for mass spectrometry	Mass spectrometry	Thermo Electron Orbitrap Velos ETD mass spectrometer	Thermo Fisher Scientific	300-1600	60,000	3	10	millisecond	UO	UO:0000028	0.25	v130514v03	v130514v03.raw	ProteomeXchange	PXD02167	http://dx.doi.org/10.6019/PXD02167	Mass spectrometry data processing by MaxQuant	SEARCH_MAXQUANT.zip	ProteomeXchange	PXD02167	http://dx.doi.org/10.6019/PXD02167	mature
P23_BUN_2	Sample preparation for mass spectrometry	Mass spectrometry	Thermo Electron Orbitrap Velos ETD mass spectrometer	Thermo Fisher Scientific	300-1600	60,000	3	10	millisecond	UO	UO:0000028	0.25	v130517v04	v130517v04.raw	ProteomeXchange	PXD02167	http://dx.doi.org/10.6019/PXD02167	Mass spectrometry data processing by MaxQuant	SEARCH_MAXQUANT.zip	ProteomeXchange	PXD02167	http://dx.doi.org/10.6019/PXD02167	mature
P23_BUN_3	Sample preparation for mass spectrometry	Mass spectrometry	Thermo Electron Orbitrap Velos ETD mass spectrometer	Thermo Fisher Scientific	300-1600	60,000	3	10	millisecond	UO	UO:0000028	0.25	v130523v01	v130523v01.raw	ProteomeXchange	PXD02167	http://dx.doi.org/10.6019/PXD02167	Mass spectrometry data processing by MaxQuant	SEARCH_MAXQUANT.zip	ProteomeXchange	PXD02167	http://dx.doi.org/10.6019/PXD02167	mature
P23_BUN_4	Sample preparation for mass spectrometry	Mass spectrometry	Thermo Electron Orbitrap Velos ETD mass spectrometer	Thermo Fisher Scientific	300-1600	60,000	3	10	millisecond	UO	UO:0000028	0.25	v130526v03	v130526v03.raw	ProteomeXchange	PXD02167	http://dx.doi.org/10.6019/PXD02167	Mass spectrometry data processing by MaxQuant	SEARCH_MAXQUANT.zip	ProteomeXchange	PXD02167	http://dx.doi.org/10.6019/PXD02167	mature
P23_UTR_1	Sample preparation for mass spectrometry	Mass spectrometry	Thermo Electron Orbitrap Velos ETD mass spectrometer	Thermo Fisher Scientific	300-1600	60,000	3	10	millisecond	UO	UO:0000028	0.25	v130422v05	v130422v05.raw	ProteomeXchange	PXD02167	http://dx.doi.org/10.6019/PXD02167	Mass spectrometry data processing by MaxQuant	SEARCH_MAXQUANT.zip	ProteomeXchange	PXD02167	http://dx.doi.org/10.6019/PXD02167	mature
P23_UTR_2	Sample preparation for mass spectrometry	Mass spectrometry	Thermo Electron Orbitrap Velos ETD mass spectrometer	Thermo Fisher Scientific	300-1600	60,000	3	10	millisecond	UO	UO:0000028	0.25	v130429v03	v130429v03.raw	ProteomeXchange	PXD02167	http://dx.doi.org/10.6019/PXD02167	Mass spectrometry data processing by MaxQuant	SEARCH_MAXQUANT.zip	ProteomeXchange	PXD02167	http://dx.doi.org/10.6019/PXD02167	mature
P23_UTR_3	Sample preparation for mass spectrometry	Mass spectrometry	Thermo Electron Orbitrap Velos ETD mass spectrometer	Thermo Fisher Scientific	300-1600	60,000	3	10	millisecond	UO	UO:0000028	0.25	v130503v04	v130503v04.raw	ProteomeXchange	PXD02167	http://dx.doi.org/10.6019/PXD02167	Mass spectrometry data processing by MaxQuant	SEARCH_MAXQUANT.zip	ProteomeXchange	PXD02167	http://dx.doi.org/10.6019/PXD02167	mature
P23_UTR_4	Sample preparation for mass spectrometry	Mass spectrometry	Thermo Electron Orbitrap Velos ETD mass spectrometer	Thermo Fisher Scientific	300-1600	60,000	3	10	millisecond	UO	UO:0000028	0.25	v130510v03	v130510v03.raw	ProteomeXchange	PXD02167	http://dx.doi.org/10.6019/PXD02167	Mass spectrometry data processing by MaxQuant	SEARCH_MAXQUANT.zip	ProteomeXchange	PXD02167	http://dx.doi.org/10.6019/PXD02167	mature
P5_BUN_1	Sample preparation for mass spectrometry	Mass spectrometry	Thermo Electron Orbitrap Velos ETD mass spectrometer	Thermo Fisher Scientific	300-1600	60,000	3	10	millisecond	UO	UO:0000028	0.25	v131025v01	v131025v01.raw	ProteomeXchange	PXD02167	http://dx.doi.org/10.6019/PXD02167	Mass spectrometry data processing by MaxQuant	SEARCH_MAXQUANT.zip	ProteomeXchange	PXD02167	http://dx.doi.org/10.6019/PXD02167	young
P5_BUN_2	Sample preparation for mass spectrometry	Mass spectrometry	Thermo Electron Orbitrap Velos ETD mass spectrometer	Thermo Fisher Scientific	300-1600	60,000	3	10	millisecond	UO	UO:0000028	0.25	v131028v04	v131028v04.raw	ProteomeXchange	PXD02167	http://dx.doi.org/10.6019/PXD02167	Mass spectrometry data processing by MaxQuant	SEARCH_MAXQUANT.zip	ProteomeXchange	PXD02167	http://dx.doi.org/10.6019/PXD02167	young
P5_BUN_3	Sample preparation for mass spectrometry	Mass spectrometry	Thermo Electron Orbitrap Velos ETD mass spectrometer	Thermo Fisher Scientific	300-1600	60,000	3	10	millisecond	UO	UO:0000028	0.25	v131101v01	v131101v01.raw	ProteomeXchange	PXD02167	http://dx.doi.org/10.6019/PXD02167	Mass spectrometry data processing by MaxQuant	SEARCH_MAXQUANT.zip	ProteomeXchange	PXD02167	http://dx.doi.org/10.6019/PXD02167	young
P5_BUN_4	Sample preparation for mass spectrometry	Mass spectrometry	Thermo Electron Orbitrap Velos ETD mass spectrometer	Thermo Fisher Scientific	300-1600	60,000	3	10	millisecond	UO	UO:0000028	0.25	v131104v05	v131104v05.raw	ProteomeXchange	PXD02167	http://dx.doi.org/10.6019/PXD02167	Mass spectrometry data processing by MaxQuant	SEARCH_MAXQUANT.zip	ProteomeXchange	PXD02167	http://dx.doi.org/10.6019/PXD02167	young
P5_UTR_1	Sample preparation for mass spectrometry	Mass spectrometry	Thermo Electron Orbitrap Velos ETD mass spectrometer	Thermo Fisher Scientific	300-1600	60,000	3	10	millisecond	UO	UO:0000028	0.25	v131106v04	v131106v04.raw	ProteomeXchange	PXD02167	http://dx.doi.org/10.6019/PXD02167	Mass spectrometry data processing by MaxQuant	SEARCH_MAXQUANT.zip	ProteomeXchange	PXD02167	http://dx.doi.org/10.6019/PXD02167	young
P5_UTR_2	Sample preparation for mass spectrometry	Mass spectrometry	Thermo Electron Orbitrap Velos ETD mass spectrometer	Thermo Fisher Scientific	300-1600	60,000	3	10	millisecond	UO	UO:0000028	0.25	v131108v02	v131108v02.raw	ProteomeXchange	PXD02167	http://dx.doi.org/10.6019/PXD02167	Mass spectrometry data processing by MaxQuant	SEARCH_MAXQUANT.zip	ProteomeXchange	PXD02167	http://dx.doi.org/10.6019/PXD02167	young
P5_UTR_3	Sample preparation for mass spectrometry	Mass spectrometry	Thermo Electron Orbitrap Velos ETD mass spectrometer	Thermo Fisher Scientific	300-1600	60,000	3	10	millisecond	UO	UO:0000028	0.25	v131111v04	v131111v04.raw	ProteomeXchange	PXD02167	http://dx.doi.org/10.6019/PXD02167	Mass spectrometry data processing by MaxQuant	SEARCH_MAXQUANT.zip	ProteomeXchange	PXD02167	http://dx.doi.org/10.6019/PXD02167	young
P5_UTR_4	Sample preparation for mass spectrometry	Mass spectrometry	Thermo Electron Orbitrap Velos ETD mass spectrometer	Thermo Fisher Scientific	300-1600	60,000	3	10	millisecond	UO	UO:0000028	0.25	v131113v01	v131113v01.raw	ProteomeXchange	PXD02167	http://dx.doi.org/10.6019/PXD02167	Mass spectrometry data processing by MaxQuant	SEARCH_MAXQUANT.zip	ProteomeXchange	PXD02167	http://dx.doi.org/10.6019/PXD02167	young
P23_BUN_1	Sample preparation for mass spectrometry	Mass spectrometry	Thermo Electron Orbitrap Velos ETD mass spectrometer	Thermo Fisher Scientific	300-1600	60,000	3	10	millisecond	UO	UO:0000028	0.25	v130514v04	v130514v04.raw	ProteomeXchange	PXD02167	http://dx.doi.org/10.6019/PXD02167	Mass spectrometry data processing by MaxQuant	SEARCH_MAXQUANT.zip	ProteomeXchange	PXD02167	http://dx.doi.org/10.6019/PXD02167	mature
P23_BUN_2	Sample preparation for mass spectrometry	Mass spectrometry	Thermo Electron Orbitrap Velos ETD mass spectrometer	Thermo Fisher Scientific	300-1600	60,000	3	10	millisecond	UO	UO:0000028	0.25	v130517v05	v130517v05.raw	ProteomeXchange	PXD02167	http://dx.doi.org/10.6019/PXD02167	Mass spectrometry data processing by MaxQuant	SEARCH_MAXQUANT.zip	ProteomeXchange	PXD02167	http://dx.doi.org/10.6019/PXD02167	mature
P23_BUN_3	Sample preparation for mass spectrometry	Mass spectrometry	Thermo Electron Orbitrap Velos ETD mass spectrometer	Thermo Fisher Scientific	300-1600	60,000	3	10	millisecond	UO	UO:0000028	0.25	v130525v02	v130525v02.raw	ProteomeXchange	PXD02167	http://dx.doi.org/10.6019/PXD02167	Mass spectrometry data processing by MaxQuant	SEARCH_MAXQUANT.zip	ProteomeXchange	PXD02167	http://dx.doi.org/10.6019/PXD02167	mature
P23_BUN_4	Sample preparation for mass spectrometry	Mass spectrometry	Thermo Electron Orbitrap Velos ETD mass spectrometer	Thermo Fisher Scientific	300-1600	60,000	3	10	millisecond	UO	UO:0000028	0.25	v130526v04	v130526v04.raw	ProteomeXchange	PXD02167	http://dx.doi.org/10.6019/PXD02167	Mass spectrometry data processing by MaxQuant	SEARCH_MAXQUANT.zip	ProteomeXchange	PXD02167	http://dx.doi.org/10.6019/PXD02167	mature
P23_UTR_1	Sample preparation for mass spectrometry	Mass spectrometry	Thermo Electron Orbitrap Velos ETD mass spectrometer	Thermo Fisher Scientific	300-1600	60,000	3	10	millisecond	UO	UO:0000028	0.25	v130423v01	v130423v01.raw	ProteomeXchange	PXD02167	http://dx.doi.org/10.6019/PXD02167	Mass spectrometry data processing by MaxQuant	SEARCH_MAXQUANT.zip	ProteomeXchange	PXD02167	http://dx.doi.org/10.6019/PXD02167	mature
P23_UTR_2	Sample preparation for mass spectrometry	Mass spectrometry	Thermo Electron Orbitrap Velos ETD mass spectrometer	Thermo Fisher Scientific	300-1600	60,000	3	10	millisecond	UO	UO:0000028	0.25	v130429v04	v130429v04.raw	ProteomeXchange	PXD02167	http://dx.doi.org/10.6019/PXD02167	Mass spectrometry data processing by MaxQuant	SEARCH_MAXQUANT.zip	ProteomeXchange	PXD02167	http://dx.doi.org/10.6019/PXD02167	mature
P23_UTR_3	Sample preparation for mass spectrometry	Mass spectrometry	Thermo Electron Orbitrap Velos ETD mass spectrometer	Thermo Fisher Scientific	300-1600	60,000	3	10	millisecond	UO	UO:0000028	0.25	v130508v03	v130508v03.raw	ProteomeXchange	PXD02167	http://dx.doi.org/10.6019/PXD02167	Mass spectrometry data processing by MaxQuant	SEARCH_MAXQUANT.zip	ProteomeXchange	PXD02167	http://dx.doi.org/10.6019/PXD02167	mature
P23_UTR_4	Sample preparation for mass spectrometry	Mass spectrometry	Thermo Electron Orbitrap Velos ETD mass spectrometer	Thermo Fisher Scientific	300-1600	60,000	3	10	millisecond	UO	UO:0000028	0.25	v130510v04	v130510v04.raw	ProteomeXchange	PXD02167	http://dx.doi.org/10.6019/PXD02167	Mass spectrometry data processing by MaxQuant	SEARCH_MAXQUANT.zip	ProteomeXchange	PXD02167	http://dx.doi.org/10.6019/PXD02167	mature
P5_BUN_1	Sample preparation for mass spectrometry	Mass spectrometry	Thermo Electron Orbitrap Velos ETD mass spectrometer	Thermo Fisher Scientific	300-1600	60,000	3	10	millisecond	UO	UO:0000028	0.25	v131025v02	v131025v02.raw	ProteomeXchange	PXD02167	http://dx.doi.org/10.6019/PXD02167	Mass spectrometry data processing by MaxQuant	SEARCH_MAXQUANT.zip	ProteomeXchange	PXD02167	http://dx.doi.org/10.6019/PXD02167	young
P5_BUN_2	Sample preparation for mass spectrometry	Mass spectrometry	Thermo Electron Orbitrap Velos ETD mass spectrometer	Thermo Fisher Scientific	300-1600	60,000	3	10	millisecond	UO	UO:0000028	0.25	v131028v05	v131028v05.raw	ProteomeXchange	PXD02167	http://dx.doi.org/10.6019/PXD02167	Mass spectrometry data processing by MaxQuant	SEARCH_MAXQUANT.zip	ProteomeXchange	PXD02167	http://dx.doi.org/10.6019/PXD02167	young
P5_BUN_3	Sample preparation for mass spectrometry	Mass spectrometry	Thermo Electron Orbitrap Velos ETD mass spectrometer	Thermo Fisher Scientific	300-1600	60,000	3	10	millisecond	UO	UO:0000028	0.25	v131101v02	v131101v02.raw	ProteomeXchange	PXD02167	http://dx.doi.org/10.6019/PXD02167	Mass spectrometry data processing by MaxQuant	SEARCH_MAXQUANT.zip	ProteomeXchange	PXD02167	http://dx.doi.org/10.6019/PXD02167	young
P5_BUN_4	Sample preparation for mass spectrometry	Mass spectrometry	Thermo Electron Orbitrap Velos ETD mass spectrometer	Thermo Fisher Scientific	300-1600	60,000	3	10	millisecond	UO	UO:0000028	0.25	v131105v01	v131105v01.raw	ProteomeXchange	PXD02167	http://dx.doi.org/10.6019/PXD02167	Mass spectrometry data processing by MaxQuant	SEARCH_MAXQUANT.zip	ProteomeXchange	PXD02167	http://dx.doi.org/10.6019/PXD02167	young
P5_UTR_1	Sample preparation for mass spectrometry	Mass spectrometry	Thermo Electron Orbitrap Velos ETD mass spectrometer	Thermo Fisher Scientific	300-1600	60,000	3	10	millisecond	UO	UO:0000028	0.25	v131106v05	v131106v05.raw	ProteomeXchange	PXD02167	http://dx.doi.org/10.6019/PXD02167	Mass spectrometry data processing by MaxQuant	SEARCH_MAXQUANT.zip	ProteomeXchange	PXD02167	http://dx.doi.org/10.6019/PXD02167	young
P5_UTR_2	Sample preparation for mass spectrometry	Mass spectrometry	Thermo Electron Orbitrap Velos ETD mass spectrometer	Thermo Fisher Scientific	300-1600	60,000	3	10	millisecond	UO	UO:0000028	0.25	v131108v03	v131108v03.raw	ProteomeXchange	PXD02167	http://dx.doi.org/10.6019/PXD02167	Mass spectrometry data processing by MaxQuant	SEARCH_MAXQUANT.zip	ProteomeXchange	PXD02167	http://dx.doi.org/10.6019/PXD02167	young
P5_UTR_3	Sample preparation for mass spectrometry	Mass spectrometry	Thermo Electron Orbitrap Velos ETD mass spectrometer	Thermo Fisher Scientific	300-1600	60,000	3	10	millisecond	UO	UO:0000028	0.25	v131111v05	v131111v05.raw	ProteomeXchange	PXD02167	http://dx.doi.org/10.6019/PXD02167	Mass spectrometry data processing by MaxQuant	SEARCH_MAXQUANT.zip	ProteomeXchange	PXD02167	http://dx.doi.org/10.6019/PXD02167	young
P5_UTR_4	Sample preparation for mass spectrometry	Mass spectrometry	Thermo Electron Orbitrap Velos ETD mass spectrometer	Thermo Fisher Scientific	300-1600	60,000	3	10	millisecond	UO	UO:0000028	0.25	v131113v02	v131113v02.raw	ProteomeXchange	PXD02167	http://dx.doi.org/10.6019/PXD02167	Mass spectrometry data processing by MaxQuant	SEARCH_MAXQUANT.zip	ProteomeXchange	PXD02167	http://dx.doi.org/10.6019/PXD02167	young
P23_BUN_1	Sample preparation for mass spectrometry	Mass spectrometry	Thermo Electron Orbitrap Velos ETD mass spectrometer	Thermo Fisher Scientific	300-1600	60,000	3	10	millisecond	UO	UO:0000028	0.25	v130514v05	v130514v05.raw	ProteomeXchange	PXD02167	http://dx.doi.org/10.6019/PXD02167	Mass spectrometry data processing by MaxQuant	SEARCH_MAXQUANT.zip	ProteomeXchange	PXD02167	http://dx.doi.org/10.6019/PXD02167	mature
P23_BUN_2	Sample preparation for mass spectrometry	Mass spectrometry	Thermo Electron Orbitrap Velos ETD mass spectrometer	Thermo Fisher Scientific	300-1600	60,000	3	10	millisecond	UO	UO:0000028	0.25	v130518v03	v130518v03.raw	ProteomeXchange	PXD02167	http://dx.doi.org/10.6019/PXD02167	Mass spectrometry data processing by MaxQuant	SEARCH_MAXQUANT.zip	ProteomeXchange	PXD02167	http://dx.doi.org/10.6019/PXD02167	mature
P23_BUN_3	Sample preparation for mass spectrometry	Mass spectrometry	Thermo Electron Orbitrap Velos ETD mass spectrometer	Thermo Fisher Scientific	300-1600	60,000	3	10	millisecond	UO	UO:0000028	0.25	v130525v03	v130525v03.raw	ProteomeXchange	PXD02167	http://dx.doi.org/10.6019/PXD02167	Mass spectrometry data processing by MaxQuant	SEARCH_MAXQUANT.zip	ProteomeXchange	PXD02167	http://dx.doi.org/10.6019/PXD02167	mature
P23_BUN_4	Sample preparation for mass spectrometry	Mass spectrometry	Thermo Electron Orbitrap Velos ETD mass spectrometer	Thermo Fisher Scientific	300-1600	60,000	3	10	millisecond	UO	UO:0000028	0.25	v130526v05	v130526v05.raw	ProteomeXchange	PXD02167	http://dx.doi.org/10.6019/PXD02167	Mass spectrometry data processing by MaxQuant	SEARCH_MAXQUANT.zip	ProteomeXchange	PXD02167	http://dx.doi.org/10.6019/PXD02167	mature
P23_UTR_1	Sample preparation for mass spectrometry	Mass spectrometry	Thermo Electron Orbitrap Velos ETD mass spectrometer	Thermo Fisher Scientific	300-1600	60,000	3	10	millisecond	UO	UO:0000028	0.25	v130423v02	v130423v02.raw	ProteomeXchange	PXD02167	http://dx.doi.org/10.6019/PXD02167	Mass spectrometry data processing by MaxQuant	SEARCH_MAXQUANT.zip	ProteomeXchange	PXD02167	http://dx.doi.org/10.6019/PXD02167	mature
P23_UTR_2	Sample preparation for mass spectrometry	Mass spectrometry	Thermo Electron Orbitrap Velos ETD mass spectrometer	Thermo Fisher Scientific	300-1600	60,000	3	10	millisecond	UO	UO:0000028	0.25	v130429v05	v130429v05.raw	ProteomeXchange	PXD02167	http://dx.doi.org/10.6019/PXD02167	Mass spectrometry data processing by MaxQuant	SEARCH_MAXQUANT.zip	ProteomeXchange	PXD02167	http://dx.doi.org/10.6019/PXD02167	mature
P23_UTR_3	Sample preparation for mass spectrometry	Mass spectrometry	Thermo Electron Orbitrap Velos ETD mass spectrometer	Thermo Fisher Scientific	300-1600	60,000	3	10	millisecond	UO	UO:0000028	0.25	v130508v04	v130508v04.raw	ProteomeXchange	PXD02167	http://dx.doi.org/10.6019/PXD02167	Mass spectrometry data processing by MaxQuant	SEARCH_MAXQUANT.zip	ProteomeXchange	PXD02167	http://dx.doi.org/10.6019/PXD02167	mature
P23_UTR_4	Sample preparation for mass spectrometry	Mass spectrometry	Thermo Electron Orbitrap Velos ETD mass spectrometer	Thermo Fisher Scientific	300-1600	60,000	3	10	millisecond	UO	UO:0000028	0.25	v130513v03	v130513v03.raw	ProteomeXchange	PXD02167	http://dx.doi.org/10.6019/PXD02167	Mass spectrometry data processing by MaxQuant	SEARCH_MAXQUANT.zip	ProteomeXchange	PXD02167	http://dx.doi.org/10.6019/PXD02167	mature
P5_BUN_1	Sample preparation for mass spectrometry	Mass spectrometry	Thermo Electron Orbitrap Velos ETD mass spectrometer	Thermo Fisher Scientific	300-1600	60,000	3	10	millisecond	UO	UO:0000028	0.25	v131025v03	v131025v03.raw	ProteomeXchange	PXD02167	http://dx.doi.org/10.6019/PXD02167	Mass spectrometry data processing by MaxQuant	SEARCH_MAXQUANT.zip	ProteomeXchange	PXD02167	http://dx.doi.org/10.6019/PXD02167	young
P5_BUN_2	Sample preparation for mass spectrometry	Mass spectrometry	Thermo Electron Orbitrap Velos ETD mass spectrometer	Thermo Fisher Scientific	300-1600	60,000	3	10	millisecond	UO	UO:0000028	0.25	v131029v01	v131029v01.raw	ProteomeXchange	PXD02167	http://dx.doi.org/10.6019/PXD02167	Mass spectrometry data processing by MaxQuant	SEARCH_MAXQUANT.zip	ProteomeXchange	PXD02167	http://dx.doi.org/10.6019/PXD02167	young
P5_BUN_3	Sample preparation for mass spectrometry	Mass spectrometry	Thermo Electron Orbitrap Velos ETD mass spectrometer	Thermo Fisher Scientific	300-1600	60,000	3	10	millisecond	UO	UO:0000028	0.25	v131101v03	v131101v03.raw	ProteomeXchange	PXD02167	http://dx.doi.org/10.6019/PXD02167	Mass spectrometry data processing by MaxQuant	SEARCH_MAXQUANT.zip	ProteomeXchange	PXD02167	http://dx.doi.org/10.6019/PXD02167	young
P5_BUN_4	Sample preparation for mass spectrometry	Mass spectrometry	Thermo Electron Orbitrap Velos ETD mass spectrometer	Thermo Fisher Scientific	300-1600	60,000	3	10	millisecond	UO	UO:0000028	0.25	v131105v02	v131105v02.raw	ProteomeXchange	PXD02167	http://dx.doi.org/10.6019/PXD02167	Mass spectrometry data processing by MaxQuant	SEARCH_MAXQUANT.zip	ProteomeXchange	PXD02167	http://dx.doi.org/10.6019/PXD02167	young
P5_UTR_1	Sample preparation for mass spectrometry	Mass spectrometry	Thermo Electron Orbitrap Velos ETD mass spectrometer	Thermo Fisher Scientific	300-1600	60,000	3	10	millisecond	UO	UO:0000028	0.25	v131107v01	v131107v01.raw	ProteomeXchange	PXD02167	http://dx.doi.org/10.6019/PXD02167	Mass spectrometry data processing by MaxQuant	SEARCH_MAXQUANT.zip	ProteomeXchange	PXD02167	http://dx.doi.org/10.6019/PXD02167	young
P5_UTR_2	Sample preparation for mass spectrometry	Mass spectrometry	Thermo Electron Orbitrap Velos ETD mass spectrometer	Thermo Fisher Scientific	300-1600	60,000	3	10	millisecond	UO	UO:0000028	0.25	v131108v04	v131108v04.raw	ProteomeXchange	PXD02167	http://dx.doi.org/10.6019/PXD02167	Mass spectrometry data processing by MaxQuant	SEARCH_MAXQUANT.zip	ProteomeXchange	PXD02167	http://dx.doi.org/10.6019/PXD02167	young
P5_UTR_3	Sample preparation for mass spectrometry	Mass spectrometry	Thermo Electron Orbitrap Velos ETD mass spectrometer	Thermo Fisher Scientific	300-1600	60,000	3	10	millisecond	UO	UO:0000028	0.25	v131112v01	v131112v01.raw	ProteomeXchange	PXD02167	http://dx.doi.org/10.6019/PXD02167	Mass spectrometry data processing by MaxQuant	SEARCH_MAXQUANT.zip	ProteomeXchange	PXD02167	http://dx.doi.org/10.6019/PXD02167	young
P5_UTR_4	Sample preparation for mass spectrometry	Mass spectrometry	Thermo Electron Orbitrap Velos ETD mass spectrometer	Thermo Fisher Scientific	300-1600	60,000	3	10	millisecond	UO	UO:0000028	0.25	v131113v03	v131113v03.raw	ProteomeXchange	PXD02167	http://dx.doi.org/10.6019/PXD02167	Mass spectrometry data processing by MaxQuant	SEARCH_MAXQUANT.zip	ProteomeXchange	PXD02167	http://dx.doi.org/10.6019/PXD02167	young
P23_BUN_1	Sample preparation for mass spectrometry	Mass spectrometry	Thermo Electron Orbitrap Velos ETD mass spectrometer	Thermo Fisher Scientific	300-1600	60,000	3	10	millisecond	UO	UO:0000028	0.25	v130515v01	v130515v01.raw	ProteomeXchange	PXD02167	http://dx.doi.org/10.6019/PXD02167	Mass spectrometry data processing by MaxQuant	SEARCH_MAXQUANT.zip	ProteomeXchange	PXD02167	http://dx.doi.org/10.6019/PXD02167	mature
P23_BUN_2	Sample preparation for mass spectrometry	Mass spectrometry	Thermo Electron Orbitrap Velos ETD mass spectrometer	Thermo Fisher Scientific	300-1600	60,000	3	10	millisecond	UO	UO:0000028	0.25	v130518v04	v130518v04.raw	ProteomeXchange	PXD02167	http://dx.doi.org/10.6019/PXD02167	Mass spectrometry data processing by MaxQuant	SEARCH_MAXQUANT.zip	ProteomeXchange	PXD02167	http://dx.doi.org/10.6019/PXD02167	mature
P23_BUN_3	Sample preparation for mass spectrometry	Mass spectrometry	Thermo Electron Orbitrap Velos ETD mass spectrometer	Thermo Fisher Scientific	300-1600	60,000	3	10	millisecond	UO	UO:0000028	0.25	v130525v04	v130525v04.raw	ProteomeXchange	PXD02167	http://dx.doi.org/10.6019/PXD02167	Mass spectrometry data processing by MaxQuant	SEARCH_MAXQUANT.zip	ProteomeXchange	PXD02167	http://dx.doi.org/10.6019/PXD02167	mature
P23_BUN_4	Sample preparation for mass spectrometry	Mass spectrometry	Thermo Electron Orbitrap Velos ETD mass spectrometer	Thermo Fisher Scientific	300-1600	60,000	3	10	millisecond	UO	UO:0000028	0.25	v130527v01	v130527v01.raw	ProteomeXchange	PXD02167	http://dx.doi.org/10.6019/PXD02167	Mass spectrometry data processing by MaxQuant	SEARCH_MAXQUANT.zip	ProteomeXchange	PXD02167	http://dx.doi.org/10.6019/PXD02167	mature
P23_UTR_1	Sample preparation for mass spectrometry	Mass spectrometry	Thermo Electron Orbitrap Velos ETD mass spectrometer	Thermo Fisher Scientific	300-1600	60,000	3	10	millisecond	UO	UO:0000028	0.25	v130423v03	v130423v03.raw	ProteomeXchange	PXD02167	http://dx.doi.org/10.6019/PXD02167	Mass spectrometry data processing by MaxQuant	SEARCH_MAXQUANT.zip	ProteomeXchange	PXD02167	http://dx.doi.org/10.6019/PXD02167	mature
P23_UTR_2	Sample preparation for mass spectrometry	Mass spectrometry	Thermo Electron Orbitrap Velos ETD mass spectrometer	Thermo Fisher Scientific	300-1600	60,000	3	10	millisecond	UO	UO:0000028	0.25	v130430v01	v130430v01.raw	ProteomeXchange	PXD02167	http://dx.doi.org/10.6019/PXD02167	Mass spectrometry data processing by MaxQuant	SEARCH_MAXQUANT.zip	ProteomeXchange	PXD02167	http://dx.doi.org/10.6019/PXD02167	mature
P23_UTR_3	Sample preparation for mass spectrometry	Mass spectrometry	Thermo Electron Orbitrap Velos ETD mass spectrometer	Thermo Fisher Scientific	300-1600	60,000	3	10	millisecond	UO	UO:0000028	0.25	v130508v05	v130508v05.raw	ProteomeXchange	PXD02167	http://dx.doi.org/10.6019/PXD02167	Mass spectrometry data processing by MaxQuant	SEARCH_MAXQUANT.zip	ProteomeXchange	PXD02167	http://dx.doi.org/10.6019/PXD02167	mature
P23_UTR_4	Sample preparation for mass spectrometry	Mass spectrometry	Thermo Electron Orbitrap Velos ETD mass spectrometer	Thermo Fisher Scientific	300-1600	60,000	3	10	millisecond	UO	UO:0000028	0.25	v130513v04	v130513v04.raw	ProteomeXchange	PXD02167	http://dx.doi.org/10.6019/PXD02167	Mass spectrometry data processing by MaxQuant	SEARCH_MAXQUANT.zip	ProteomeXchange	PXD02167	http://dx.doi.org/10.6019/PXD02167	mature
P5_BUN_1	Sample preparation for mass spectrometry	Mass spectrometry	Thermo Electron Orbitrap Velos ETD mass spectrometer	Thermo Fisher Scientific	300-1600	60,000	3	10	millisecond	UO	UO:0000028	0.25	v131025v04	v131025v04.raw	ProteomeXchange	PXD02167	http://dx.doi.org/10.6019/PXD02167	Mass spectrometry data processing by MaxQuant	SEARCH_MAXQUANT.zip	ProteomeXchange	PXD02167	http://dx.doi.org/10.6019/PXD02167	young
P5_BUN_2	Sample preparation for mass spectrometry	Mass spectrometry	Thermo Electron Orbitrap Velos ETD mass spectrometer	Thermo Fisher Scientific	300-1600	60,000	3	10	millisecond	UO	UO:0000028	0.25	v131029v02	v131029v02.raw	ProteomeXchange	PXD02167	http://dx.doi.org/10.6019/PXD02167	Mass spectrometry data processing by MaxQuant	SEARCH_MAXQUANT.zip	ProteomeXchange	PXD02167	http://dx.doi.org/10.6019/PXD02167	young
P5_BUN_3	Sample preparation for mass spectrometry	Mass spectrometry	Thermo Electron Orbitrap Velos ETD mass spectrometer	Thermo Fisher Scientific	300-1600	60,000	3	10	millisecond	UO	UO:0000028	0.25	v131101v04	v131101v04.raw	ProteomeXchange	PXD02167	http://dx.doi.org/10.6019/PXD02167	Mass spectrometry data processing by MaxQuant	SEARCH_MAXQUANT.zip	ProteomeXchange	PXD02167	http://dx.doi.org/10.6019/PXD02167	young
P5_BUN_4	Sample preparation for mass spectrometry	Mass spectrometry	Thermo Electron Orbitrap Velos ETD mass spectrometer	Thermo Fisher Scientific	300-1600	60,000	3	10	millisecond	UO	UO:0000028	0.25	v131105v03	v131105v03.raw	ProteomeXchange	PXD02167	http://dx.doi.org/10.6019/PXD02167	Mass spectrometry data processing by MaxQuant	SEARCH_MAXQUANT.zip	ProteomeXchange	PXD02167	http://dx.doi.org/10.6019/PXD02167	young
P5_UTR_1	Sample preparation for mass spectrometry	Mass spectrometry	Thermo Electron Orbitrap Velos ETD mass spectrometer	Thermo Fisher Scientific	300-1600	60,000	3	10	millisecond	UO	UO:0000028	0.25	v131107v02	v131107v02.raw	ProteomeXchange	PXD02167	http://dx.doi.org/10.6019/PXD02167	Mass spectrometry data processing by MaxQuant	SEARCH_MAXQUANT.zip	ProteomeXchange	PXD02167	http://dx.doi.org/10.6019/PXD02167	young
P5_UTR_2	Sample preparation for mass spectrometry	Mass spectrometry	Thermo Electron Orbitrap Velos ETD mass spectrometer	Thermo Fisher Scientific	300-1600	60,000	3	10	millisecond	UO	UO:0000028	0.25	v131108v05	v131108v05.raw	ProteomeXchange	PXD02167	http://dx.doi.org/10.6019/PXD02167	Mass spectrometry data processing by MaxQuant	SEARCH_MAXQUANT.zip	ProteomeXchange	PXD02167	http://dx.doi.org/10.6019/PXD02167	young
P5_UTR_3	Sample preparation for mass spectrometry	Mass spectrometry	Thermo Electron Orbitrap Velos ETD mass spectrometer	Thermo Fisher Scientific	300-1600	60,000	3	10	millisecond	UO	UO:0000028	0.25	v131112v02	v131112v02.raw	ProteomeXchange	PXD02167	http://dx.doi.org/10.6019/PXD02167	Mass spectrometry data processing by MaxQuant	SEARCH_MAXQUANT.zip	ProteomeXchange	PXD02167	http://dx.doi.org/10.6019/PXD02167	young
P5_UTR_4	Sample preparation for mass spectrometry	Mass spectrometry	Thermo Electron Orbitrap Velos ETD mass spectrometer	Thermo Fisher Scientific	300-1600	60,000	3	10	millisecond	UO	UO:0000028	0.25	v131113v04	v131113v04.raw	ProteomeXchange	PXD02167	http://dx.doi.org/10.6019/PXD02167	Mass spectrometry data processing by MaxQuant	SEARCH_MAXQUANT.zip	ProteomeXchange	PXD02167	http://dx.doi.org/10.6019/PXD02167	young
P23_BUN_1	Sample preparation for mass spectrometry	Mass spectrometry	Thermo Electron Orbitrap Velos ETD mass spectrometer	Thermo Fisher Scientific	300-1600	60,000	3	10	millisecond	UO	UO:0000028	0.25	v130515v02	v130515v02.raw	ProteomeXchange	PXD02167	http://dx.doi.org/10.6019/PXD02167	Mass spectrometry data processing by MaxQuant	SEARCH_MAXQUANT.zip	ProteomeXchange	PXD02167	http://dx.doi.org/10.6019/PXD02167	mature
P23_BUN_2	Sample preparation for mass spectrometry	Mass spectrometry	Thermo Electron Orbitrap Velos ETD mass spectrometer	Thermo Fisher Scientific	300-1600	60,000	3	10	millisecond	UO	UO:0000028	0.25	v130518v05	v130518v05.raw	ProteomeXchange	PXD02167	http://dx.doi.org/10.6019/PXD02167	Mass spectrometry data processing by MaxQuant	SEARCH_MAXQUANT.zip	ProteomeXchange	PXD02167	http://dx.doi.org/10.6019/PXD02167	mature
P23_BUN_3	Sample preparation for mass spectrometry	Mass spectrometry	Thermo Electron Orbitrap Velos ETD mass spectrometer	Thermo Fisher Scientific	300-1600	60,000	3	10	millisecond	UO	UO:0000028	0.25	v130525v05	v130525v05.raw	ProteomeXchange	PXD02167	http://dx.doi.org/10.6019/PXD02167	Mass spectrometry data processing by MaxQuant	SEARCH_MAXQUANT.zip	ProteomeXchange	PXD02167	http://dx.doi.org/10.6019/PXD02167	mature
P23_BUN_4	Sample preparation for mass spectrometry	Mass spectrometry	Thermo Electron Orbitrap Velos ETD mass spectrometer	Thermo Fisher Scientific	300-1600	60,000	3	10	millisecond	UO	UO:0000028	0.25	v130527v02	v130527v02.raw	ProteomeXchange	PXD02167	http://dx.doi.org/10.6019/PXD02167	Mass spectrometry data processing by MaxQuant	SEARCH_MAXQUANT.zip	ProteomeXchange	PXD02167	http://dx.doi.org/10.6019/PXD02167	mature
P23_UTR_1	Sample preparation for mass spectrometry	Mass spectrometry	Thermo Electron Orbitrap Velos ETD mass spectrometer	Thermo Fisher Scientific	300-1600	60,000	3	10	millisecond	UO	UO:0000028	0.25	v130423v04	v130423v04.raw	ProteomeXchange	PXD02167	http://dx.doi.org/10.6019/PXD02167	Mass spectrometry data processing by MaxQuant	SEARCH_MAXQUANT.zip	ProteomeXchange	PXD02167	http://dx.doi.org/10.6019/PXD02167	mature
P23_UTR_2	Sample preparation for mass spectrometry	Mass spectrometry	Thermo Electron Orbitrap Velos ETD mass spectrometer	Thermo Fisher Scientific	300-1600	60,000	3	10	millisecond	UO	UO:0000028	0.25	v130430v02	v130430v02.raw	ProteomeXchange	PXD02167	http://dx.doi.org/10.6019/PXD02167	Mass spectrometry data processing by MaxQuant	SEARCH_MAXQUANT.zip	ProteomeXchange	PXD02167	http://dx.doi.org/10.6019/PXD02167	mature
P23_UTR_3	Sample preparation for mass spectrometry	Mass spectrometry	Thermo Electron Orbitrap Velos ETD mass spectrometer	Thermo Fisher Scientific	300-1600	60,000	3	10	millisecond	UO	UO:0000028	0.25	v130509v01	v130509v01.raw	ProteomeXchange	PXD02167	http://dx.doi.org/10.6019/PXD02167	Mass spectrometry data processing by MaxQuant	SEARCH_MAXQUANT.zip	ProteomeXchange	PXD02167	http://dx.doi.org/10.6019/PXD02167	mature
P23_UTR_4	Sample preparation for mass spectrometry	Mass spectrometry	Thermo Electron Orbitrap Velos ETD mass spectrometer	Thermo Fisher Scientific	300-1600	60,000	3	10	millisecond	UO	UO:0000028	0.25	v130513v05	v130513v05.raw	ProteomeXchange	PXD02167	http://dx.doi.org/10.6019/PXD02167	Mass spectrometry data processing by MaxQuant	SEARCH_MAXQUANT.zip	ProteomeXchange	PXD02167	http://dx.doi.org/10.6019/PXD02167	mature
