# Supplementary material for: The proteome of mouse vestibular hair bundles over development
Source: Sci Data. 2015 Sep 15;2:150047. doi: 10.1038/sdata.2015.47 (PMC4570149; doi:10.1038/sdata.2015.47)
Supplement: Supplementary Table 1 [file sdata201547-s3.xls]

## Sheet: 1.1 Read me
Supplemental File:	Mouse hair bundle mass spectrometry data at P5 and P23
In support of:	Krey et al. "Developmental Changes in the Proteome of Mouse Vestibular Hair Bundles"
General comments:	Master data file for processed data. MaxQuant output was combined into shared-peptide (20% level) groups. Includes riBAQ quantitation; mole fraction assumes that riBAQ=mole fraction. Molecules/stereocilia assumes 400,000 actin monomers per stereocilium.
Tabs:	Label	Description
	1.1	Read me		The present sheet
	1.2	Data		All data
	1.3	Reversed		Reversed entries that were removed from the "Data" sheet
	1.4	FDR		Estimates of false-discovery rate using target-decoy analysis
	1.5	Histones		Quantitation for histones, used as a proxy for contamination levels in the preparation
Samples:	Source	Name		RAW data file names
	P5 BUN	P5_BUN_1		v131023v02; v131023v03; v131025v01; v131025v02; v131025v03; v131025v04
	P5 BUN	P5_BUN_2		v131028v02; v131028v03; v131028v04; v131028v05; v131029v01; v131029v02
	P5 BUN	P5_BUN_3		v131030v04; v131030v05; v131101v01; v131101v02; v131101v03; v131101v04
	P5 BUN	P5_BUN_4		v131104v03; v131104v04; v131104v05; v131105v01; v131105v02; v131105v03
	P5 UTR	P5_UTR_1		v131106v02; v131106v03; v131106v04; v131106v05; v131107v01; v131107v02
	P5 UTR	P5_UTR_2		v131107v04; v131108v01; v131108v02; v131108v03; v131108v04; v131108v05
	P5 UTR	P5_UTR_3		v131111v02; v131111v03; v131111v04; v131111v05; v131112v01; v131112v02
	P5 UTR	P5_UTR_4		v131112v04; v131112v05; v131113v01; v131113v02; v131113v03; v131113v04
	P23 BUN	P23_BUN_1		v130514v02; v130514v03; v130514v04; v130514v05; v130515v01; v130515v02
	P23 BUN	P23_BUN_2		v130517v03; v130517v04; v130517v05; v130518v03; v130518v04; v130518v05
	P23 BUN	P23_BUN_3		v130522v03; v130523v01; v130525v02; v130525v03; v130525v04; v130525v05
	P23 BUN	P23_BUN_4		v130526v02; v130526v03; v130526v04; v130526v05; v130527v01; v130527v02
	P23 UTR	P23_UTR_1		v130422v04; v130422v05; v130423v01; v130423v02; v130423v03; v130423v04
	P23 UTR	P23_UTR_2		v130429v02; v130429v03; v130429v04; v130429v05; v130430v01; v130430v02
	P23 UTR	P23_UTR_3		v130503v03; v130503v04; v130508v03; v130508v04; v130508v05; v130509v01
	P23 UTR	P23_UTR_4		v130510v02; v130510v03; v130510v04; v130513v03; v130513v04; v130513v05
Column Headers:	#	Header	Description	Column
	1	MaxQuant ID	MaxQuant IDs for all proteins grouped together in Mathematica analysis	Visible
	2	Protein IDs	IDs for all proteins grouped together in Mathematica analysis	Visible
	3	Protein symbols	Symbols for all proteins grouped together in Mathematica analysis	Visible
	4	Majority protein IDs	IDs for the majority of the protein IDs	Visible
	5	Redundant groups sharing any peptides	Redundant groups sharing any peptides	Visible
	6	Redundant groups sharing >20% peptides	Redundant groups sharing >20% peptides	Visible
	7	Molecular mass	Molecular mass (Da)	Visible
	8	Best protein identifier	Identified protein or protein with most identifications if part of a group	Visible
	9	Best protein description	Descriptive summary of protein	Visible
	10	Best protein symbol	Protein symbol (all caps, non-italicized gene name in almost all cases)	Visible
	11	Ontology	Biological process best associated with identified protein (constrained set, non-GO, one process per protein)	Visible
	12	Deafness/balance/mutant gene?	Is gene associated with a deafness or balance disorder or do targeted mutations affect hearing and balance?	Visible
	13	iBAQ	Summed iBAQ for all groups	Hidden
	14	iBAQ P5 BUN 1	Summed iBAQ value for biological replicate	Hidden
	15	iBAQ P5 BUN 2	"	Hidden
	16	iBAQ P5 BUN 3	"	Hidden
	17	iBAQ P5 BUN 4	"	Hidden
	18	iBAQ P5 UTR 1	"	Hidden
	19	iBAQ P5 UTR 2	"	Hidden
	20	iBAQ P5 UTR 3	"	Hidden
	21	iBAQ P5 UTR 4	"	Hidden
	22	iBAQ P23 BUN 1	"	Hidden
	23	iBAQ P23 BUN 2	"	Hidden
	24	iBAQ P23 BUN 3	"	Hidden
	25	iBAQ P23 BUN 4	"	Hidden
	26	iBAQ P23 UTR 1	"	Hidden
	27	iBAQ P23 UTR 2	"	Hidden
	28	iBAQ P23 UTR 3	"	Hidden
	29	iBAQ P23 UTR 4	"	Hidden
	30	P5 BUN detected	Detected in P5 BUN? (1=Yes, 0=No)	Hidden
	31	P5 UTR detected	Detected in P5 UTR?	Hidden
	32	P23 BUN detected	Detected in P23 BUN?	Hidden
	33	P23 UTR detected	Detected in P23 UTR?	Hidden
	34	riBAQ P5 BUN 1	Summed relative iBAQ (riBAQ) value for biological replicate	Hidden
	35	riBAQ P5 BUN 2	"	Hidden
	36	riBAQ P5 BUN 3	"	Hidden
	37	riBAQ P5 BUN 4	"	Hidden
	38	riBAQ P5 UTR 1	"	Hidden
	39	riBAQ P5 UTR 2	"	Hidden
	40	riBAQ P5 UTR 3	"	Hidden
	41	riBAQ P5 UTR 4	"	Hidden
	42	riBAQ P23 BUN 1	"	Hidden
	43	riBAQ P23 BUN 2	"	Hidden
	44	riBAQ P23 BUN 3	"	Hidden
	45	riBAQ P23 BUN 4	"	Hidden
	46	riBAQ P23 UTR 1	"	Hidden
	47	riBAQ P23 UTR 2	"	Hidden
	48	riBAQ P23 UTR 3	"	Hidden
	49	riBAQ P23 UTR 4	"	Hidden
	50	Log10 riBAQ P5 BUN 1	Log10 of riBAQ value for biological replicate	Hidden
	51	Log10 riBAQ P5 BUN 2	"	Hidden
	52	Log10 riBAQ P5 BUN 3	"	Hidden
	53	Log10 riBAQ P5 BUN 4	"	Hidden
	54	Log10 riBAQ P5 UTR 1	"	Hidden
	55	Log10 riBAQ P5 UTR 2	"	Hidden
	56	Log10 riBAQ P5 UTR 3	"	Hidden
	57	Log10 riBAQ P5 UTR 4	"	Hidden
	58	Log10 riBAQ P23 BUN 1	"	Hidden
	59	Log10 riBAQ P23 BUN 2	"	Hidden
	60	Log10 riBAQ P23 BUN 3	"	Hidden
	61	Log10 riBAQ P23 BUN 4	"	Hidden
	62	Log10 riBAQ P23 UTR 1	"	Hidden
	63	Log10 riBAQ P23 UTR 2	"	Hidden
	64	Log10 riBAQ P23 UTR 3	"	Hidden
	65	Log10 riBAQ P23 UTR 4	"	Hidden
	66	P5 BUN quantified in runs	Number of P5 BUN runs the protein was identified in	Visible
	67	P5 BUN riBAQ avg	Average riBAQ across all P5 BUN runs	Visible
	68	P5 BUN riBAQ SD	Standard deviation of riBAQ across all P5 BUN runs	Visible
	69	P5 UTR quantified in runs	Number of P5 UTR runs the protein was identified in	Visible
	70	P5 UTR riBAQ avg	Average riBAQ across all P5 UTR runs	Visible
	71	P5 UTR riBAQ SD	Standard deviation of riBAQ across all P5 UTR runs	Visible
	72	Sort P5 UTR riBAQ	Sorting by P5 UTR riBAQ	Visible
	73	P23 BUN quantified in runs	Number of P23 BUN runs the protein was identified in	Visible
	74	P23 BUN riBAQ avg	Average riBAQ across all P23 BUN runs	Visible
	75	P23 BUN riBAQ SD	Standard deviation of riBAQ across all P23 BUN runs	Visible
	76	P23 UTR quantified in runs	Number of P23 UTR runs the protein was identified in	Visible
	77	P23 UTR riBAQ avg	Average riBAQ across all P23 UTR runs	Visible
	78	P23 UTR riBAQ SD	Standard deviation of riBAQ across all P23 UTR runs	Visible
	79	Sort P23 UTR riBAQ	Sorting by P23 UTR riBAQ	Visible
	80	Log10 riBAQ P5 BUN avg	Log10 transformation	Visible
	81	Log10 riBAQ P5 BUN SD	Log10 transformation	Visible
	82	Log10 riBAQ P5 UTR avg	Log10 transformation	Visible
	83	Log10 riBAQ P5 UTR SD	Log10 transformation	Visible
	84	Log10 riBAQ P23 BUN avg	Log10 transformation	Visible
	85	Log10 riBAQ P23 BUN SD	Log10 transformation	Visible
	86	Log10 riBAQ P23 UTR avg	Log10 transformation	Visible
	87	Log10 riBAQ P23 UTR SD	Log10 transformation	Visible
	88			Visible
	89	P5 BUN/UTR Avg	Bundle-to utricle enrichment at P5	Visible
	90	P5 BUN/UTR SD	Standard deviation	Visible
	91	P5 BUN/UTR CV	Coefficient of variation (SD/avg)	Visible
	92	Sort P5 BUN/UTR	Sorting by P5 BUN/UTR	Visible
	93	P5 molecules per SC	P5 BUN molecules per SC	Visible
	94	SD	Standard deviation	Visible
	95	Sort P5 molecules per SC	Sort by P5 BUN molecules per SC	Visible
	96	P5 CORRECTED riBAQ	riBAQ corrected for contamination (accounting for amount of protein in utricular epithelium, not soma)	Visible
	97	P5 CORRECTED mol/SC	Corrected molecules per stereocilium	Visible
	98	P5 CORRECTED mol/SC SD	Corrected molecules per stereocilium standard deviation	Visible
	99	P5 CORRECTED rank	Corrected molecules per stereocilium rank	Visible
	100			Visible
	101	P23 BUN/UTR Avg	Bundle-to utricle enrichment at P23	Visible
	102	P23 BUN/UTR SD	Standard deviation	Visible
	103	P23 BUN/UTR CV	Coefficient of variation (SD/avg)	Visible
	104	Sort P23 BUN/UTR	Sorting by P23 BUN/UTR	Visible
	105	P23 molecules per SC	P23 BUN molecules per SC	Visible
	106	SD	Standard deviation	Visible
	107	Sort P23 molecules per SC	Sort by P23 BUN molecules per SC	Visible
	108	Sort P23 molecules per SC ratio >0.5	Sort by P23 BUN molecules per SC only for proteins with BUN/UTR >0.5 (excludes many contaminants)	Visible
	109	P23 CORRECTED riBAQ	riBAQ corrected for contamination (accounting for amount of protein in utricular epithelium, not soma)	Visible
	110	P23 CORRECTED mol/SC	Corrected molecules per stereocilium	Visible
	111	P23 CORRECTED mol/SC SD	Corrected molecules per stereocilium standard deviation	Visible
	112	P23 CORRECTED rank	Corrected molecules per stereocilium rank	Visible
	113			Visible
	114	P5/P23 UTR	P5 UTR divided by P23 UTR	Visible
	115	Sort P5/P23	Sort by P5/P23 UTR	Visible
	116			Visible
	117	P5/P23 BUN	P23 UTR divided by P23 UTR	Visible
	118	Sort P5/P23	Sort by P23/P23 UTR	Visible

## Sheet:          1.2 Data          
													1.14135e+09	1.35036e+09	1.48755e+09	1.35845e+09	4.15681e+10	3.71754e+10	4.25378e+10	6.23162e+10	1.76887e+09	2.49838e+09	2.56816e+09	1.83012e+09	5.30398e+10	3.51627e+10	2.95405e+10	3.25283e+10	Counts for FDR calculation
MaxQuant ID	Protein IDs	Protein symbols	Majority protein IDs	Redundant groups sharing any peptides	Redundant groups sharing >20% peptides	Molecular mass	Best protein identifier	Best protein description	Best protein symbol	Ontology	Deafness/ balance/ mutant gene?	iBAQ	iBAQ P5 BUN 1	iBAQ P5 BUN 2	iBAQ P5 BUN 3	iBAQ P5 BUN 4	iBAQ P5 UTR 1	iBAQ P5 UTR 2	iBAQ P5 UTR 3	iBAQ P5 UTR 4	iBAQ P23 BUN 1	iBAQ P23 BUN 2	iBAQ P23 BUN 3	iBAQ P23 BUN 4	iBAQ P23 UTR 1	iBAQ P23 UTR 2	iBAQ P23 UTR 3	iBAQ P23 UTR 4	P5 BUN detected	P5 UTR detected	P23 BUN detected	P23 UTR detected	riBAQ P5 BUN 1	riBAQ P5 BUN 2	riBAQ P5 BUN 3	riBAQ P5 BUN 4	riBAQ P5 UTR 1	riBAQ P5 UTR 2	riBAQ P5 UTR 3	riBAQ P5 UTR 4	riBAQ P23 BUN 1	riBAQ P23 BUN 2	riBAQ P23 BUN 3	riBAQ P23 BUN 4	riBAQ P23 UTR 1	riBAQ P23 UTR 2	riBAQ P23 UTR 3	riBAQ P23 UTR 4	Log10 riBAQ P5 BUN 1
2866	REV__ENSMUSP00000137325;REV__ENSMUSP00000137628	REV__ENSMUSP00000137325;REV__ENSMUSP00000137628	REV__ENSMUSP00000137325;REV__ENSMUSP00000137628	2866	2866	41668	REV__ENSMUSP00000137325	REVERSED	REV__ENSMUSP00000137325	none	none	NaN	NaN	NaN	NaN	NaN	NaN	NaN	NaN	NaN	NaN	NaN	NaN	NaN	NaN	NaN	NaN	NaN
2865	REV__ENSMUSP00000114982	REV__ENSMUSP00000114982	REV__ENSMUSP00000114982	2865	2865	28264	REV__ENSMUSP00000114982	REVERSED	REV__ENSMUSP00000114982	none	none	NaN	NaN	NaN	NaN	NaN	NaN	NaN	NaN	NaN	NaN	NaN	NaN	NaN	NaN	NaN	NaN	NaN
2864	REV__ENSMUSP00000114629;REV__ENSMUSP00000101612	REV__ENSMUSP00000101612;REV__ENSMUSP00000114629	REV__ENSMUSP00000101612;REV__ENSMUSP00000114629	2864	2864	22883	REV__ENSMUSP00000114629	REVERSED	REV__ENSMUSP00000114629	none	none	NaN	NaN	NaN	NaN	NaN	NaN	NaN	NaN	NaN	NaN	NaN	NaN	NaN	NaN	NaN	NaN	NaN
2863	REV__ENSMUSP00000107513;REV__ENSMUSP00000107477;REV__ENSMUSP00000097561;REV__ENSMUSP00000011934;REV__ENSMUSP00000116594	REV__ENSMUSP00000011934;REV__ENSMUSP00000097561;REV__ENSMUSP00000107477;REV__ENSMUSP00000107513;REV__ENSMUSP00000116594	REV__ENSMUSP00000011934;REV__ENSMUSP00000097561;REV__ENSMUSP00000107477;REV__ENSMUSP00000107513	2863	2863	3716000	REV__ENSMUSP00000107513	REVERSED	REV__ENSMUSP00000107513	none	none	NaN	NaN	NaN	NaN	NaN	NaN	NaN	NaN	NaN	NaN	NaN	NaN	NaN	NaN	NaN	NaN	NaN
2862	REV__ENSMUSP00000093612	REV__ENSMUSP00000093612	REV__ENSMUSP00000093612	2862	2862	94693	REV__ENSMUSP00000093612	REVERSED	REV__ENSMUSP00000093612	none	none	NaN	NaN	NaN	NaN	NaN	NaN	NaN	NaN	NaN	NaN	NaN	NaN	NaN	NaN	NaN	NaN	NaN
2861	REV__ENSMUSP00000093587	REV__ENSMUSP00000093587	REV__ENSMUSP00000093587	2861	2861	108780	REV__ENSMUSP00000093587	REVERSED	REV__ENSMUSP00000093587	none	none	NaN	NaN	NaN	NaN	NaN	NaN	NaN	NaN	NaN	NaN	NaN	NaN	NaN	NaN	NaN	NaN	NaN
2860	REV__ENSMUSP00000091319	REV__ENSMUSP00000091319	REV__ENSMUSP00000091319	2860	2860	160850	REV__ENSMUSP00000091319	REVERSED	REV__ENSMUSP00000091319	none	none	NaN	NaN	NaN	NaN	NaN	NaN	NaN	NaN	NaN	NaN	NaN	NaN	NaN	NaN	NaN	NaN	NaN
2859	REV__ENSMUSP00000088729	REV__ENSMUSP00000088729	REV__ENSMUSP00000088729	2859	2859	73427	REV__ENSMUSP00000088729	REVERSED	REV__ENSMUSP00000088729	none	none	NaN	NaN	NaN	NaN	NaN	NaN	NaN	NaN	NaN	NaN	NaN	NaN	NaN	NaN	NaN	NaN	NaN
2858	REV__ENSMUSP00000088046;REV__ENSMUSP00000122516;REV__ENSMUSP00000122329	REV__ENSMUSP00000088046;REV__ENSMUSP00000122329;REV__ENSMUSP00000122516	REV__ENSMUSP00000088046	2858	2858	316980	REV__ENSMUSP00000088046	REVERSED	REV__ENSMUSP00000088046	none	none	NaN	NaN	NaN	NaN	NaN	NaN	NaN	NaN	NaN	NaN	NaN	NaN	NaN	NaN	NaN	NaN	NaN
2857	REV__ENSMUSP00000084454	REV__ENSMUSP00000084454	REV__ENSMUSP00000084454	2857	2857	339090	REV__ENSMUSP00000084454	REVERSED	REV__ENSMUSP00000084454	none	none	NaN	NaN	NaN	NaN	NaN	NaN	NaN	NaN	NaN	NaN	NaN	NaN	NaN	NaN	NaN	NaN	NaN
2856	REV__ENSMUSP00000081867	REV__ENSMUSP00000081867	REV__ENSMUSP00000081867	2856	2856	516310	REV__ENSMUSP00000081867	REVERSED	REV__ENSMUSP00000081867	none	none	NaN	NaN	NaN	NaN	NaN	NaN	NaN	NaN	NaN	NaN	NaN	NaN	NaN	NaN	NaN	NaN	NaN
2855	REV__ENSMUSP00000081845	REV__ENSMUSP00000081845	REV__ENSMUSP00000081845	2855	2855	220650	REV__ENSMUSP00000081845	REVERSED	REV__ENSMUSP00000081845	none	none	NaN	NaN	NaN	NaN	NaN	NaN	NaN	NaN	NaN	NaN	NaN	NaN	NaN	NaN	NaN	NaN	NaN
2854	REV__ENSMUSP00000081324;REV__ENSMUSP00000101831;REV__ENSMUSP00000095507;REV__ENSMUSP00000080755;REV__ENSMUSP00000114568;REV__ENSMUSP00000101827;REV__ENSMUSP00000101819;REV__ENSMUSP00000123246;REV__ENSMUSP00000115847;REV__ENSMUSP00000119885	REV__ENSMUSP00000080755;REV__ENSMUSP00000081324;REV__ENSMUSP00000095507;REV__ENSMUSP00000101819;REV__ENSMUSP00000101827;REV__ENSMUSP00000101831;REV__ENSMUSP00000114568;REV__ENSMUSP00000115847;REV__ENSMUSP00000119885;REV__ENSMUSP00000123246	REV__ENSMUSP00000080755;REV__ENSMUSP00000081324;REV__ENSMUSP00000095507;REV__ENSMUSP00000101819;REV__ENSMUSP00000101827;REV__ENSMUSP00000101831;REV__ENSMUSP00000114568;REV__ENSMUSP00000115847;REV__ENSMUSP00000119885;REV__ENSMUSP00000123246	2854	2854	831930	REV__ENSMUSP00000081324	REVERSED	REV__ENSMUSP00000081324	none	none	NaN	NaN	NaN	NaN	NaN	NaN	NaN	NaN	NaN	NaN	NaN	NaN	NaN	NaN	NaN	NaN	NaN
2853	REV__ENSMUSP00000075327	REV__ENSMUSP00000075327	REV__ENSMUSP00000075327	2853	2853	130260	REV__ENSMUSP00000075327	REVERSED	REV__ENSMUSP00000075327	none	none	NaN	NaN	NaN	NaN	NaN	NaN	NaN	NaN	NaN	NaN	NaN	NaN	NaN	NaN	NaN	NaN	NaN
2852	REV__ENSMUSP00000133813;REV__ENSMUSP00000133801;REV__ENSMUSP00000133494;REV__ENSMUSP00000073453	REV__ENSMUSP00000073453;REV__ENSMUSP00000133494;REV__ENSMUSP00000133801;REV__ENSMUSP00000133813	REV__ENSMUSP00000073453;REV__ENSMUSP00000133494;REV__ENSMUSP00000133801;REV__ENSMUSP00000133813	2852	2852	15932	REV__ENSMUSP00000133813	REVERSED	REV__ENSMUSP00000133813	none	none	NaN	NaN	NaN	NaN	NaN	NaN	NaN	NaN	NaN	NaN	NaN	NaN	NaN	NaN	NaN	NaN	NaN
2851	REV__ENSMUSP00000100541;REV__ENSMUSP00000097070;REV__ENSMUSP00000098945;REV__ENSMUSP00000072119	REV__ENSMUSP00000072119;REV__ENSMUSP00000097070;REV__ENSMUSP00000098945;REV__ENSMUSP00000100541	REV__ENSMUSP00000072119;REV__ENSMUSP00000097070;REV__ENSMUSP00000098945;REV__ENSMUSP00000100541	2851	2851	35851	REV__ENSMUSP00000100541	REVERSED	REV__ENSMUSP00000100541	none	none	NaN	NaN	NaN	NaN	NaN	NaN	NaN	NaN	NaN	NaN	NaN	NaN	NaN	NaN	NaN	NaN	NaN
2850	REV__ENSMUSP00000136222;REV__ENSMUSP00000071569	REV__ENSMUSP00000071569;REV__ENSMUSP00000136222	REV__ENSMUSP00000071569;REV__ENSMUSP00000136222	2850	2850	629580	REV__ENSMUSP00000136222	REVERSED	REV__ENSMUSP00000136222	none	none	NaN	NaN	NaN	NaN	NaN	NaN	NaN	NaN	NaN	NaN	NaN	NaN	NaN	NaN	NaN	NaN	NaN
2849	REV__ENSMUSP00000106530;REV__ENSMUSP00000069615	REV__ENSMUSP00000069615;REV__ENSMUSP00000106530	REV__ENSMUSP00000069615;REV__ENSMUSP00000106530	2849	2849	71174	REV__ENSMUSP00000106530	REVERSED	REV__ENSMUSP00000106530	none	none	NaN	NaN	NaN	NaN	NaN	NaN	NaN	NaN	NaN	NaN	NaN	NaN	NaN	NaN	NaN	NaN	NaN
2848	REV__ENSMUSP00000123259;REV__ENSMUSP00000117894;REV__ENSMUSP00000063050	REV__ENSMUSP00000063050;REV__ENSMUSP00000117894;REV__ENSMUSP00000123259	REV__ENSMUSP00000063050;REV__ENSMUSP00000117894;REV__ENSMUSP00000123259	2848	2848	40954	REV__ENSMUSP00000123259	REVERSED	REV__ENSMUSP00000123259	none	none	NaN	NaN	NaN	NaN	NaN	NaN	NaN	NaN	NaN	NaN	NaN	NaN	NaN	NaN	NaN	NaN	NaN
2847	REV__ENSMUSP00000053692	REV__ENSMUSP00000053692	REV__ENSMUSP00000053692	2847	2847	370560	REV__ENSMUSP00000053692	REVERSED	REV__ENSMUSP00000053692	none	none	NaN	NaN	NaN	NaN	NaN	NaN	NaN	NaN	NaN	NaN	NaN	NaN	NaN	NaN	NaN	NaN	NaN
2846	REV__ENSMUSP00000053540	REV__ENSMUSP00000053540	REV__ENSMUSP00000053540	2846	2846	24275	REV__ENSMUSP00000053540	REVERSED	REV__ENSMUSP00000053540	none	none	NaN	NaN	NaN	NaN	NaN	NaN	NaN	NaN	NaN	NaN	NaN	NaN	NaN	NaN	NaN	NaN	NaN
2845	REV__ENSMUSP00000053326	REV__ENSMUSP00000053326	REV__ENSMUSP00000053326	2845	2845	87873	REV__ENSMUSP00000053326	REVERSED	REV__ENSMUSP00000053326	none	none	NaN	NaN	NaN	NaN	NaN	NaN	NaN	NaN	NaN	NaN	NaN	NaN	NaN	NaN	NaN	NaN	NaN
2844	REV__ENSMUSP00000052788	REV__ENSMUSP00000052788	REV__ENSMUSP00000052788	2844	2844	23913	REV__ENSMUSP00000052788	REVERSED	REV__ENSMUSP00000052788	none	none	NaN	NaN	NaN	NaN	NaN	NaN	NaN	NaN	NaN	NaN	NaN	NaN	NaN	NaN	NaN	NaN	NaN
2843	REV__ENSMUSP00000048568;REV__ENSMUSP00000131344	REV__ENSMUSP00000048568;REV__ENSMUSP00000131344	REV__ENSMUSP00000048568;REV__ENSMUSP00000131344	2843	2843	38067	REV__ENSMUSP00000048568	REVERSED	REV__ENSMUSP00000048568	none	none	NaN	NaN	NaN	NaN	NaN	NaN	NaN	NaN	NaN	NaN	NaN	NaN	NaN	NaN	NaN	NaN	NaN
2842	REV__ENSMUSP00000121546;REV__ENSMUSP00000048260	REV__ENSMUSP00000048260;REV__ENSMUSP00000121546	REV__ENSMUSP00000048260;REV__ENSMUSP00000121546	2842	2842	62096	REV__ENSMUSP00000121546	REVERSED	REV__ENSMUSP00000121546	none	none	NaN	NaN	NaN	NaN	NaN	NaN	NaN	NaN	NaN	NaN	NaN	NaN	NaN	NaN	NaN	NaN	NaN
2841	REV__ENSMUSP00000047792;REV__ENSMUSP00000109346;REV__ENSMUSP00000092697;REV__ENSMUSP00000097797;REV__ENSMUSP00000109348	REV__ENSMUSP00000047792;REV__ENSMUSP00000092697;REV__ENSMUSP00000097797;REV__ENSMUSP00000109346;REV__ENSMUSP00000109348	REV__ENSMUSP00000047792;REV__ENSMUSP00000092697;REV__ENSMUSP00000097797;REV__ENSMUSP00000109346;REV__ENSMUSP00000109348	2841	2841	282340	REV__ENSMUSP00000047792	REVERSED	REV__ENSMUSP00000047792	none	none	NaN	NaN	NaN	NaN	NaN	NaN	NaN	NaN	NaN	NaN	NaN	NaN	NaN	NaN	NaN	NaN	NaN
2840	REV__ENSMUSP00000074773;REV__ENSMUSP00000047763;REV__ENSMUSP00000028320	REV__ENSMUSP00000028320;REV__ENSMUSP00000047763;REV__ENSMUSP00000074773	REV__ENSMUSP00000028320;REV__ENSMUSP00000047763;REV__ENSMUSP00000074773	2840	2840	800560	REV__ENSMUSP00000074773	REVERSED	REV__ENSMUSP00000074773	none	none	NaN	NaN	NaN	NaN	NaN	NaN	NaN	NaN	NaN	NaN	NaN	NaN	NaN	NaN	NaN	NaN	NaN
2839	REV__ENSMUSP00000110460;REV__ENSMUSP00000045239	REV__ENSMUSP00000045239;REV__ENSMUSP00000110460	REV__ENSMUSP00000045239;REV__ENSMUSP00000110460	2839	2839	365290	REV__ENSMUSP00000110460	REVERSED	REV__ENSMUSP00000110460	none	none	NaN	NaN	NaN	NaN	NaN	NaN	NaN	NaN	NaN	NaN	NaN	NaN	NaN	NaN	NaN	NaN	NaN
2838	REV__ENSMUSP00000043281	REV__ENSMUSP00000043281	REV__ENSMUSP00000043281	2838	2838	487060	REV__ENSMUSP00000043281	REVERSED	REV__ENSMUSP00000043281	none	none	NaN	NaN	NaN	NaN	NaN	NaN	NaN	NaN	NaN	NaN	NaN	NaN	NaN	NaN	NaN	NaN	NaN
2837	REV__ENSMUSP00000042260	REV__ENSMUSP00000042260	REV__ENSMUSP00000042260	2837	2837	155590	REV__ENSMUSP00000042260	REVERSED	REV__ENSMUSP00000042260	none	none	NaN	NaN	NaN	NaN	NaN	NaN	NaN	NaN	NaN	NaN	NaN	NaN	NaN	NaN	NaN	NaN	NaN
2836	REV__ENSMUSP00000037719	REV__ENSMUSP00000037719	REV__ENSMUSP00000037719	2836	2836	74596	REV__ENSMUSP00000037719	REVERSED	REV__ENSMUSP00000037719	none	none	NaN	NaN	NaN	NaN	NaN	NaN	NaN	NaN	NaN	NaN	NaN	NaN	NaN	NaN	NaN	NaN	NaN
2835	REV__ENSMUSP00000035437	REV__ENSMUSP00000035437	REV__ENSMUSP00000035437	2835	2835	130400	REV__ENSMUSP00000035437	REVERSED	REV__ENSMUSP00000035437	none	none	NaN	NaN	NaN	NaN	NaN	NaN	NaN	NaN	NaN	NaN	NaN	NaN	NaN	NaN	NaN	NaN	NaN
2834	REV__ENSMUSP00000034791;REV__ENSMUSP00000034793	REV__ENSMUSP00000034791;REV__ENSMUSP00000034793	REV__ENSMUSP00000034791;REV__ENSMUSP00000034793	2834	2834	80195	REV__ENSMUSP00000034791	REVERSED	REV__ENSMUSP00000034791	none	none	NaN	NaN	NaN	NaN	NaN	NaN	NaN	NaN	NaN	NaN	NaN	NaN	NaN	NaN	NaN	NaN	NaN
2833	REV__ENSMUSP00000031653;REV__ENSMUSP00000106158	REV__ENSMUSP00000031653;REV__ENSMUSP00000106158	REV__ENSMUSP00000031653;REV__ENSMUSP00000106158	2833	2833	149840	REV__ENSMUSP00000031653	REVERSED	REV__ENSMUSP00000031653	none	none	NaN	NaN	NaN	NaN	NaN	NaN	NaN	NaN	NaN	NaN	NaN	NaN	NaN	NaN	NaN	NaN	NaN
2832	REV__ENSMUSP00000027186	REV__ENSMUSP00000027186	REV__ENSMUSP00000027186	2832	2832	101310	REV__ENSMUSP00000027186	REVERSED	REV__ENSMUSP00000027186	none	none	NaN	NaN	NaN	NaN	NaN	NaN	NaN	NaN	NaN	NaN	NaN	NaN	NaN	NaN	NaN	NaN	NaN
2831	REV__ENSMUSP00000024873	REV__ENSMUSP00000024873	REV__ENSMUSP00000024873	2831	2831	27283	REV__ENSMUSP00000024873	REVERSED	REV__ENSMUSP00000024873	none	none	NaN	NaN	NaN	NaN	NaN	NaN	NaN	NaN	NaN	NaN	NaN	NaN	NaN	NaN	NaN	NaN	NaN
2830	REV__ENSMUSP00000135941;REV__ENSMUSP00000023741	REV__ENSMUSP00000023741;REV__ENSMUSP00000135941	REV__ENSMUSP00000023741;REV__ENSMUSP00000135941	2830	2830	600300	REV__ENSMUSP00000135941	REVERSED	REV__ENSMUSP00000135941	none	none	NaN	NaN	NaN	NaN	NaN	NaN	NaN	NaN	NaN	NaN	NaN	NaN	NaN	NaN	NaN	NaN	NaN
2829	REV__ENSMUSP00000023352	REV__ENSMUSP00000023352	REV__ENSMUSP00000023352	2829	2829	471470	REV__ENSMUSP00000023352	REVERSED	REV__ENSMUSP00000023352	none	none	NaN	NaN	NaN	NaN	NaN	NaN	NaN	NaN	NaN	NaN	NaN	NaN	NaN	NaN	NaN	NaN	NaN
2828	REV__ENSMUSP00000129115;REV__ENSMUSP00000022820	REV__ENSMUSP00000022820;REV__ENSMUSP00000129115	REV__ENSMUSP00000022820;REV__ENSMUSP00000129115	2828	2828	30056	REV__ENSMUSP00000129115	REVERSED	REV__ENSMUSP00000129115	none	none	NaN	NaN	NaN	NaN	NaN	NaN	NaN	NaN	NaN	NaN	NaN	NaN	NaN	NaN	NaN	NaN	NaN
2827	REV__ENSMUSP00000132835;REV__ENSMUSP00000106336;REV__ENSMUSP00000021407	REV__ENSMUSP00000021407;REV__ENSMUSP00000106336;REV__ENSMUSP00000132835	REV__ENSMUSP00000021407;REV__ENSMUSP00000106336;REV__ENSMUSP00000132835	2827	2827	55815	REV__ENSMUSP00000132835	REVERSED	REV__ENSMUSP00000132835	none	none	NaN	NaN	NaN	NaN	NaN	NaN	NaN	NaN	NaN	NaN	NaN	NaN	NaN	NaN	NaN	NaN	NaN
2826	REV__ENSMUSP00000138057;REV__ENSMUSP00000021049	REV__ENSMUSP00000021049;REV__ENSMUSP00000138057	REV__ENSMUSP00000021049;REV__ENSMUSP00000138057	2826	2826	38751	REV__ENSMUSP00000138057	REVERSED	REV__ENSMUSP00000138057	none	none	NaN	NaN	NaN	NaN	NaN	NaN	NaN	NaN	NaN	NaN	NaN	NaN	NaN	NaN	NaN	NaN	NaN
2825	REV__ENSMUSP00000014370	REV__ENSMUSP00000014370	REV__ENSMUSP00000014370	2825	2825	26510	REV__ENSMUSP00000014370	REVERSED	REV__ENSMUSP00000014370	none	none	NaN	NaN	NaN	NaN	NaN	NaN	NaN	NaN	NaN	NaN	NaN	NaN	NaN	NaN	NaN	NaN	NaN
2824	REV__ENSMUSP00000005964	REV__ENSMUSP00000005964	REV__ENSMUSP00000005964	2824	2824	39547	REV__ENSMUSP00000005964	REVERSED	REV__ENSMUSP00000005964	none	none	NaN	NaN	NaN	NaN	NaN	NaN	NaN	NaN	NaN	NaN	NaN	NaN	NaN	NaN	NaN	NaN	NaN
2823	REV__ENSMUSP00000091202;REV__ENSMUSP00000058648;REV__ENSMUSP00000105930;REV__ENSMUSP00000105931;REV__ENSMUSP00000004430	REV__ENSMUSP00000004430;REV__ENSMUSP00000058648;REV__ENSMUSP00000091202;REV__ENSMUSP00000105930;REV__ENSMUSP00000105931	REV__ENSMUSP00000004430;REV__ENSMUSP00000058648;REV__ENSMUSP00000091202;REV__ENSMUSP00000105930;REV__ENSMUSP00000105931	2823	2823	84474	REV__ENSMUSP00000091202	REVERSED	REV__ENSMUSP00000091202	none	none	NaN	NaN	NaN	NaN	NaN	NaN	NaN	NaN	NaN	NaN	NaN	NaN	NaN	NaN	NaN	NaN	NaN
2822	REV__ENSMUSP00000000188	REV__ENSMUSP00000000188	REV__ENSMUSP00000000188	2822	2822	32897	REV__ENSMUSP00000000188	REVERSED	REV__ENSMUSP00000000188	none	none	NaN	NaN	NaN	NaN	NaN	NaN	NaN	NaN	NaN	NaN	NaN	NaN	NaN	NaN	NaN	NaN	NaN
1302;1774;2054;2460;2791	ENSMUSP00000034453;ENSMUSP00000048218;ENSMUSP00000052086;ENSMUSP00000071486;ENSMUSP00000074658;ENSMUSP00000087043;ENSMUSP00000087736;ENSMUSP00000098066;ENSMUSP00000101821;ENSMUSP00000101822;ENSMUSP00000101823;ENSMUSP00000113552;ENSMUSP00000120936;ENSMUSP00000121577;ENSMUSP00000123370;ENSMUSP00000127663;ENSMUSP00000130611;ENSMUSP00000132135;ENSMUSP00000134070;ENSMUSP00000134296	ACTG1;ACTA1;ACTA2;ACTB;ACTBL2;ACTC1;ACTG2	ENSMUSP00000071486;ENSMUSP00000101822;ENSMUSP00000052086;ENSMUSP00000087736;ENSMUSP00000034453;ENSMUSP00000048218;ENSMUSP00000113552;ENSMUSP00000074658;ENSMUSP00000120936;ENSMUSP00000121577;ENSMUSP00000098066;ENSMUSP00000127663;ENSMUSP00000130611;ENSMUSP00000134296;ENSMUSP00000101823	1302;1774;2054;2460;2791	1302;1774;2054;2460;2791	41792	ENSMUSP00000101822_family	Family {Actin, gamma, cytoplasmic 1}	ACTG1;ACTA1;ACTA2;ACTB;ACTBL2;ACTC1;ACTG2	Actin cytoskeleton	Yes	25266722200	865162000	917482400	1150310000	1142693600	3278669000	2088357000	2269565000	2788929000	1002307000	1517235193	1246451000	981672810	2053760140	1496797200	1254558000	1213073000	1	1	1	1	0.758014	0.679435	0.773291	0.841176	0.0788746	0.0561758	0.0533541	0.0447545	0.566638	0.607287	0.485347	0.536397	0.0387211	0.0425677	0.0424691	0.0372929	-0.120323
2379	ENSMUSP00000091317;ENSMUSP00000113200	PLS1	ENSMUSP00000091317	1239;2379;2706	2379	70407	ENSMUSP00000091317	Plastin 1 (I-isoform)	PLS1	Actin cytoskeleton	Yes	798750000	63168000	99243000	79005000	71071000	15176000	13714000	10735000	21342000	55440000	75937000	119620000	89405000	31681000	19355000	15036000	18821000	1	1	1	1	0.0553448	0.0734937	0.0531107	0.0523178	0.000365088	0.0003689	0.000252364	0.000342479	0.0313421	0.0303945	0.046578	0.0488519	0.000597306	0.000550441	0.000508996	0.000578604	-1.25692
811	ENSMUSP00000026445	FSCN2	ENSMUSP00000026445	811	811	55073	ENSMUSP00000026445	Fascin homolog 2, actin-bundling protein, retinal (Strongylocentrotus purpuratus)	FSCN2	Actin cytoskeleton	Yes	305920000	23116000	20527000	23011000	7753400					47764000	67233000	60724000	49321000	597340	1493000	2149500	2226300	1	0	1	1	0.0202531	0.0152011	0.015469	0.00570755					0.0270026	0.0269106	0.0236449	0.0269495	1.12621e-05	4.24598e-05	7.27645e-05	6.8442e-05	-1.69351
88;92;1548;1885;2046;2047;2137	ENSMUSP00000001513;ENSMUSP00000001566;ENSMUSP00000016399;ENSMUSP00000042342;ENSMUSP00000060246;ENSMUSP00000071134;ENSMUSP00000071135;ENSMUSP00000075178;ENSMUSP00000134598;ENSMUSP00000136922	TUBB4B;TUBB1;TUBB2A;TUBB2B;TUBB3;TUBB4A;TUBB5;TUBB6	ENSMUSP00000042342;ENSMUSP00000136922;ENSMUSP00000075178;ENSMUSP00000001566;ENSMUSP00000071134;ENSMUSP00000060246;ENSMUSP00000071135;ENSMUSP00000001513	88;92;1548;1885;2046;2047;2137	88;92;1548;1885;2046;2047;2137	49830	ENSMUSP00000042342_family	Family {Tubulin, beta 4B class IVB}	TUBB4B;TUBB1;TUBB2A;TUBB2B;TUBB3;TUBB4A;TUBB5;TUBB6	Microtubules/ axonemes		8487481500	19486876	21807553	13510903	7208100	1139076500	1335031500	1357092710	1916491900	40231530	64921794	64228510	50617388	883609400	548625700	516738690	508912980	1	1	1	1	0.0170735	0.0161494	0.00908264	0.00530613	0.0274026	0.0359117	0.0319032	0.0307543	0.0227442	0.0259855	0.0250095	0.0276579	0.0166594	0.0156025	0.0174926	0.0156452	-1.76768
2296	ENSMUSP00000136357;ENSMUSP00000129930;ENSMUSP00000100546;ENSMUSP00000100048;ENSMUSP00000100044;ENSMUSP00000100042;ENSMUSP00000100037;ENSMUSP00000100036;ENSMUSP00000100033;ENSMUSP00000100032;ENSMUSP00000100030;ENSMUSP00000100029;ENSMUSP00000085006	HIST1H4A;HIST1H4B;HIST1H4C;HIST1H4D;HIST1H4F;HIST1H4H;HIST1H4I;HIST1H4J;HIST1H4K;HIST1H4M;HIST1H4N;HIST2H4;HIST4H4	ENSMUSP00000085006;ENSMUSP00000100029;ENSMUSP00000100030;ENSMUSP00000100032;ENSMUSP00000100033;ENSMUSP00000100036;ENSMUSP00000100037;ENSMUSP00000100042;ENSMUSP00000100044;ENSMUSP00000100048;ENSMUSP00000100546;ENSMUSP00000129930;ENSMUSP00000136357	2296	2296	11367	ENSMUSP00000136357	Histone cluster 4, H4	HIST4H4	Nucleus		33559000000	6506700	8862200	3907400	5699900	4748900000	4394200000	4821200000	6435600000	43428000	40733000	94466000	37054000	4573300000	3024300000	2578700000	2741900000	1	1	1	1	0.00570086	0.00656284	0.00262673	0.00419589	0.114244	0.118202	0.113339	0.103273	0.0245513	0.0163037	0.0367835	0.0202467	0.0862239	0.0860087	0.0872937	0.0842928	-2.24406
1759;2096;2180	ENSMUSP00000051432;ENSMUSP00000072227;ENSMUSP00000072989;ENSMUSP00000074142;ENSMUSP00000074310;ENSMUSP00000077477;ENSMUSP00000077814;ENSMUSP00000080088;ENSMUSP00000088281;ENSMUSP00000088285;ENSMUSP00000088288;ENSMUSP00000089300;ENSMUSP00000089335;ENSMUSP00000089336;ENSMUSP00000089339;ENSMUSP00000089345;ENSMUSP00000100034;ENSMUSP00000100581;ENSMUSP00000104445;ENSMUSP00000127684	HIST1H2AH;H2AFJ;H2AFX;HIST1H2AA;HIST1H2AB;HIST1H2AC;HIST1H2AD;HIST1H2AE;HIST1H2AF;HIST1H2AG;HIST1H2AI;HIST1H2AK;HIST1H2AL;HIST1H2AN;HIST1H2AO;HIST1H2AP;HIST2H2AA1;HIST2H2AA2;HIST2H2AC;HIST3H2A	ENSMUSP00000072227;ENSMUSP00000072989;ENSMUSP00000074142;ENSMUSP00000074310;ENSMUSP00000077477;ENSMUSP00000080088;ENSMUSP00000088281;ENSMUSP00000088285;ENSMUSP00000089335;ENSMUSP00000089336;ENSMUSP00000089339;ENSMUSP00000089345;ENSMUSP00000100034;ENSMUSP00000104445;ENSMUSP00000127684;ENSMUSP00000089300;ENSMUSP00000100581;ENSMUSP00000077814;ENSMUSP00000088288;ENSMUSP00000051432	1400;1759;2096;2180	1759;2096;2180	13950	ENSMUSP00000089336_family	Family {Histone cluster 1, H2ah}	HIST1H2AH;H2AFJ;H2AFX;HIST1H2AA;HIST1H2AB;HIST1H2AC;HIST1H2AD;HIST1H2AE;HIST1H2AF;HIST1H2AG;HIST1H2AI;HIST1H2AK;HIST1H2AL;HIST1H2AN;HIST1H2AO;HIST1H2AP;HIST2H2AA1;HIST2H2AA2;HIST2H2AC;HIST3H2A	Nucleus		43009200000	5916900	18111000	4656600	2944300	6147830000	4663940000	5772270000	8814900000	39165400	37549400	86251300	36991900	5915120000	3925130000	3269410000	4269100000	1	1	1	1	0.00518411	0.013412	0.00313038	0.0021674	0.147898	0.125458	0.135698	0.141454	0.0221415	0.0150295	0.0335848	0.0202128	0.111522	0.111628	0.110676	0.131243	-2.28533
985	ENSMUSP00000029266	ANXA5	ENSMUSP00000029266	985	985	35752	ENSMUSP00000029266	Annexin A5	ANXA5	Membrane		2203500000	7992600	11712000	11225000	4695300	220240000	190210000	170750000	343290000	28953000	48362000	50000000	31686000	384990000	273680000	184890000	240800000	1	1	1	1	0.00700274	0.00867324	0.00754595	0.00345637	0.00529829	0.00511656	0.00401408	0.00550884	0.0163681	0.0193573	0.0194692	0.0173136	0.00725851	0.00778325	0.00625887	0.00740279	-2.15473
384;2157;2354	ENSMUSP00000018246;ENSMUSP00000056604;ENSMUSP00000059105;ENSMUSP00000061247;ENSMUSP00000076397;ENSMUSP00000077290;ENSMUSP00000078239;ENSMUSP00000088287;ENSMUSP00000089296;ENSMUSP00000089301;ENSMUSP00000089343;ENSMUSP00000089350;ENSMUSP00000097294;ENSMUSP00000100047;ENSMUSP00000100738;ENSMUSP00000106082;ENSMUSP00000106085;ENSMUSP00000106093;ENSMUSP00000106095;ENSMUSP00000106099;ENSMUSP00000106102;…	HIST1H2BQ;HIST1H2BA;HIST1H2BB;HIST1H2BC;HIST1H2BE;HIST1H2BF;HIST1H2BG;HIST1H2BH;HIST1H2BJ;HIST1H2BK;HIST1H2BL;HIST1H2BM;HIST1H2BN;HIST1H2BP;HIST1H2BR;HIST2H2BB;HIST2H2BE;HIST3H2BA	ENSMUSP00000056604;ENSMUSP00000059105;ENSMUSP00000089301;ENSMUSP00000089343;ENSMUSP00000089350;ENSMUSP00000097294;ENSMUSP00000100047;ENSMUSP00000100738;ENSMUSP00000106082;ENSMUSP00000106085;ENSMUSP00000106093;ENSMUSP00000106095;ENSMUSP00000106099;ENSMUSP00000136792;ENSMUSP00000076397;ENSMUSP00000088287;ENSMUSP00000135427;ENSMUSP00000106102;ENSMUSP00000089296;ENSMUSP00000078239;ENSMUSP00000077290;…	384;2157;2354	384;2157;2354	13936	ENSMUSP00000106095_family	Family {Histone cluster 1, H2bq}	HIST1H2BQ;HIST1H2BA;HIST1H2BB;HIST1H2BC;HIST1H2BE;HIST1H2BF;HIST1H2BG;HIST1H2BH;HIST1H2BJ;HIST1H2BK;HIST1H2BL;HIST1H2BM;HIST1H2BN;HIST1H2BP;HIST1H2BR;HIST2H2BB;HIST2H2BE;HIST3H2BA	Nucleus		22207114000	7257300	10948000	4847600	3030500	3045200000	1849645000	2504800000	3483800000	37975000	32075000	46421398	31268000	4663220000	2715504400	1562863000	2208360000	1	1	1	1	0.0063585	0.00810746	0.00325878	0.00223086	0.0732581	0.0497546	0.0588841	0.0559052	0.0214685	0.0128383	0.0180757	0.0170852	0.0879193	0.0772268	0.0529058	0.0678904	-2.19665
1753;2165;2185;2404	ENSMUSP00000021639;ENSMUSP00000032233;ENSMUSP00000051033;ENSMUSP00000076777;ENSMUSP00000078429;ENSMUSP00000084713;ENSMUSP00000085580;ENSMUSP00000094778	TUBA1B;TUBA1A;TUBA1C;TUBA3A;TUBA3B;TUBA4A;TUBA8;TUBAL3	ENSMUSP00000076777;ENSMUSP00000094778;ENSMUSP00000085580;ENSMUSP00000084713;ENSMUSP00000078429;ENSMUSP00000051033	1753;2165;2185;2404	1753;2165;2185;2404	50151	ENSMUSP00000076777_family	Family {Tubulin, alpha 1B}	TUBA1B;TUBA1A;TUBA1C;TUBA3A;TUBA3B;TUBA4A;TUBA8;TUBAL3	Microtubules/ axonemes		5485808820	8663750	12778040	13501000	21725600	716299320	902808350	905857000	1236894000	23487549	40794958	52368150	32427520	501127500	368180020	323071870	325899200	1	1	1	1	0.00759077	0.00946268	0.00907599	0.015993	0.0172319	0.0242851	0.0212954	0.0198487	0.0132783	0.0163285	0.0203913	0.0177187	0.00944814	0.0104708	0.0109366	0.0100189	-2.11971
549;686	ENSMUSP00000021698;ENSMUSP00000024739;ENSMUSP00000091921;ENSMUSP00000114201;ENSMUSP00000118189;ENSMUSP00000119678;ENSMUSP00000121138;ENSMUSP00000126239;ENSMUSP00000127338;ENSMUSP00000131601;REV__ENSMUSP00000061493	HSP90AB1;HSP90AA1;None	ENSMUSP00000024739;ENSMUSP00000091921;ENSMUSP00000021698	443;549;686	549;686	83280	ENSMUSP00000024739_family	Family {Heat shock protein 90 alpha (cytosolic), class B member 1}	HSP90AB1;HSP90AA1;None	Chaperone		2305360000	1214890	3609560	2711080	2676580	294923000	275416000	325493000	521770000	34246000	22424200	45086000	26285000	292069000	139398000	143738000	174332000	1	1	1	1	0.00106443	0.00267303	0.00182251	0.00197032	0.00709493	0.00740856	0.00765186	0.00837295	0.0193604	0.00897549	0.0175557	0.0143624	0.0055066	0.00396437	0.0048658	0.0053594	-2.97288
365;2132;2212	ENSMUSP00000016703;ENSMUSP00000074994;ENSMUSP00000079670;ENSMUSP00000079816;ENSMUSP00000089293;ENSMUSP00000089295;ENSMUSP00000089346;ENSMUSP00000089348;ENSMUSP00000096442;ENSMUSP00000097295;ENSMUSP00000100737;ENSMUSP00000100739;ENSMUSP00000102062;ENSMUSP00000123946;ENSMUSP00000124040;ENSMUSP00000124509;ENSMUSP00000125104;ENSMUSP00000125754;ENSMUSP00000134751;ENSMUSP00000135215;ENSMUSP00000137496	H3F3A;H3F3B;HIST1H3A;HIST1H3B;HIST1H3C;HIST1H3D;HIST1H3E;HIST1H3F;HIST1H3G;HIST1H3H;HIST1H3I;HIST2H3B;HIST2H3C1;HIST2H3C2	ENSMUSP00000016703;ENSMUSP00000079816;ENSMUSP00000102062;ENSMUSP00000124509;ENSMUSP00000125104;ENSMUSP00000125754;ENSMUSP00000135215;ENSMUSP00000134751;ENSMUSP00000100739;ENSMUSP00000100737;ENSMUSP00000096442;ENSMUSP00000089346;ENSMUSP00000089295;ENSMUSP00000074994;ENSMUSP00000137496;ENSMUSP00000097295;ENSMUSP00000089348;ENSMUSP00000089293;ENSMUSP00000079670	365;2132;2212	365;2132;2212	13322	ENSMUSP00000125754_family	Family {H3 histone, family 3A}	H3F3A;H3F3B;HIST1H3A;HIST1H3B;HIST1H3C;HIST1H3D;HIST1H3E;HIST1H3F;HIST1H3G;HIST1H3H;HIST1H3I;HIST2H3B;HIST2H3C1;HIST2H3C2	Nucleus		19205030000		2825200	3326400	2096200	3431168000	1865412000	2058573000	2810071000	15504000	45504000	35802000	18285000	2278378000	2903240000	2043548700	1691152000	1	1	1	1		0.00209218	0.00223616	0.00154309	0.0825433	0.0501787	0.048394	0.0450938	0.00876493	0.0182134	0.0139407	0.00999112	0.042956	0.0825659	0.0691779	0.0519902
63;1930;2678	ENSMUSP00000000590;ENSMUSP00000055303;ENSMUSP00000063734;ENSMUSP00000113071;ENSMUSP00000128249	RDX;EZR;MSN	ENSMUSP00000000590;ENSMUSP00000055303;ENSMUSP00000128249;ENSMUSP00000063734;ENSMUSP00000113071	63;1930;2678	63;1930;2678	68542	ENSMUSP00000128249_family	Family {Radixin}	RDX;EZR;MSN	Actin cytoskeleton	Yes	325916000	11139800	20302100	17006100	7297800	23645100	12984000	26284000	42489200	17517200	18781800	28237500	20732200	30359500	15668800	15302800	18164700	1	1	1	1	0.00976017	0.0150346	0.0114323	0.00537216	0.000568828	0.000349264	0.000617898	0.000681833	0.00990306	0.00751758	0.0109952	0.0113283	0.000572391	0.000445608	0.000518028	0.000558428	-2.01054
2680	ENSMUSP00000113942;ENSMUSP00000113213;ENSMUSP00000138081;ENSMUSP00000073289;ENSMUSP00000092698;ENSMUSP00000100794;ENSMUSP00000050698;ENSMUSP00000128187;ENSMUSP00000074317;ENSMUSP00000111893	GAPDH;GAPDHS;GM4795;GM5069;GM6316;GM7251;GM7293	ENSMUSP00000073289;ENSMUSP00000092698;ENSMUSP00000100794;ENSMUSP00000113213;ENSMUSP00000113942;ENSMUSP00000138081	2680	2680	35810	ENSMUSP00000113942	Glyceraldehyde-3-phosphate dehydrogenase	GAPDH	Energy		3073200000	5214000	6708700	7908900	5251200	386060000	464760000	491880000	624940000	18276000	25835000	20913000	13800000	385560000	269620000	138310000	208210000	1	1	1	1	0.00456826	0.00496808	0.00531672	0.00386559	0.00928741	0.0125018	0.0115634	0.0100285	0.010332	0.0103407	0.00814318	0.00754047	0.00726926	0.00766778	0.00468205	0.00640089	-2.34025
346;2204;2291	ENSMUSP00000015800;ENSMUSP00000079306;ENSMUSP00000084586;ENSMUSP00000113722;ENSMUSP00000114081;ENSMUSP00000117285;ENSMUSP00000128525;ENSMUSP00000133815;ENSMUSP00000137196	HSPA8;HSPA1A;HSPA1B;HSPA2	ENSMUSP00000015800;ENSMUSP00000113722;ENSMUSP00000079306;ENSMUSP00000137196;ENSMUSP00000084586;ENSMUSP00000133815;ENSMUSP00000128525	346;908;2204;2291	346;2204;2291	70870	ENSMUSP00000015800_family	Family {Heat shock protein 8}	HSPA8;HSPA1A;HSPA1B;HSPA2	Chaperone		2598821500	2020900	4687800	2911300	1994900	290572770	320067400	383154600	519817420	13939631	15884574	30530950	18685120	364525000	227313100	178584800	224139400	1	1	1	1	0.00177062	0.00347152	0.00195711	0.00146851	0.00699028	0.00860967	0.0090074	0.00834161	0.00788054	0.00635794	0.0118882	0.0102098	0.00687267	0.00646461	0.00604542	0.0068906	-2.75188
2244	ENSMUSP00000081012	GPX2	ENSMUSP00000081012	2244	2244	21976	ENSMUSP00000081012	Glutathione peroxidase 2	GPX2	Antioxidant		111480000	4987100	6810100	6239300	1519900			653620	2567300	12848000	21286000	23523000	19096000	3059200	1906000	3113000	3869600	1	1	1	1	0.00436946	0.00504317	0.00419434	0.00111885			1.53656e-05	4.1198e-05	0.0072634	0.00851991	0.00915947	0.0104343	5.76774e-05	5.42052e-05	0.000105381	0.000118961	-2.35957
1416	ENSMUSP00000037377	FBXO2	ENSMUSP00000037377	1416	1416	33676	ENSMUSP00000037377	F-box protein 2	FBXO2	Proteolysis		1160400000	1818400	2951000	1593900	1235000	106270000	109430000	98599000	139550000	9694700	17389000	23418000	10818000	246190000	139950000	124040000	127440000	1	1	1	1	0.0015932	0.00218534	0.00107149	0.000909126	0.00255653	0.00294362	0.00231792	0.00223939	0.00548074	0.0069601	0.00911858	0.00591107	0.00464161	0.00398007	0.00419898	0.00391782	-2.79773
923;2821	ENSMUSP00000028410;ENSMUSP00000107966;GM1322_XIRP2_1;GM1322_XIRP2_2;tr|B2BBR6|B2BBR6_MOUSE;tr|B2BBR7|B2BBR7_MOUSE;tr|B2BBR8|B2BBR8_MOUSE;tr|B2BBR9|B2BBR9_MOUSE	XIRP2;tr|B2BBR6|B2BBR6_MOUSE;tr|B2BBR7|B2BBR7_MOUSE;tr|B2BBR8|B2BBR8_MOUSE;tr|B2BBR9|B2BBR9_MOUSE	GM1322_XIRP2_1;GM1322_XIRP2_2;tr|B2BBR6|B2BBR6_MOUSE;tr|B2BBR7|B2BBR7_MOUSE;tr|B2BBR8|B2BBR8_MOUSE;tr|B2BBR9|B2BBR9_MOUSE;ENSMUSP00000028410	923;2104;2821	923;2821	110090	GM1322_XIRP2_2_family	Family {GM1322-uc012bwk.1 (Gm1322)}	XIRP2;tr|B2BBR6|B2BBR6_MOUSE;tr|B2BBR7|B2BBR7_MOUSE;tr|B2BBR8|B2BBR8_MOUSE;tr|B2BBR9|B2BBR9_MOUSE	Actin cytoskeleton	Yes	94325170	6344000	10505170	10592000	10881000		259220	34709		15791000	9720800	12025000	14160000	2566200	460170	426790	560050	1	1	1	1	0.00555831	0.00777953	0.00712042	0.00800988		6.9729e-06	8.15957e-07		0.00892718	0.00389084	0.00468234	0.00773718	4.83825e-05	1.30869e-05	1.44476e-05	1.72173e-05	-2.25506
813	ENSMUSP00000026459	ATP5B	ENSMUSP00000026459	813	813	56300	ENSMUSP00000026459	ATP synthase, H+ transporting mitochondrial F1 complex, beta subunit	ATP5B	Energy		2944300000	1221300	1441700	1596000	164620	257060000	234120000	232910000	372330000	7567200	13946000	19015000	12669000	631640000	396140000	394400000	368030000	1	1	1	1	0.00107005	0.00106764	0.0010729	0.000121182	0.00618407	0.00629772	0.00547537	0.00597485	0.00427799	0.00558201	0.00740413	0.00692248	0.0119088	0.0112659	0.0133512	0.0113142	-2.9706
817	ENSMUSP00000026495;ENSMUSP00000110396;ENSMUSP00000120436	ATP5A1	ENSMUSP00000026495;ENSMUSP00000110396	817	817	59752	ENSMUSP00000026495	ATP synthase, H+ transporting, mitochondrial F1 complex, alpha subunit 1	ATP5A1	Energy		2207900000	574410	291800	1201900		185070000	142550000	165690000	237100000	7725500	13521000	17235000	11338000	495870000	310060000	314710000	304950000	1	1	1	1	0.000503271	0.00021609	0.000807972		0.00445221	0.00383453	0.00389513	0.00380479	0.00436748	0.0054119	0.00671102	0.00619521	0.00934902	0.00881787	0.0106535	0.00937492	-3.2982
2519	ENSMUSP00000099909;ENSMUSP00000099908;ENSMUSP00000122797;ENSMUSP00000137461;ENSMUSP00000123562;ENSMUSP00000123263;ENSMUSP00000121149;ENSMUSP00000120096;ENSMUSP00000086852;ENSMUSP00000080608;ENSMUSP00000123438;ENSMUSP00000104347;ENSMUSP00000113804;ENSMUSP00000117361;ENSMUSP00000019649;ENSMUSP00000115578;ENSMUSP00000114180;ENSMUSP00000132130;ENSMUSP00000080543;ENSMUSP00000136791	GM11808;GM5239;GM7808;GM7866;KXD1;RPS27A;UBA52;UBB;UBC	ENSMUSP00000019649;ENSMUSP00000080608;ENSMUSP00000086852;ENSMUSP00000099908;ENSMUSP00000099909;ENSMUSP00000104347;ENSMUSP00000113804;ENSMUSP00000114180;ENSMUSP00000115578;ENSMUSP00000117361;ENSMUSP00000120096;ENSMUSP00000121149;ENSMUSP00000122797;ENSMUSP00000123263;ENSMUSP00000123438;ENSMUSP00000123562;ENSMUSP00000132130;ENSMUSP00000137461	2519	2519	17951	ENSMUSP00000099909	Ribosomal protein S27A	RPS27A	Protein synthesis		3397200000	2678500	1687100	5837600	2946900	416800000	337930000	471850000	805900000	8075200	12435000	18388000	10328000	465420000	289750000	253710000	293480000	1	1	1	1	0.00234678	0.00124937	0.0039243	0.00216932	0.0100269	0.00909016	0.0110925	0.0129324	0.00456518	0.00497722	0.00715998	0.00564333	0.00877492	0.00824026	0.00858855	0.0090223	-2.62953
687	ENSMUSP00000024755	CLIC5	ENSMUSP00000024755	668;687;1516	687	28287	ENSMUSP00000024755	Chloride intracellular channel 5	CLIC5	Actin cytoskeleton	Yes	99703000	9775100	15076000	10038000	1975000	2223200	1340200	1077100	852770	9057600	14353000	14847000	9816000	2348800	2990100	3399700	534150	1	1	1	1	0.00856448	0.0111644	0.006748	0.00145387	5.34833e-05	3.60508e-05	2.5321e-05	1.36846e-05	0.00512056	0.00574492	0.00578118	0.00536357	4.42837e-05	8.50361e-05	0.000115086	1.64211e-05	-2.0673
190;2084;2142	ENSMUSP00000004378;ENSMUSP00000072620;ENSMUSP00000075513;ENSMUSP00000079045;ENSMUSP00000079727;ENSMUSP00000104188;ENSMUSP00000108095;ENSMUSP00000114361;ENSMUSP00000114500;ENSMUSP00000115726;ENSMUSP00000119112;ENSMUSP00000120059;ENSMUSP00000121640;ENSMUSP00000123688;ENSMUSP00000123695;ENSMUSP00000128714;ENSMUSP00000137559	ENO1;ENO2;ENO3	ENSMUSP00000075513;ENSMUSP00000079045;ENSMUSP00000079727;ENSMUSP00000004378;ENSMUSP00000108095;ENSMUSP00000128714;ENSMUSP00000104188;ENSMUSP00000072620;ENSMUSP00000137559	190;2084;2142	190;2084;2142	47140	ENSMUSP00000079727_family	Family {Enolase 1, alpha non-neuron}	ENO1;ENO2;ENO3	Energy		843780270	2458266	3059814	2814680	1354500	118766100	126355970	135982600	165912400	9116770	11069500	11591440	9244010	80522400	67384500	47825900	50318900	1	1	1	1	0.00215382	0.00226592	0.00189216	0.000997094	0.00285714	0.00339892	0.00319675	0.00266243	0.00515402	0.00443067	0.00451351	0.00505103	0.00151815	0.00191636	0.00161899	0.00154693	-2.66679
1707	ENSMUSP00000048425;ENSMUSP00000107604;ENSMUSP00000116186	PEBP1	ENSMUSP00000048425;ENSMUSP00000107604;ENSMUSP00000116186	1707	1707	20830	ENSMUSP00000048425	Phosphatidylethanolamine binding protein 1	PEBP1	Lipid synthesis/ transport		1421200000	2481600	5284000	2083900	332810	193620000	187640000	248110000	317610000	6034700	9424100	12807000	7598300	133910000	126640000	74338000	93242000	1	1	1	1	0.00217426	0.00391303	0.00140089	0.000244993	0.0046579	0.00504743	0.0058327	0.00509675	0.00341162	0.00377208	0.00498683	0.00415179	0.00252471	0.00360154	0.00251648	0.00286649	-2.66269
2061	ENSMUSP00000117987;ENSMUSP00000071686;ENSMUSP00000094334	GM5160;PPIA	ENSMUSP00000071686;ENSMUSP00000117987	2061	2061	17971	ENSMUSP00000117987	Peptidylprolyl isomerase A	PPIA	Metabolism		3651300000	3834400	2332900	2966400	1222300	511250000	615180000	591630000	887600000	7039200	9208600	9789200	8346000	294990000	269490000	204670000	231710000	1	1	1	1	0.00335952	0.00172761	0.00199415	0.000899777	0.0122991	0.0165481	0.0139083	0.0142435	0.0039795	0.00368582	0.00381175	0.00456035	0.00556167	0.00766409	0.00692846	0.00712334	-2.47372
1182	ENSMUSP00000032373;ENSMUSP00000116014	LDHB	ENSMUSP00000032373;ENSMUSP00000116014	1182;1388	1182	36572	ENSMUSP00000032373	Lactate dehydrogenase B	LDHB	Energy		705050000	579200	774650	690060	169930	70255000	72203000	89188000	123000000	5968300	9190400	9894500	6087800	104640000	102190000	45362000	64847000	1	1	1	1	0.000507468	0.000573661	0.00046389	0.000125091	0.00169012	0.00194223	0.00209668	0.00197381	0.00337408	0.00367854	0.00385275	0.00332644	0.00197286	0.0029062	0.00153559	0.00199356	-3.29459
1204	ENSMUSP00000101955;ENSMUSP00000032934;ENSMUSP00000084846;ENSMUSP00000118417;ENSMUSP00000136908;ENSMUSP00000077687;ENSMUSP00000114587;ENSMUSP00000117349;ENSMUSP00000079022;ENSMUSP00000029987	ALDOA;ALDOART1;ALDOART2;ALDOB	ENSMUSP00000032934;ENSMUSP00000077687;ENSMUSP00000084846;ENSMUSP00000101955;ENSMUSP00000118417;ENSMUSP00000136908	372;1204	1204	39355	ENSMUSP00000101955	Aldolase A, fructose-bisphosphate	ALDOA	Energy		510430000	1070400	1021200	968450	508570	63458000	70540000	73130000	93155000	5162000	8492700	9838500	5581800	53943000	39487000	40279000	43794000	1	1	1	1	0.000937834	0.000756242	0.000651036	0.000374376	0.0015266	0.00189749	0.00171918	0.00149488	0.00291825	0.00339928	0.00383095	0.00304996	0.00101703	0.00112298	0.00136352	0.00134634	-3.02787
413	ENSMUSP00000019323	MDH2	ENSMUSP00000019323	413	413	35611	ENSMUSP00000019323	Malate dehydrogenase 2, NAD (mitochondrial)	MDH2	Energy		1408500000	332350	1047800	232590		148500000	148330000	134280000	204110000	5234500	6478600	12489000	5309800	275810000	180660000	139700000	145980000	1	1	1	1	0.000291189	0.000775941	0.000156358		0.00357245	0.00399001	0.00315672	0.00327539	0.00295924	0.00259312	0.00486301	0.00290133	0.00520006	0.00513783	0.0047291	0.00448779	-3.53582
1866	ENSMUSP00000058572	PTPRQ	ENSMUSP00000058572	1866	1866	256780	ENSMUSP00000058572	Protein tyrosine phosphatase, receptor type, Q	PTPRQ	Lipid synthesis/ transport	Yes	51722000	2445800	8228100	3325600	3072100	132610	129140	162170	315280	7283100	9134500	4966000	5677000	437380	1775500	3446000	1191700	1	1	1	1	0.00214289	0.00609326	0.00223562	0.00226148	3.19019e-06	3.47381e-06	3.81238e-06	5.05936e-06	0.00411738	0.00365617	0.00193368	0.00310197	8.24626e-06	5.04938e-05	0.000116653	3.66358e-05	-2.669
908	ENSMUSP00000097747;ENSMUSP00000028222	HSPA5	ENSMUSP00000028222;ENSMUSP00000097747	346;908;2204;2291	908	72421	ENSMUSP00000097747	Heat shock protein 5	HSPA5	Chaperone		3249700000	1182700	3420200	2085100	497220	416700000	397430000	468160000	613350000	4047600	5130300	10655000	6904400	507360000	284700000	232550000	295500000	1	1	1	1	0.00103623	0.0025328	0.0014017	0.000366021	0.0100245	0.0106907	0.0110057	0.00984255	0.00228824	0.00205345	0.00414888	0.00377264	0.00956565	0.00809665	0.00787224	0.0090844	-2.98455
911	ENSMUSP00000028239	GSN	ENSMUSP00000028239	911;2717	911	85941	ENSMUSP00000028239	Gelsolin	GSN	Actin cytoskeleton		382890000	936630	3417900	1940700	2572700	35875000	39071000	31059000	59741000	6011700	4995600	8993900	5435100	68777000	35585000	33078000	45400000	1	1	1	1	0.000820631	0.0025311	0.00130463	0.00189385	0.000863041	0.00105099	0.000730151	0.000958676	0.00339862	0.00199953	0.00350208	0.0029698	0.00129671	0.00101201	0.00111975	0.00139571	-3.08585
311	ENSMUSP00000011896;ENSMUSP00000020768	PGAM1;PGAM2	ENSMUSP00000011896	311	311	28832	ENSMUSP00000011896	Phosphoglycerate mutase 1	PGAM1	Energy		528370000	1206800	1272600	1354900	436480	71317000	99873000	80379000	123620000	5992200	5016700	8356200	5345400	38736000	32196000	26457000	26804000	1	1	1	1	0.00105734	0.000942415	0.000910825	0.000321308	0.00171567	0.00268654	0.00188959	0.00198375	0.00338759	0.00200798	0.00325377	0.00292078	0.000730319	0.000915629	0.000895618	0.000824021	-2.97578
81	ENSMUSP00000001304	CKB	ENSMUSP00000001304	81	81	42713	ENSMUSP00000001304	Creatine kinase, brain	CKB	Energy		1282600000	967650	1544200	510780	349070	118760000	115940000	140610000	205830000	6149600	6870600	6161700	4575000	219990000	176340000	120520000	157480000	1	1	1	1	0.000847809	0.00114355	0.00034337	0.000256963	0.002857	0.00311873	0.00330553	0.00330299	0.00347657	0.00275002	0.00239926	0.00249983	0.00414764	0.00501497	0.00407982	0.00484132	-3.0717
1915	ENSMUSP00000062865;ENSMUSP00000078709;ENSMUSP00000121227;ENSMUSP00000114254;ENSMUSP00000118937	OC90	ENSMUSP00000062865;ENSMUSP00000078709;ENSMUSP00000114254;ENSMUSP00000121227	1915	1915	52444	ENSMUSP00000062865	Otoconin 90	OC90	Otolithic membrane/ ECM	Yes	284840000	1360700	5927300	4367900	4685200	19598000	8952800	10505000	36941000	8924300	1613500	8051700	9816800	67941000	14926000	38295000	42940000	1	1	1	1	0.00119218	0.00438942	0.0029363	0.00344894	0.000471467	0.000240826	0.000246957	0.0005928	0.00504521	0.000645818	0.0031352	0.00536401	0.00128094	0.000424484	0.00129636	0.00132008	-2.92366
273;1480;2214;2274;2608	ENSMUSP00000005692;ENSMUSP00000007340;ENSMUSP00000039657;ENSMUSP00000079691;ENSMUSP00000083077;ENSMUSP00000095072;ENSMUSP00000099922;ENSMUSP00000106874;ENSMUSP00000117873;ENSMUSP00000131964	ATP1A2;ATP12A;ATP1A1;ATP1A3;ATP1A4;ATP4A	ENSMUSP00000083077;ENSMUSP00000095072;ENSMUSP00000117873;ENSMUSP00000039657;ENSMUSP00000079691;ENSMUSP00000099922;ENSMUSP00000007340;ENSMUSP00000106874	273;1480;2214;2274;2608	273;1480;2214;2274;2608	112220	ENSMUSP00000083077_family	Family {ATPase, Na+/K+ transporting, alpha 2 polypeptide}	ATP1A2;ATP12A;ATP1A1;ATP1A3;ATP1A4;ATP4A	Ion homeostasis		2741801910	235100	521250	477380	532351	82645400	90838000	72619200	153006380	6775800	3422540	8131500	5547690	1070334800	351826000	382915100	511971200	1	1	1	1	0.000205984	0.000386008	0.000320917	0.000391882	0.00198819	0.0024435	0.00170717	0.00245532	0.00383059	0.0013699	0.00316627	0.00303132	0.0201798	0.0100057	0.0129624	0.0157393	-3.68617
436;1255;2465;2709	ENSMUSP00000020107;ENSMUSP00000033744;ENSMUSP00000047978;ENSMUSP00000085775;ENSMUSP00000086398;ENSMUSP00000098605;ENSMUSP00000098606;ENSMUSP00000107883;ENSMUSP00000110123;ENSMUSP00000116941;ENSMUSP00000119242;ENSMUSP00000133187	ATP2B2;ATP2B1;ATP2B3;ATP2B4	ENSMUSP00000086398;ENSMUSP00000098605;ENSMUSP00000098606;ENSMUSP00000020107;ENSMUSP00000116941;ENSMUSP00000107883;ENSMUSP00000047978;ENSMUSP00000133187;ENSMUSP00000119242;ENSMUSP00000033744;ENSMUSP00000110123;ENSMUSP00000085775	436;1255;2465;2709	436;1255;2465;2709	136780	ENSMUSP00000098605_family	Family {ATPase, Ca++ transporting, plasma membrane 2}	ATP2B2;ATP2B1;ATP2B3;ATP2B4	Ion homeostasis	Yes	1.2728e+08	3075919	8222000	5708990	6372642	6389200	5877234	8.77059e+06	8626400	9341550	4100200	1997943	9813650	25725820	5935900	8128983	9192436	1	1	1	1	0.00269498	0.00608874	0.00383784	0.00469112	0.000153704	0.000158095	0.000206184	0.00013843	0.00528109	0.00164114	0.000777966	0.00536229	0.000485029	0.000168812	0.000275181	0.000282598	-2.56945
618	ENSMUSP00000105991;ENSMUSP00000105990;ENSMUSP00000022894;ENSMUSP00000115928;ENSMUSP00000120610;ENSMUSP00000105988	YWHAZ	ENSMUSP00000022894;ENSMUSP00000105990;ENSMUSP00000105991	390;403;618;1756;2043;2533	618	27771	ENSMUSP00000105991	Tyrosine 3-monooxygenase/tryptophan 5-monooxygenase activation protein, zeta polypeptide	YWHAZ	Signaling		674540000	1208500	3058100	2405400	861780	75095000	93225000	112170000	147110000	4011600	6042100	5922300	4824300	68610000	60873000	43251000	45883000	1	1	1	1	0.00105883	0.00226465	0.00161702	0.000634386	0.00180655	0.00250771	0.00263695	0.0023607	0.00226789	0.0024184	0.00230605	0.00263605	0.00129356	0.00173118	0.00146413	0.00141056	-2.97517
2043	ENSMUSP00000070993;ENSMUSP00000117877;ENSMUSP00000123504	YWHAE	ENSMUSP00000070993	390;403;618;1756;2043;2533	2043	29174	ENSMUSP00000070993	Tyrosine 3-monooxygenase/tryptophan 5-monooxygenase activation protein, epsilon polypeptide	YWHAE	Signaling		661650000	1239100	1472600	238310		93873000	68899000	110500000	164620000	5094100	6003000	5630200	3736900	75547000	41833000	40896000	42066000	1	1	1	1	0.00108564	0.00109052	0.000160203		0.00225829	0.00185335	0.00259769	0.00264169	0.00287987	0.00240275	0.00219231	0.00204188	0.00142435	0.0011897	0.0013844	0.00129321	-2.96431
360;1272	ENSMUSP00000016463;ENSMUSP00000034049;ENSMUSP00000088723	SLC25A4;SLC25A31;SLC25A5	ENSMUSP00000034049;ENSMUSP00000016463	360;1272	360;1272	32904	ENSMUSP00000034049_family	Family {Solute carrier family 25 (mitochondrial carrier, adenine nucleotide translocator), member 4}	SLC25A4;SLC25A31;SLC25A5	Energy		1973670000	209460	1416146	223060		150269000	169308000	140567000	200819000	3286800	4970790	8268300	4600180	475634000	287912000	261323000	264830000	1	1	1	1	0.000183519	0.00104872	0.000149951		0.00361501	0.00455431	0.00330452	0.00322258	0.00185814	0.0019896	0.00321954	0.00251359	0.00896749	0.00818799	0.00884626	0.00814153	-3.73632
90	ENSMUSP00000001547	COL1A1	ENSMUSP00000001547	90	90	138030	ENSMUSP00000001547	Collagen, type I, alpha 1	COL1A1	Otolithic membrane/ ECM		10191000					46773	148730	150490	100720		5811900			392790	783430	1852200	904100	0	1	1	1					1.12521e-06	4.00077e-06	3.5378e-06	1.61627e-06		0.00232626			7.40557e-06	2.22801e-05	6.27004e-05	2.77943e-05
885	ENSMUSP00000027863	ATP1B1	ENSMUSP00000027863	885	885	35194	ENSMUSP00000027863	ATPase, Na+/K+ transporting, beta 1 polypeptide	ATP1B1	Ion homeostasis		887290000	218820	305370			49835000	55442000	27328000	47787000	3849700	3985900	6825200	3883600	274200000	152980000	124330000	136320000	1	1	1	1	0.00019172	0.00022614			0.00119888	0.00149136	0.000642441	0.000766847	0.00217636	0.00159539	0.00265762	0.00212204	0.0051697	0.00435063	0.0042088	0.00419081	-3.71733
1089;1434;2545	ENSMUSP00000030785;ENSMUSP00000037982;ENSMUSP00000065545;ENSMUSP00000078951;ENSMUSP00000081131;ENSMUSP00000099485;ENSMUSP00000101278;ENSMUSP00000101279;ENSMUSP00000101280;ENSMUSP00000101281;ENSMUSP00000101282;ENSMUSP00000101283;ENSMUSP00000101284;ENSMUSP00000122464	ESPN;ESPN_1;ESPN_6	ENSMUSP00000030785;ENSMUSP00000065545;ENSMUSP00000078951;ENSMUSP00000081131;ENSMUSP00000099485;ENSMUSP00000101279;ENSMUSP00000101280;ENSMUSP00000101281;ENSMUSP00000101282;ENSMUSP00000101283;ENSMUSP00000101284;ENSMUSP00000122464;ENSMUSP00000037982;ENSMUSP00000101278	1089;1434;2545	1089;1434;2545	91785	ENSMUSP00000101283_family	Family {Espin}	ESPN;ESPN_1;ESPN_6	Actin cytoskeleton	Yes	52833380	8329400	13790300	6937800	5784220					5109170	3695310	5534800	3652140					1	0	1	0	0.00729783	0.0102123	0.0046639	0.00425796					0.00288838	0.00147908	0.00215516	0.00199557					-2.13681
2270	ENSMUSP00000082793;ENSMUSP00000135199;ENSMUSP00000134761;ENSMUSP00000135541;ENSMUSP00000109756;ENSMUSP00000135886;ENSMUSP00000135250;ENSMUSP00000134977;ENSMUSP00000135316	NPTN;NPTN-001;NPTN-002;NPTN-003;NPTN-006;NPTN-012	ENSMUSP00000082793;ENSMUSP00000109756;ENSMUSP00000134761;ENSMUSP00000134977;ENSMUSP00000135199;ENSMUSP00000135250;ENSMUSP00000135316;ENSMUSP00000135541;ENSMUSP00000135886	2270	2270	31277	ENSMUSP00000082793	Neuroplastin	NPTN-001	Adhesion		50754000	865590	4154200	1538200	2329500		314760		4850300	4910400	2477100	2929600	8548400	9674900	1132700	3824800	3203600	1	1	1	1	0.000758389	0.00307636	0.00103405	0.00171483		8.4669e-06		7.78337e-05	0.00277601	0.000991481	0.00114074	0.00467094	0.000182408	3.22131e-05	0.000129477	9.84866e-05	-3.12011
1329;2778	ENSMUSP00000034834;ENSMUSP00000035417;ENSMUSP00000103106;ENSMUSP00000128770	PKM;PKLR	ENSMUSP00000034834;ENSMUSP00000128770	1329;2778	1329;2778	57844	ENSMUSP00000034834_family	Family {Pyruvate kinase, muscle}	PKM;PKLR	Energy		1056511300	686570	551190	745580	521080	120071830	144027630	163262610	229941600	2691150	4437960	6038600	3351370	111248460	108107110	75681400	85197600	1	1	1	1	0.00060154	0.00040818	0.000501213	0.000383585	0.00288856	0.00387428	0.00383806	0.00368992	0.0015214	0.00177633	0.00235133	0.00183123	0.00209745	0.00307448	0.00256195	0.00261918	-3.22074
1553	ENSMUSP00000042457;ENSMUSP00000120438;ENSMUSP00000116821	EEF1A1	ENSMUSP00000042457;ENSMUSP00000116821;ENSMUSP00000120438	1553	1553	50113	ENSMUSP00000042457	Eukaryotic translation elongation factor 1 alpha 1	EEF1A1	Protein synthesis		1810300000	4005300	3974900	5022400	1794100	266470000	333030000	315600000	464510000	2653900	5231600	5479200	2653000	109870000	98446000	95085000	96460000	1	1	1	1	0.00350925	0.00294358	0.00337629	0.0013207	0.00641044	0.00895835	0.00741929	0.00745408	0.00150034	0.00209399	0.00213351	0.00144963	0.00207146	0.00279973	0.0032188	0.00296542	-2.45479
2520	ENSMUSP00000099938;ENSMUSP00000119816	MDH1	ENSMUSP00000099938	2520	2520	36511	ENSMUSP00000099938	Malate dehydrogenase 1, NAD (soluble)	MDH1	Energy		373860000	764980	626440	800160		44872000	64825000	48402000	67725000	2195500	4740200	4492400	4185100	31839000	33028000	28197000	37165000	1	1	1	1	0.000670239	0.000463906	0.000537904		0.00107948	0.00174376	0.00113786	0.0010868	0.00124119	0.00189731	0.00174927	0.00228678	0.000600285	0.000939291	0.00095452	0.00114254	-3.17377
1452	ENSMUSP00000104700;ENSMUSP00000038744;ENSMUSP00000131833;ENSMUSP00000129711	SKP1A	ENSMUSP00000038744;ENSMUSP00000104700	1452	1452	18672	ENSMUSP00000104700	S-phase kinase-associated protein 1A	SKP1A	Signaling		531210000	94916	859610			49165000	40868000	43177000	74258000	1831700	5790400	5049000	3480800	115340000	78056000	55780000	57464000	1	1	1	1	8.31609e-05	0.000636578			0.00118276	0.00109933	0.00101503	0.00119163	0.00103552	0.00231766	0.001966	0.00190195	0.00217459	0.00221985	0.00188826	0.00176659	-4.08008
127	ENSMUSP00000002572;ENSMUSP00000019684	SLC9A3R2	ENSMUSP00000002572;ENSMUSP00000019684	127	127	37432	ENSMUSP00000002572	Solute carrier family 9 (sodium/hydrogen exchanger), member 3 regulator 2	SLC9A3R2	Actin cytoskeleton		25964000	1753300	1788000	2020500	1237100					2922400	3693300	4984300	3460200	904230	1898600	609100	693260	1	0	1	1	0.00153616	0.00132409	0.00135827	0.000910672					0.00165213	0.00147828	0.0019408	0.00189069	1.70481e-05	5.39947e-05	2.06192e-05	2.13125e-05	-2.81356
443	ENSMUSP00000020238;ENSMUSP00000122710	HSP90B1	ENSMUSP00000020238;ENSMUSP00000122710	443;686	443	92475	ENSMUSP00000020238	Heat shock protein 90, beta (Grp94), member 1	HSP90B1	Chaperone		1992400000	526320	2289500	1447600	1606700	204480000	245730000	296230000	401580000	4267000	2361200	4675800	3635700	405650000	113120000	115720000	189110000	1	1	1	1	0.000461137	0.00169547	0.000973142	0.00118275	0.00491915	0.00661002	0.00696393	0.00644423	0.00241228	0.000945091	0.00182068	0.00198659	0.00764803	0.00321704	0.00391733	0.00581371	-3.33617
2749	ENSMUSP00000125370;ENSMUSP00000040262	TECTA	ENSMUSP00000040262;ENSMUSP00000125370	2749	2749	238900	ENSMUSP00000125370	Tectorin alpha	TECTA	Otolithic membrane/ ECM	Yes	30723000	438050	1914100	512790	773830	1297200	745560	1461500	2736500	3715900	3058600	3464700	3575400	1123900	1287200	3552000	1065400	1	1	1	1	0.000383799	0.00141747	0.000344721	0.000569643	3.12066e-05	2.00552e-05	3.43577e-05	4.39132e-05	0.00210072	0.00122423	0.0013491	0.00195364	2.11897e-05	3.6607e-05	0.000120242	3.2753e-05	-3.4159
1383;2623	ENSMUSP00000036181;ENSMUSP00000075501;ENSMUSP00000108891;ENSMUSP00000108893	MYO6	ENSMUSP00000075501;ENSMUSP00000108891;ENSMUSP00000036181;ENSMUSP00000108893	1383;2623	1383;2623	144770	ENSMUSP00000108891_family	Family {Myosin VI}	MYO6	Actin cytoskeleton	Yes	244504120	266120	1146400	250420	486730	21246000	25406000	48995000	41926000	4990400	3057900	1245300	4818900	43399610	14107000	16759511	16404000	1	1	1	1	0.000233162	0.000848958	0.000168344	0.000358299	0.000511113	0.00068341	0.0011518	0.000672795	0.00282124	0.00122395	0.000484899	0.0026331	0.000818246	0.000401192	0.00056734	0.000504299	-3.63234
2512	ENSMUSP00000099819;ENSMUSP00000020673;ENSMUSP00000116919	VDAC1	ENSMUSP00000020673;ENSMUSP00000099819;ENSMUSP00000116919	2512	2512	30755	ENSMUSP00000099819	Voltage-dependent anion channel 1	VDAC1	Ion homeostasis		587330000	33638		36692	285260	64817000	21382000	51823000	77832000	1732700	3417800	4694600	3242700	109570000	95138000	72859000	80468000	1	1	1	1	2.9472e-05		2.4666e-05	0.00020999	0.0015593	0.000575166	0.00121828	0.00124899	0.000979553	0.001368	0.001828	0.00177185	0.00206581	0.00270565	0.00246641	0.00247379	-4.53059
590;1748	ENSMUSP00000022429;ENSMUSP00000050689;ENSMUSP00000051814;ENSMUSP00000079905;ENSMUSP00000102622;ENSMUSP00000107937;ENSMUSP00000114739;ENSMUSP00000126120;ENSMUSP00000127272;ENSMUSP00000132159	ARF1;ARF2;ARF3;ARF4	ENSMUSP00000050689;ENSMUSP00000051814;ENSMUSP00000079905;ENSMUSP00000102622;ENSMUSP00000126120;ENSMUSP00000022429;ENSMUSP00000107937	590;1748	590;1748	20697	ENSMUSP00000126120_family	Family {ADP-ribosylation factor 1}	ARF1;ARF2;ARF3;ARF4	Traffic		271836000	1661700	2581100	576060		36967500	24370200	52038500	35650300	2433500	4106300	5517500	1362400	36091500	20382700	21266000	26831500	1	1	1	1	0.0014559	0.00191141	0.000387254		0.000889323	0.000655547	0.00122335	0.000572087	0.00137574	0.00164358	0.00214842	0.00074443	0.000680461	0.000579668	0.000719893	0.000824867	-2.83687
1604	ENSMUSP00000044502;ENSMUSP00000112980;ENSMUSP00000027472	EFHD1;EFHD2	ENSMUSP00000044502	1604	1604	26800	ENSMUSP00000044502	EF hand domain containing 2	EFHD2	Actin cytoskeleton		20103000	455400	643420	208020				1489700	1709500	2226700	2828000	3660000	3160300	902260	1176900	857640	785070	1	1	1	1	0.000399	0.00047648	0.00013984				3.50206e-05	2.74327e-05	0.00125883	0.00113193	0.00142514	0.00172682	1.7011e-05	3.34701e-05	2.90327e-05	2.4135e-05	-3.39903
1275	ENSMUSP00000034097	GOT2	ENSMUSP00000034097	1275	1275	47411	ENSMUSP00000034097	Glutamate oxaloacetate transaminase 2, mitochondrial	GOT2	Metabolism		513400000	73866	62413	54650		38272000	37017000	28440000	48123000	1963900	2694600	4313000	2814600	128670000	81418000	65101000	74381000	1	1	1	1	6.47179e-05	4.62195e-05	3.67382e-05		0.000920706	0.00099574	0.000668582	0.000772239	0.00111026	0.00107854	0.00167941	0.00153793	0.00242591	0.00231546	0.00220379	0.00228666	-4.18898
1086	ENSMUSP00000030765	PADI2	ENSMUSP00000030765	1086	1086	76249	ENSMUSP00000030765	Peptidyl arginine deiminase, type II	PADI2	Metabolism		314380000	389930	722070	347430		26491000	25808000	36310000	51633000	1972100	2400200	3886300	2653800	62524000	36062000	31279000	31899000	1	1	1	1	0.000341638	0.000534724	0.000233558		0.000637291	0.000694223	0.000853594	0.000828565	0.00111489	0.000960701	0.00151326	0.00145007	0.00117881	0.00102558	0.00105885	0.000980654	-3.46643
943	ENSMUSP00000028683;ENSMUSP00000119337	PDIA3	ENSMUSP00000028683	943	943	56678	ENSMUSP00000028683	Protein disulfide isomerase associated 3	PDIA3	Chaperone		2143200000	580190	1244400	758280	475200	285680000	283830000	284900000	490750000	2824600	1818200	3875900	2211900	244780000	186830000	175310000	177350000	1	1	1	1	0.000508335	0.000921531	0.00050975	0.000349811	0.00687258	0.0076349	0.00669758	0.00787516	0.00159684	0.000727751	0.00150921	0.00120861	0.00461502	0.0053133	0.00593457	0.00545218	-3.29385
603	ENSMUSP00000022629	DPYSL2	ENSMUSP00000022629	603;725;1100	603	62277	ENSMUSP00000022629	Dihydropyrimidinase-like 2	DPYSL2	Signaling		586610000	555720	514730	414110	234920	65558000	66006000	87620000	156780000	1693700	2493400	3302500	2171200	61246000	51708000	38176000	48134000	1	1	1	1	0.000486896	0.00038118	0.000278384	0.000172933	0.00157712	0.00177553	0.00205982	0.00251588	0.000957505	0.000998006	0.00128594	0.00118637	0.00115472	0.00147054	0.00129233	0.00147976	-3.31256
671	ENSMUSP00000023707	SOD1	ENSMUSP00000023707	671	671	15942	ENSMUSP00000023707	Superoxide dismutase 1, soluble	SOD1	Antioxidant		251700000	139780	83932	165790		19180000	34832000	34769000	47807000	1459500	2231000	3647500	1793200	37513000	10862000	23955000	33258000	1	1	1	1	0.000122469	6.21552e-05	0.000111452		0.000461411	0.000936965	0.000817368	0.000767168	0.000825104	0.000892978	0.00142028	0.000979824	0.000707261	0.000308907	0.000810921	0.00102243	-3.91198
1819	ENSMUSP00000081998;ENSMUSP00000054782;ENSMUSP00000124851	PGM2L1	ENSMUSP00000054782;ENSMUSP00000081998	1819	1819	70279	ENSMUSP00000081998	Phosphoglucomutase 2-like 1	PGM2L1	Energy		39475000	127050	181800	92952		5167000	2937500	2190400	7801300	1176200	2020800	5676100	1548800	2633100	2303500	3249300	2369300	1	1	1	1	0.000111315	0.000134631	6.24866e-05		0.000124302	7.90174e-05	5.14931e-05	0.000125189	0.000664945	0.000808843	0.00221018	0.000846281	4.96439e-05	6.55097e-05	0.000109995	7.28381e-05	-3.95345
210	ENSMUSP00000126451;ENSMUSP00000105356;ENSMUSP00000105355;ENSMUSP00000005292;ENSMUSP00000122694	PRDX2	ENSMUSP00000005292;ENSMUSP00000105355;ENSMUSP00000105356;ENSMUSP00000122694;ENSMUSP00000126451	210	210	21778	ENSMUSP00000126451	Peroxiredoxin 2	PRDX2	Antioxidant		657250000	603670	928420	1034200	551340	95067000	110940000	121930000	160410000	1717000	2427300	2549400	1585200	46435000	34532000	35494000	41042000	1	1	1	1	0.000528907	0.000687535	0.000695236	0.00040586	0.00228702	0.00298423	0.00286639	0.00257413	0.000970678	0.000971549	0.000992694	0.000866171	0.000875475	0.000982063	0.00120154	0.00126173	-3.27662
2554	ENSMUSP00000114159;ENSMUSP00000102078;ENSMUSP00000119794;ENSMUSP00000030454;ENSMUSP00000117007	PRDX1	ENSMUSP00000030454;ENSMUSP00000102078;ENSMUSP00000114159;ENSMUSP00000117007;ENSMUSP00000119794	806;2554	2554	22176	ENSMUSP00000114159	Peroxiredoxin 1	PRDX1	Antioxidant		651000000	284670	438760	469900	222290	61699000	86159000	105000000	130910000	1780300	2042100	1940200	1567100	100220000	67114000	40008000	51156000	1	1	1	1	0.000249414	0.00032492	0.000315888	0.000163635	0.00148429	0.00231764	0.00246839	0.00210074	0.00100646	0.000817369	0.000755482	0.00085628	0.00188952	0.00190867	0.00135434	0.00157266	-3.60308
1755	ENSMUSP00000051222;ENSMUSP00000113882	ATP5K	ENSMUSP00000051222;ENSMUSP00000113882	1755	1755	8235.5	ENSMUSP00000051222	ATP synthase, H+ transporting, mitochondrial F1F0 complex, subunit e	ATP5K	Energy		475060000		340460			38889000	45739000	40955000	56175000	1209300	1266500	4134600	1739800	101890000	73569000	52296000	56858000	1	1	1	1		0.000252125			0.000935549	0.00123036	0.000962791	0.000901451	0.000683658	0.000506928	0.00160994	0.000950646	0.00192101	0.00209225	0.00177032	0.00174796
1971	ENSMUSP00000066715;ENSMUSP00000124809;ENSMUSP00000125039;ENSMUSP00000125374	MOSC2	ENSMUSP00000066715;ENSMUSP00000124809	1971	1971	38194	ENSMUSP00000066715	MOCO sulphurase C-terminal domain containing 2	MOSC2	Metabolism		54131000					9836900	2406400	12162000	8119500	1443400				4811900	6477300	3227000	5647200	0	1	1	1					0.000236645	6.47311e-05	0.000285911	0.000130295	0.000816002				9.07224e-05	0.000184209	0.00010924	0.000173609
2795	ENSMUSP00000130949	OTOG	ENSMUSP00000130949	2795	2795	313620	ENSMUSP00000130949	Otogelin	OTOG	Otolithic membrane/ ECM		263530000	1391600	4867800	2806800	2891300	26949000	25623000	34323000	39248000	2221500	2722200	832540	1730200	28984000	29653000	42149000	17140000	1	1	1	1	0.00121925	0.00360481	0.00188686	0.00212839	0.000648309	0.000689247	0.000806883	0.00062982	0.00125589	0.00108958	0.000324177	0.0009454	0.000546458	0.000843308	0.00142682	0.000526926	-2.91391
150;459;490;766;1530;2766	ENSMUSP00000003121;ENSMUSP00000020358;ENSMUSP00000021001;ENSMUSP00000021459;ENSMUSP00000025804;ENSMUSP00000041857;ENSMUSP00000070588;ENSMUSP00000105230;ENSMUSP00000105231;ENSMUSP00000127330	RAB1;RAB10;RAB13;RAB15;RAB1B;RAB8A;RAB8B	ENSMUSP00000020358;ENSMUSP00000105231;ENSMUSP00000025804;ENSMUSP00000021001;ENSMUSP00000127330;ENSMUSP00000041857;ENSMUSP00000003121	150;459;490;766;1530;2766	150;459;490;766;1530;2766	22372	ENSMUSP00000020358_family	Family {RAB1, member RAS oncogene family}	RAB1;RAB10;RAB13;RAB15;RAB1B;RAB8A;RAB8B	Traffic		279161000	380190	418950	411180		39837700	39063970	38930300	48453200	1053868	2080390	2608635	1358960	28949400	23166330	23909740	28535360	1	1	1	1	0.000333105	0.00031025	0.000276414		0.000958372	0.0010508	0.000915194	0.000777538	0.000595787	0.000832695	0.00101576	0.000742551	0.000545805	0.000658832	0.000809389	0.000877247	-3.47742
482	ENSMUSP00000136241;ENSMUSP00000103556;ENSMUSP00000020775;ENSMUSP00000119655	DYNLL2	ENSMUSP00000020775;ENSMUSP00000103556;ENSMUSP00000119655;ENSMUSP00000136241	295;482	482	10350	ENSMUSP00000136241	Dynein light chain LC8-type 2	DYNLL2	Microtubules/ axonemes		216350000					15614000	26640000	26508000	22752000	1570000	1712200	2102600	1295800	57306000	27205000	15322000	18324000	0	1	1	1					0.000375624	0.000716604	0.000623164	0.000365106	0.000887574	0.000685323	0.000818718	0.000708039	0.00108043	0.000773689	0.000518678	0.000563325
636	ENSMUSP00000023116	ACO2	ENSMUSP00000023116	636	636	85462	ENSMUSP00000023116	Aconitase 2, mitochondrial	ACO2	Energy		664390000	61337	248080	213510	97781	48887000	36232000	33805000	59624000	1498000	1060800	2709400	1687200	229530000	78121000	81216000	89399000	1	1	1	1	5.37406e-05	0.000183714	0.000143531	7.198e-05	0.00117607	0.000974624	0.000794706	0.000956798	0.00084687	0.000424595	0.001055	0.000921904	0.0043275	0.0022217	0.00274931	0.00274835	-4.2697
1775	ENSMUSP00000052136;ENSMUSP00000125404;ENSMUSP00000125112	CA7	ENSMUSP00000052136;ENSMUSP00000125112;ENSMUSP00000125404	1775	1775	29914	ENSMUSP00000052136	Carbonic anhydrase 7	CA7	Ion homeostasis		14217000	3371700	2055500	2065800	480500					1231100	1805500	1411000	1796500					1	0	1	0	0.00295412	0.00152219	0.00138872	0.000353713					0.000695982	0.000722668	0.00054942	0.000981627					-2.52957
2784	ENSMUSP00000138073;ENSMUSP00000129565;ENSMUSP00000138013;ENSMUSP00000038931	GSTP1;GSTP2	ENSMUSP00000129565;ENSMUSP00000138073	2784	2784	23609	ENSMUSP00000138073	Glutathione S-transferase, pi 1	GSTP1	Antioxidant		738500000	464650	1100200	1370000		113530000	119460000	151050000	172300000	1125500	2473600	2119000	902180	89098000	22663000	22171000	38682000	1	1	1	1	0.000407104	0.000814745	0.000920976		0.00273118	0.00321342	0.00355096	0.00276493	0.000636283	0.00099008	0.000825103	0.000492961	0.00167983	0.000644518	0.000750529	0.00118918	-3.39029
2094	ENSMUSP00000132065;ENSMUSP00000124523;ENSMUSP00000072829;ENSMUSP00000028430	CYCS;CYCT;GM10053;GM10108	ENSMUSP00000072829;ENSMUSP00000124523;ENSMUSP00000132065	2094	2094	11695	ENSMUSP00000132065	Predicted pseudogene 10108	GM10108	Unknown		317000000					4152900	4370500	17755000	33891000	1130000	1131400	3535500	1101500	102430000	30486000	48682000	68342000	0	1	1	1					9.99059e-05	0.000117564	0.000417394	0.000543856	0.000638827	0.000452853	0.00137667	0.000601872	0.00193119	0.000866998	0.00164798	0.002101
2650	ENSMUSP00000110546;ENSMUSP00000110547;ENSMUSP00000026887;ENSMUSP00000123100;ENSMUSP00000116368;ENSMUSP00000116508;ENSMUSP00000117182	ATP5C1	ENSMUSP00000026887;ENSMUSP00000110546;ENSMUSP00000110547;ENSMUSP00000116368;ENSMUSP00000116508;ENSMUSP00000123100	2650	2650	30255	ENSMUSP00000110546	ATP synthase, H+ transporting, mitochondrial F1 complex, gamma polypeptide 1	ATP5C1	Energy		191210000					1042000	10774000	9529300	14968000	869220	1528600	2335500	1569200	45169000	37961000	28164000	37298000	0	1	1	1					2.50673e-05	0.000289816	0.00022402	0.000240194	0.000491399	0.000611836	0.000909405	0.000857428	0.000851606	0.00107958	0.000953403	0.00114663
324	ENSMUSP00000123609;ENSMUSP00000014457;ENSMUSP00000122391;ENSMUSP00000121106	COX6C	ENSMUSP00000014457;ENSMUSP00000123609	324	324	8468.9	ENSMUSP00000123609	Cytochrome c oxidase, subunit VIc	COX6C	Energy		421010000					40041000	37468000	32340000	52782000	896540	1220700	3003300	1345600	90214000	40209000	58678000	62813000	0	1	1	1					0.000963262	0.00100787	0.000760266	0.000847003	0.000506844	0.000488596	0.00116944	0.00073525	0.00170087	0.00114351	0.00198636	0.00193103
279	ENSMUSP00000007959;ENSMUSP00000102399;ENSMUSP00000002303;ENSMUSP00000135659;ENSMUSP00000045487;ENSMUSP00000067013	4930544G11RIK;RHOA;RHOB;RHOC	ENSMUSP00000002303;ENSMUSP00000007959;ENSMUSP00000102399;ENSMUSP00000135659	279	279	21782	ENSMUSP00000007959	Ras homolog gene family, member A	RHOA	Signaling		217660000	100220		193810		19541000	35789000	30895000	50111000	946620	1599700	2229100	1303900	15986000	16331000	16798000	25836000	1	1	1	1	8.7808e-05		0.000130288		0.000470096	0.000962708	0.000726296	0.000804141	0.000535156	0.000640294	0.000867975	0.000712465	0.000301396	0.000464441	0.000568643	0.000794262	-4.05647
774	ENSMUSP00000025904;ENSMUSP00000134521;ENSMUSP00000135084	PRDX5	ENSMUSP00000025904;ENSMUSP00000134521;ENSMUSP00000135084	774	774	21897	ENSMUSP00000025904	Peroxiredoxin 5	PRDX5	Antioxidant		350330000					27133000	33821000	32851000	49759000	1192300	1335500	1550400	1781500	71240000	52679000	36602000	40388000	0	1	1	1					0.000652736	0.000909769	0.000772278	0.000798493	0.000674047	0.000534546	0.0006037	0.000973431	0.00134314	0.00149815	0.00123904	0.00124163
669	ENSMUSP00000023677;ENSMUSP00000125172;ENSMUSP00000118216	ATP5O	ENSMUSP00000023677	669	669	23363	ENSMUSP00000023677	ATP synthase, H+ transporting, mitochondrial F1 complex, O subunit	ATP5O	Energy		594410000	105600		56364		58967000	42699000	41750000	68198000	829680	1404800	2470500	1527000	144940000	81350000	68956000	81160000	1	1	1	1	9.25217e-05		3.78904e-05		0.00141856	0.00114858	0.000981481	0.00109439	0.000469046	0.000562284	0.000961972	0.000834369	0.00273266	0.00231353	0.00233429	0.00249506	-4.03376
1097	ENSMUSP00000135091;ENSMUSP00000130123;ENSMUSP00000101241;ENSMUSP00000030940;ENSMUSP00000135492;ENSMUSP00000135769;ENSMUSP00000024206	GNB1;GNB3	ENSMUSP00000030940;ENSMUSP00000101241;ENSMUSP00000130123;ENSMUSP00000135091;ENSMUSP00000135492	1097;1147	1097	37377	ENSMUSP00000135091	Guanine nucleotide binding protein (G protein), beta 1	GNB1	Signaling		305470000	1495500	2288200	1513000	32218	30584000	22815000	27701000	47929000	818690	1652600	1515700	2105000	48709000	45929000	35506000	34872000	1	1	1	1	0.00131029	0.00169451	0.00101711	2.37168e-05	0.000735756	0.000613713	0.00065121	0.000769126	0.000462833	0.000661468	0.000590188	0.00115019	0.000918348	0.00130619	0.00120194	0.00107205	-2.88263
2346	ENSMUSP00000092002;ENSMUSP00000088372;ENSMUSP00000135345	FTL1;GM10116	ENSMUSP00000088372;ENSMUSP00000092002	2346	2346	20772	ENSMUSP00000092002	Ferritin light chain 1	FTL1	Ion homeostasis		127750000					12772000	14998000	15420000	14182000	1160500	1739700	1886600	1098200	16079000	27790000	6374800	14244000	0	1	1	1					0.000307255	0.000403439	0.000362501	0.000227581	0.000656069	0.00069633	0.000734611	0.000600068	0.00030315	0.000790326	0.000215799	0.000437896
2238	ENSMUSP00000080994	MT-CO2	ENSMUSP00000080994	2238	2238	25976	ENSMUSP00000080994	Mitochondrially encoded cytochrome c oxidase II	MT-CO2	Energy		766280000					74827000	39840000	57371000	103250000	920220	1751400	1898500	1309400	176240000	106730000	89740000	112400000	0	1	1	1					0.00180011	0.00107168	0.00134871	0.00165687	0.000520231	0.000701013	0.000739244	0.00071547	0.00332279	0.00303532	0.00303786	0.00345545
1142	ENSMUSP00000031637	NDUFA4	ENSMUSP00000031637	1142	1142	9326.7	ENSMUSP00000031637	NADH dehydrogenase (ubiquinone) 1 alpha subcomplex, 4	NDUFA4	Energy		303720000		237930			12215000	21830000	20702000	37047000	925330	1413700	2215100	1282600	87716000	35920000	42569000	39643000	1	1	1	1		0.000176197			0.000293855	0.000587217	0.000486673	0.000594501	0.00052312	0.000565846	0.000862523	0.000700827	0.00165378	0.00102154	0.00144104	0.00121872
2267	ENSMUSP00000128127;ENSMUSP00000082533	COCH	ENSMUSP00000082533;ENSMUSP00000128127	2267	2267	59949	ENSMUSP00000128127	Coagulation factor C homolog (Limulus polyphemus)	COCH	Otolithic membrane/ ECM		4941300000	12207				69283000	79334000	75402000	97401000	1214800	1497700	2047900	984020	1410300000	1230400000	926680000	1046800000	1	1	1	1	1.06952e-05				0.00166673	0.00213405	0.00177259	0.00156301	0.000686767	0.000599468	0.000797418	0.000537679	0.0265895	0.0349916	0.0313698	0.0321812	-4.97081
682	ENSMUSP00000024047	TWF2	ENSMUSP00000024047	682	682	39470	ENSMUSP00000024047	Twinfilin, actin-binding protein, homolog 2	TWF2	Actin cytoskeleton		21532000	463960	547890	486170	24375	4200100	885970	2075600	4388000	1020800	1316900	1853900	1320800		948250	1007400	991980	1	1	1	1	0.0004065	0.000405736	0.000326826	1.79433e-05	0.000101041	2.38322e-05	4.87943e-05	7.04151e-05	0.000577092	0.000527101	0.000721878	0.000721699		2.69675e-05	3.41023e-05	3.04959e-05	-3.39094
539;1961	ENSMUSP00000021554;ENSMUSP00000066068;ENSMUSP00000106246;ENSMUSP00000115436;ENSMUSP00000122268;ENSMUSP00000123210;ENSMUSP00000127176	ACTN4;ACTN1;ACTN2	ENSMUSP00000066068;ENSMUSP00000115436;ENSMUSP00000021554;ENSMUSP00000127176	252;310;539;1961	539;1961	104980	ENSMUSP00000066068_family	Family {Actinin alpha 4}	ACTN4;ACTN1;ACTN2	Actin cytoskeleton		1548230000	333707	848403	676620	353483	97531000	112092000	125736000	171248000	1454990	1268290	1373513	1199124	458555000	177116000	160206000	238267000	1	1	1	1	0.000292378	0.000628279	0.000454855	0.000260211	0.00234629	0.00301522	0.00295587	0.00274805	0.000822555	0.000507644	0.000534823	0.000655214	0.00864549	0.00503704	0.00542327	0.00732492	-3.53405
2239	ENSMUSP00000080995	MT-ATP8	ENSMUSP00000080995	2239	2239	7766.2	ENSMUSP00000080995	Mitochondrially encoded ATP synthase 8	MT-ATP8	Energy		397720000	165640		224350		29175000	37192000	37982000	54696000	914250	730730	2719500	1618300	86068000	48295000	43775000	54165000	1	1	1	1	0.000145126		0.000150818		0.00070186	0.00100045	0.000892901	0.000877718	0.000516856	0.000292481	0.00105893	0.000884257	0.00162271	0.00137347	0.00148186	0.00166517	-3.83825
78	ENSMUSP00000109305;ENSMUSP00000001187;ENSMUSP00000115346;ENSMUSP00000117378	ANXA4	ENSMUSP00000001187;ENSMUSP00000109305;ENSMUSP00000115346;ENSMUSP00000117378	78	78	35915	ENSMUSP00000109305	Annexin A4	ANXA4	Membrane		81014000	2679800	2841900	2834200	173850	9259400	5832900	14993000	19281000	788010	1652700	1931100	1136900	5884800	3928500	3637500	4159300	1	1	1	1	0.00234791	0.00210455	0.00190528	0.000127977	0.000222752	0.000156902	0.000352463	0.000309406	0.000445488	0.000661508	0.000751938	0.000621215	0.000110951	0.000111723	0.000123136	0.000127867	-2.62932
342;1918	ENSMUSP00000015435;ENSMUSP00000062996;ENSMUSP00000119805;ENSMUSP00000122146	GDI2;GDI1	ENSMUSP00000062996;ENSMUSP00000015435	342;1918	342;1918	50537	ENSMUSP00000062996_family	Family {Guanosine diphosphate (GDP) dissociation inhibitor 2}	GDI2;GDI1	Signaling		268812000	310630	302590	260330		34248200	41171000	45630300	68296000	916060	1757660	1564560	1066480	21776400	19110900	17624200	14773400	1	1	1	1	0.000272159	0.000224081	0.000175006		0.000823906	0.00110748	0.0010727	0.00109596	0.000517879	0.000703519	0.000609214	0.000582736	0.000410567	0.000543499	0.000596612	0.000454171	-3.56518
2150	ENSMUSP00000132480;ENSMUSP00000075987;ENSMUSP00000127098	SLC25A3	ENSMUSP00000075987;ENSMUSP00000127098;ENSMUSP00000132480	2150	2150	39632	ENSMUSP00000132480	Solute carrier family 25 (mitochondrial carrier, phosphate carrier), member 3	SLC25A3	Energy		422010000	49564				32810000	27517000	34294000	56241000	704610	1424300	1974800	1328400	110770000	45234000	56332000	53327000	1	1	1	1	4.34256e-05				0.000789307	0.000740195	0.000806201	0.00090251	0.00039834	0.000570089	0.000768954	0.000725852	0.00208843	0.00128642	0.00190694	0.0016394	-4.36225
579	ENSMUSP00000022293;ENSMUSP00000134023;ENSMUSP00000133525;ENSMUSP00000115560;ENSMUSP00000123032	VDAC2	ENSMUSP00000022293;ENSMUSP00000115560;ENSMUSP00000133525;ENSMUSP00000134023	579	579	31732	ENSMUSP00000022293	Voltage-dependent anion channel 2	VDAC2	Ion homeostasis		265930000		132750			22134000	27009000	21468000	39415000	805770	1509200	2283700	749050	43362000	37336000	30422000	39304000	1	1	1	1		9.8307e-05			0.000532475	0.00072653	0.000504681	0.0006325	0.000455529	0.000604071	0.000889235	0.000409289	0.000817537	0.00106181	0.00102984	0.0012083
2222	ENSMUSP00000136544;ENSMUSP00000080302;ENSMUSP00000033585	PGK1;PGK1-RS7;PGK2	ENSMUSP00000080302;ENSMUSP00000136544	2222	2222	44550	ENSMUSP00000136544	Phosphoglycerate kinase-1, related sequence-7	PGK1-RS7	Energy		377870000	57267	209290	83410		42500000	54708000	62116000	98396000	1147300	1420100	1016800	1101100	28597000	33390000	27142000	25986000	1	1	1	1	5.01746e-05	0.000154988	5.6072e-05		0.00102242	0.00147162	0.00146026	0.00157898	0.000648607	0.000568408	0.000395925	0.000601653	0.000539161	0.000949586	0.000918807	0.000798874	-4.29952
968	ENSMUSP00000029076	CA3	ENSMUSP00000029076	968	968	29366	ENSMUSP00000029076	Carbonic anhydrase 3	CA3	Ion homeostasis		2041000000	157970	333900			340040000	390990000	307910000	475110000	1287900	2006000	1185500	569020	146400000	154540000	92070000	128400000	1	1	1	1	0.000138406	0.000247267			0.00818031	0.0105175	0.00723851	0.00762418	0.000728093	0.000802919	0.000461614	0.000310919	0.00276019	0.004395	0.00311674	0.00394733	-3.85885
2262	ENSMUSP00000081943	CRIP2	ENSMUSP00000081943	2262	2262	22727	ENSMUSP00000081943	Cysteine rich protein 2	CRIP2	Unknown		62989000	1893000	4126000	578730	887540	2010100	6800400	8140500	11234000	859930	1661900	1620000	709240	7937100	5922900	4471400	4136300	1	1	1	1	0.00165856	0.00305548	0.000389049	0.000653349	4.83568e-05	0.000182928	0.000191371	0.000180274	0.000486147	0.00066519	0.000630801	0.000387536	0.000149644	0.000168443	0.000151365	0.00012716	-2.78027
2717	ENSMUSP00000118120	GSN	ENSMUSP00000118120	911;2717	2717	28059	ENSMUSP00000118120	Gelsolin	GSN	Actin cytoskeleton		72127000		284100			9225600	535630	4714700	10878000	1229000	864550	1622300	778680	16304000	5408300	8481300	11801000	1	1	1	1		0.000210388			0.000221939	1.44082e-05	0.000110836	0.000174561	0.000694795	0.000346044	0.000631697	0.000425479	0.000307392	0.000153808	0.000287108	0.000362792
1734	ENSMUSP00000049355;ENSMUSP00000127885	GM1840;GPI1	ENSMUSP00000049355;ENSMUSP00000127885	1734	1734	62766	ENSMUSP00000049355	Glucose phosphate isomerase 1	GPI1	Energy		95410000	189840	283650	104890		6649900	14671000	9855000	22104000	1007000	915050	1440200	1008200	11198000	9276200	7905000	8802100	1	1	1	1	0.000166329	0.000210055	7.05118e-05		0.000159976	0.000394643	0.000231676	0.000354707	0.000569291	0.000366257	0.00056079	0.000550891	0.000211124	0.000263808	0.000267599	0.000270598	-3.77903
2413	ENSMUSP00000127307;ENSMUSP00000095316;ENSMUSP00000117853	IDH1	ENSMUSP00000095316;ENSMUSP00000127307	2413	2413	46674	ENSMUSP00000127307	Isocitrate dehydrogenase 1 (NADP+), soluble	IDH1	Metabolism		82964000	34491	199780	55321		13193000	12337000	15249000	25213000	1041900	1595300	871830	914180	3354200	2987300	2801500	3115300	1	1	1	1	3.02194e-05	0.000147946	3.71893e-05		0.000317383	0.00033186	0.000358481	0.000404598	0.000589021	0.000638533	0.000339476	0.000499518	6.32393e-05	8.49565e-05	9.48359e-05	9.5772e-05	-4.51971
390;403;1756	ENSMUSP00000018470;ENSMUSP00000019109;ENSMUSP00000051223;ENSMUSP00000117125	YWHAB;YWHAG;YWHAH	ENSMUSP00000018470;ENSMUSP00000117125;ENSMUSP00000051223;ENSMUSP00000019109	390;403;618;1756;2043;2533	390;403;1756	28086	ENSMUSP00000018470_family	Family {Tyrosine 3-monooxygenase/tryptophan 5-monooxygenase activation protein, beta polypeptide}	YWHAB;YWHAG;YWHAH	Signaling		236536000	94262	444445	143625		19733600	34864500	35665800	59866600	767185	838969	1672890	1043158	23096200	21665700	16712200	19926900	1	1	1	1	8.25879e-05	0.00032913	9.65512e-05		0.000474729	0.000937839	0.00083845	0.000960691	0.000433715	0.000335805	0.000651396	0.000569993	0.00043545	0.000616156	0.000565739	0.000612602	-4.08308
177	ENSMUSP00000003912	CALR	ENSMUSP00000003912	177	177	47994	ENSMUSP00000003912	Calreticulin	CALR	Ion homeostasis		1312100000	471640	568670	102160		139470000	216330000	161890000	252200000	820080	727920	1773100	1010300	166730000	125330000	140140000	104570000	1	1	1	1	0.000413229	0.000421124	6.86766e-05		0.00335522	0.00581918	0.00380579	0.0040471	0.000463619	0.000291356	0.000690416	0.000552039	0.00314349	0.00356429	0.004744	0.00321474	-3.38381
836	ENSMUSP00000026743	UQCRC1	ENSMUSP00000026743	836	836	52851	ENSMUSP00000026743	Ubiquinol-cytochrome c reductase core protein 1	UQCRC1	Energy		326390000	90315	35998	115380		13718000	15171000	20000000	36865000	670090	1341700	1261600	884570	93759000	54101000	45018000	43360000	1	1	1	1	7.91297e-05	2.66581e-05	7.75637e-05		0.000330013	0.000408093	0.00047017	0.00059158	0.000378824	0.000537027	0.000491246	0.000483339	0.00176771	0.00153859	0.00152394	0.00133299	-4.10166
1323	ENSMUSP00000034756;ENSMUSP00000122175;ENSMUSP00000117855;ENSMUSP00000117979	ANXA2	ENSMUSP00000034756;ENSMUSP00000117855;ENSMUSP00000117979;ENSMUSP00000122175	1323	1323	38676	ENSMUSP00000034756	Annexin A2	ANXA2	Membrane		325990000	45547	98983	513880	58826	31453000	31198000	33924000	41377000	725920	948820	1540700	824720	65398000	45153000	32865000	39863000	1	1	1	1	3.99061e-05	7.33011e-05	0.000345453	4.33039e-05	0.000756662	0.000839212	0.000797503	0.000663985	0.000410387	0.000379774	0.000599923	0.000450636	0.001233	0.00128412	0.00111254	0.00122549	-4.39896
173	ENSMUSP00000003754	CALB2	ENSMUSP00000003754	173	173	31372	ENSMUSP00000003754	Calbindin 2	CALB2	Ion homeostasis		8387100		151350	267250						760510	1175000	987010	974510	800760	1642500	755290	872900	1	0	1	1		0.000112081	0.000179658						0.000429942	0.000470304	0.000384325	0.000532483	1.50973e-05	4.67114e-05	2.5568e-05	2.68351e-05
2559	ENSMUSP00000102630	HSD3B1	ENSMUSP00000102630	2559	2559	42062	ENSMUSP00000102630	Hydroxy-delta-5-steroid dehydrogenase, 3 beta- and steroid delta-isomerase 1	HSD3B1	Metabolism		1150600											1150600						0	0	1	0											0.000448025
1288;2820	ENSMUSP00000034276;ENSMUSP00000115861;ENSMUSP00000138019;ENSMUSP00000138063	COX4I1;CHKA	ENSMUSP00000034276;ENSMUSP00000138019;ENSMUSP00000138063	1288;2820	1288;2820	19530	ENSMUSP00000138019_family	Family {Cytochrome c oxidase subunit IV isoform 1}	COX4I1;CHKA	Energy		353897671	37761	163930			12810000	26437000	30248000	28115000	379570	1766200	1934200	572260	101987671	66044000	33923000	49480000	1	1	1	1	3.30844e-05	0.000121397			0.000308169	0.000711143	0.000711086	0.000451167	0.000214584	0.000706937	0.000753145	0.000312689	0.00192285	0.00187824	0.00114836	0.00152114	-4.48038
2751	ENSMUSP00000125504;ENSMUSP00000039726	ATP5J2	ENSMUSP00000039726;ENSMUSP00000125504	2751	2751	10344	ENSMUSP00000125504	ATP synthase, H+ transporting, mitochondrial F0 complex, subunit F2	ATP5J2	Energy		394800000					45625000	23060000	8937900	36268000	566120	1290200	1640000	603960	97958000	59110000	71882000	47862000	0	1	1	1					0.0010976	0.000620303	0.000210117	0.000582	0.000320047	0.000516414	0.000638589	0.00033001	0.00184688	0.00168104	0.00243334	0.0014714
847	ENSMUSP00000027123;ENSMUSP00000119336;ENSMUSP00000122947	HSPD1	ENSMUSP00000027123	847	847	60955	ENSMUSP00000027123	Heat shock protein 1 (chaperonin)	HSPD1	Chaperone		409350000	64913	26995	49768		34961000	27460000	35031000	71397000	611200	679700	1919900	825020	78237000	58603000	47406000	52081000	1	1	1	1	5.68737e-05	1.99909e-05	3.34563e-05		0.000841053	0.000738661	0.000823527	0.00114572	0.000345532	0.000272056	0.000747577	0.0004508	0.00147506	0.00166662	0.00160478	0.0016011	-4.24509
550	ENSMUSP00000021719	2010107E04RIK	ENSMUSP00000021719	550	550	6697.9	ENSMUSP00000021719	RIKEN cDNA 2010107E04 gene	2010107E04RIK	Unknown		105830000								13471000		803590	1401600		33599000	19758000	20760000	16039000	0	1	1	1								0.000216172		0.000321644	0.00054576		0.000633468	0.000561902	0.000702764	0.000493078
1698	ENSMUSP00000047968	S100B	ENSMUSP00000047968	1698	1698	10728	ENSMUSP00000047968	S100 protein, beta polypeptide, neural	S100B	Ion homeostasis		3156700000					27703000	18699000	19217000	88381000	706440	789920	1365100		1201800000	625160000	453750000	719140000	0	1	1	1					0.000666448	0.000502994	0.000451763	0.00141827	0.000399374	0.000316173	0.000531547		0.0226585	0.0177791	0.0153603	0.0221081
2420	ENSMUSP00000095531	KNCN	ENSMUSP00000095531	2420	2420	12809	ENSMUSP00000095531	Kinocilin	KNCN	Adhesion	Yes	11166000	50011				1058100	949370		1165800	1076800	1081400	582420	777200	1390200	1732900	615350	686410	1	1	1	1	4.38173e-05				2.54546e-05	2.55376e-05		1.87078e-05	0.000608751	0.00043284	0.000226785	0.000424671	2.62105e-05	4.92823e-05	2.08307e-05	2.11019e-05	-4.35835
49;1282;1851;2119	ENSMUSP00000000001;ENSMUSP00000010205;ENSMUSP00000030561;ENSMUSP00000034198;ENSMUSP00000053818;ENSMUSP00000057543;ENSMUSP00000074259;ENSMUSP00000114144;ENSMUSP00000116826;ENSMUSP00000119220;ENSMUSP00000120425;ENSMUSP00000121533;ENSMUSP00000123125	GNAI2;GNAI1;GNAI3;GNAO1;GNAT1;GNAT2;GNAT3	ENSMUSP00000057543;ENSMUSP00000114144;ENSMUSP00000034198;ENSMUSP00000119220;ENSMUSP00000074259;ENSMUSP00000000001	49;1282;1851;2119;2206	49;1282;1851;2119	40489	ENSMUSP00000057543_family	Family {Guanine nucleotide binding protein (G protein), alpha inhibiting 2}	GNAI2;GNAI1;GNAI3;GNAO1;GNAT1;GNAT2;GNAT3	Signaling		224849500	763570	1271344	1411900		23968610	23169480	26080020	41658340	731870	1213900	527990	1091300	32860920	20632800	22528010	26943090	1	1	1	1	0.000669004	0.000941484	0.000949143		0.00057661	0.000623248	0.000613103	0.0006685	0.000413751	0.000485874	0.000205591	0.000596298	0.000619552	0.000586781	0.000762615	0.000828297	-3.17457
689	ENSMUSP00000024764;ENSMUSP00000109092;ENSMUSP00000130072	CRIP3	ENSMUSP00000024764;ENSMUSP00000109092;ENSMUSP00000130072	689	689	22710	ENSMUSP00000024764	Cysteine-rich protein 3	CRIP3	Unknown		4075300	165210	167610	224630						615360	791910	1433100	677490					1	0	1	0	0.000144749	0.000124122	0.000151006						0.000347884	0.000316969	0.000558025	0.000370188					-3.83938
181;182;313	ENSMUSP00000004136;ENSMUSP00000004137;ENSMUSP00000004140;ENSMUSP00000012348;ENSMUSP00000029489;ENSMUSP00000066675;ENSMUSP00000102281;ENSMUSP00000102289;ENSMUSP00000102298;ENSMUSP00000102299;ENSMUSP00000118707;ENSMUSP00000118874;ENSMUSP00000122567;ENSMUSP00000123481;ENSMUSP00000129853;ENSMUSP00000136643;ENSMUSP00000137644	GSTM1;GM4845;GM6665;GSTM2;GSTM3;GSTM4;GSTM7	ENSMUSP00000004140;ENSMUSP00000118874;ENSMUSP00000004137;ENSMUSP00000102298;ENSMUSP00000102299;ENSMUSP00000122567;ENSMUSP00000118707;ENSMUSP00000012348;ENSMUSP00000066675	180;181;182;313	181;182;313	25970	ENSMUSP00000004140_family	Family {Glutathione S-transferase, mu 1}	GSTM1;GM4845;GM6665;GSTM2;GSTM3;GSTM4;GSTM7	Antioxidant		132630200		59647			15742400	17175410	16166000	26828900	923740	1255680	808220	460120	14590000	15497740	9332530	13794540	1	1	1	1		4.41711e-05			0.000378713	0.000462011	0.000380039	0.000430529	0.000522221	0.000502597	0.000314707	0.000251415	0.000275076	0.000440744	0.000315923	0.000424078
1388	ENSMUSP00000036386;ENSMUSP00000103267;ENSMUSP00000097661;ENSMUSP00000123356;ENSMUSP00000114206;ENSMUSP00000115652;ENSMUSP00000014545	LDHA;LDHC	ENSMUSP00000036386;ENSMUSP00000097661;ENSMUSP00000103267;ENSMUSP00000123356	1182;1388	1388	36498	ENSMUSP00000036386	Lactate dehydrogenase A	LDHA	Energy		226050000	156620	302090	106680		27881000	34097000	44033000	50083000	473720	848550	1331400	799440	19684000	20247000	12892000	13113000	1	1	1	1	0.000137223	0.000223711	7.17151e-05		0.00067073	0.000917194	0.00103515	0.000803692	0.00026781	0.00033964	0.000518425	0.000436823	0.000371118	0.000575809	0.000436418	0.000403126	-3.86257
747	ENSMUSP00000025542;ENSMUSP00000125340;ENSMUSP00000125593	PSAT1	ENSMUSP00000025542;ENSMUSP00000125340	747	747	40472	ENSMUSP00000025542	Phosphoserine aminotransferase 1	PSAT1	Lipid synthesis/ transport		155920000	267940	94800	180340	62896	20897000	25734000	29972000	37507000	392950	1307600	1287200	637520	7452700	10028000	7004700	13094000	1	1	1	1	0.000234756	7.02034e-05	0.000121233	4.62999e-05	0.000502717	0.000692233	0.000704597	0.000601882	0.000222148	0.000523379	0.000501214	0.000348348	0.000140511	0.000285189	0.000237122	0.000402542	-3.62938
1222	ENSMUSP00000033176	UQCRC2	ENSMUSP00000033176	1222	1222	48234	ENSMUSP00000033176	Ubiquinol cytochrome c reductase core protein 2	UQCRC2	Energy		327420000	14402	51331	42152		18879000	18933000	20303000	36263000	600350	666000	1313200	658410	83517000	52526000	47530000	46119000	1	1	1	1	1.26184e-05	3.80128e-05	2.83365e-05		0.00045417	0.000509289	0.000477294	0.00058192	0.000339398	0.000266572	0.000511338	0.000359762	0.00157461	0.0014938	0.00160898	0.00141781	-4.899
1743	ENSMUSP00000099475;ENSMUSP00000050220;ENSMUSP00000117674	CLTC	ENSMUSP00000050220;ENSMUSP00000099475	1743	1743	191550	ENSMUSP00000099475	Clathrin, heavy polypeptide (Hc)	CLTC	Traffic		724060000	49021	227520	38807	100640	81666000	80894000	129810000	105030000	988920	746420	427470	1067800	165150000	67239000	50829000	39795000	1	1	1	1	4.29499e-05	0.000168488	2.60878e-05	7.40846e-05	0.00196463	0.00217601	0.00305164	0.00168544	0.00055907	0.000298761	0.00016645	0.000583458	0.0031137	0.00191222	0.00172066	0.0012234	-4.36704
58	ENSMUSP00000077349;ENSMUSP00000000317;ENSMUSP00000120507;ENSMUSP00000115501;ENSMUSP00000121930;ENSMUSP00000123130	CKMT1	ENSMUSP00000000317;ENSMUSP00000077349;ENSMUSP00000120507	58;567	58	47003	ENSMUSP00000077349	Creatine kinase, mitochondrial 1, ubiquitous	CKMT1	Energy		216450000					5489300	3582800	3756800	11158000	365460	755720	1386100	831640	67547000	44184000	36233000	41155000	0	1	1	1					0.000132056	9.63757e-05	8.83168e-05	0.000179055	0.000206607	0.000302484	0.000539724	0.000454417	0.00127352	0.00125656	0.00122655	0.00126521
1786	ENSMUSP00000052912	PDIA6	ENSMUSP00000052912	1786	1786	48689	ENSMUSP00000052912	Protein disulfide isomerase associated 6	PDIA6	Chaperone		958730000	244940	704820	514540	17214	159300000	118840000	174870000	205680000	447480	651930	1627700	666730	122700000	60372000	49673000	62413000	1	1	1	1	0.000214605	0.000521949	0.000345897	1.26718e-05	0.00383226	0.00319674	0.00411094	0.00330059	0.000252975	0.000260941	0.000633799	0.000364309	0.00231336	0.00171693	0.00168152	0.00191873	-3.66836
2771	ENSMUSP00000127851	PAFAH1B2	ENSMUSP00000127851	2771	2771	25581	ENSMUSP00000127851	Platelet-activating factor acetylhydrolase, isoform 1b, subunit 2	PAFAH1B2	Metabolism		98799000	171070	401300			15226000	12408000	16085000	27659000	404660	1369200	1284000	435100	8626500	5956100	2024000	6749000	1	1	1	1	0.000149883	0.00029718			0.00036629	0.000333769	0.000378135	0.000443849	0.000228768	0.000548035	0.000499968	0.000237743	0.000162642	0.000169387	6.85161e-05	0.000207481	-3.82425
2359	ENSMUSP00000089800	LYZ1	ENSMUSP00000089800	2359	2359	16794	ENSMUSP00000089800	Lysozyme 1	LYZ1	Metabolism		5440600	89195	329170	1791000						500810	752270	798450	1018100			161540		1	0	1	1	7.81485e-05	0.000243764	0.00120399						0.000283125	0.000301103	0.000310903	0.000556301			5.46843e-06		-4.10708
2269	ENSMUSP00000106132;ENSMUSP00000106131;ENSMUSP00000082682;ENSMUSP00000118733;ENSMUSP00000114515	HMGB1	ENSMUSP00000082682;ENSMUSP00000106131;ENSMUSP00000106132;ENSMUSP00000114515;ENSMUSP00000118733	1958;2269	2269	24893	ENSMUSP00000106132	High mobility group box 1	HMGB1	Nucleus		1023300000	211900	361270			76086000	160090000	155810000	161250000	1361000	543730	1324300	291750	168610000	119380000	88858000	89145000	1	1	1	1	0.000185657	0.000267536			0.00183039	0.00430635	0.00366286	0.00258761	0.000769419	0.000217633	0.00051566	0.000159415	0.00317893	0.00339507	0.00300801	0.00274054	-3.73129
1977	ENSMUSP00000110314;ENSMUSP00000066886;ENSMUSP00000116923;ENSMUSP00000118429;ENSMUSP00000118726	ATP6V1A	ENSMUSP00000066886;ENSMUSP00000110314	1977	1977	68325	ENSMUSP00000110314	ATPase, H+ transporting, lysosomal V1 subunit A	ATP6V1A	Ion homeostasis		107380000	39273	63918	36742		10768000	12901000	14218000	15868000	455760	806290	1192700	611310	21521000	11080000	11460000	6352100	1	1	1	1	3.44092e-05	4.7334e-05	2.46996e-05		0.000259045	0.000347031	0.000334244	0.000254637	0.000257656	0.000322725	0.000464418	0.000334026	0.000405752	0.000315107	0.000387942	0.000195279	-4.46333
2793	ENSMUSP00000130858;ENSMUSP00000125292	TPI1	ENSMUSP00000125292;ENSMUSP00000130858	2793	2793	32191	ENSMUSP00000130858	Triosephosphate isomerase 1	TPI1	Energy		242100000	173610	107700	353970	76454	35553000	33507000	40977000	53810000	786210	870230	801680	472020	26367000	17257000	15053000	15931000	1	1	1	1	0.000152109	7.97564e-05	0.000237955	5.62804e-05	0.000855295	0.000901323	0.000963309	0.0008635	0.000444471	0.000348317	0.000312161	0.000257917	0.000497117	0.000490776	0.000509572	0.000489758	-3.81785
243	ENSMUSP00000006435;ENSMUSP00000006431	ATP6V1B1;ATP6V1B2	ENSMUSP00000006435	243	243	56550	ENSMUSP00000006435	ATPase, H+ transporting, lysosomal V1 subunit B2	ATP6V1B2	Ion homeostasis		55624000	17474	23183			4895100	6809900	8025300	13072000	798470	442440	1144000	580040	2810300	6588300	3679000	6738000	1	1	1	1	1.53099e-05	1.7168e-05			0.000117761	0.000183183	0.000188663	0.000209769	0.000451402	0.000177091	0.000445455	0.00031694	5.29847e-05	0.000187366	0.000124541	0.000207143	-4.81503
1047	ENSMUSP00000030164	VCP	ENSMUSP00000030164	1047	1047	89321	ENSMUSP00000030164	Valosin containing protein	VCP	Traffic		541700000	174250	289590	186520	90856	65390000	80847000	81928000	143590000	860130	454130	1015700	587290	66244000	31661000	26813000	41569000	1	1	1	1	0.00015267	0.000214454	0.000125387	6.68822e-05	0.00157308	0.00217475	0.00192601	0.00230422	0.00048626	0.00018177	0.000395497	0.000320902	0.00124895	0.000900414	0.000907669	0.00127793	-3.81625
1839	ENSMUSP00000056276;ENSMUSP00000136334;ENSMUSP00000025794;ENSMUSP00000115356	1700055N04RIK;ALDH3B1;ALDH3B2	ENSMUSP00000056276	1839	1839	52292	ENSMUSP00000056276	Aldehyde dehydrogenase 3 family, member B1	ALDH3B1	Metabolism		2814400									460700	720740	786460	846520					0	0	1	0									0.000260449	0.000288483	0.000306234	0.000462548
1091	ENSMUSP00000101301;ENSMUSP00000101300;ENSMUSP00000101299;ENSMUSP00000101298;ENSMUSP00000030805;ENSMUSP00000115875;ENSMUSP00000120832;ENSMUSP00000122265	PARK7	ENSMUSP00000030805;ENSMUSP00000101298;ENSMUSP00000101299;ENSMUSP00000101300;ENSMUSP00000101301;ENSMUSP00000115875	1091	1091	18474	ENSMUSP00000101301	Parkinson disease (autosomal recessive, early onset) 7	PARK7	Signaling		181010000		212850	60862		24801000	21066000	32735000	51871000	694290	574360	739610	742480	15286000	10180000	12205000	9838500	1	1	1	1		0.000157625	4.09142e-05		0.000596635	0.000566666	0.000769551	0.000832384	0.000392505	0.000229893	0.000287992	0.000405699	0.000288199	0.000289511	0.000413162	0.00030246
321	ENSMUSP00000014370	CACYBP	ENSMUSP00000014370	321	321	26510	ENSMUSP00000014370	Calcyclin binding protein	CACYBP	Proteolysis		6262800						877700	325480	1756100		499290	997050	757300	427070		622830		0	1	1	1						2.36097e-05	7.65155e-06	2.81805e-05		0.000199845	0.000388235	0.000413797	8.05188e-06		2.10839e-05
97;2811	ENSMUSP00000001716;ENSMUSP00000133498;ENSMUSP00000134112;ENSMUSP00000134561	DDT;GM20441;GSTT3	ENSMUSP00000001716;ENSMUSP00000134561;ENSMUSP00000134112	97;2811	97;2811	13077	ENSMUSP00000001716_family	Family {D-dopachrome tautomerase}	DDT;GM20441;GSTT3	Metabolism		27859930					1718000	3676520	4667600	4868900	397220	929040	803290	698050	3290000	1851910	3891700	1068100	0	1	1	1					4.13298e-05	9.88967e-05	0.000109728	7.81322e-05	0.000224562	0.000371857	0.000312788	0.000381422	6.20289e-05	5.26669e-05	0.000131741	3.2836e-05
239	ENSMUSP00000006128	RCN1	ENSMUSP00000006128	239	239	38113	ENSMUSP00000006128	Reticulocalbin 1	RCN1	Traffic		393170000	65779	92455	160680		39086000	50618000	39867000	66614000	352270	778570	1122700	669750	55217000	44261000	45483000	48780000	1	1	1	1	5.76325e-05	6.84669e-05	0.000108016		0.000940288	0.0013616	0.000937214	0.00106897	0.00019915	0.00031163	0.000437161	0.000365959	0.00104105	0.00125875	0.00153968	0.00149962	-4.23933
1683	ENSMUSP00000047661	COX6A1	ENSMUSP00000047661	1683	1683	12483	ENSMUSP00000047661	Cytochrome c oxidase, subunit VI a, polypeptide 1	COX6A1	Energy		227370000					8316800	18809000	12030000	20641000	552370				55648000	31170000	43330000	36869000	0	1	1	1					0.000200076	0.000505953	0.000282808	0.00033123	0.000312273				0.00104917	0.000886451	0.0014668	0.00113344
2720	ENSMUSP00000118824;ENSMUSP00000132905	MYO1H	ENSMUSP00000118824;ENSMUSP00000132905	2720	2720	116720	ENSMUSP00000118824	Myosin IH	MYO1H	Actin cytoskeleton		4145100	240220	512400	372000	153030					1042900	435770	485030	863250	40434				1	0	1	1	0.000210469	0.000379454	0.000250075	0.000112651					0.000589586	0.000174421	0.000188863	0.000471689	7.62333e-07				-3.67681
722	ENSMUSP00000025356	MAL2	ENSMUSP00000025356	722	722	19094	ENSMUSP00000025356	Mal, T cell differentiation protein 2	MAL2	Membrane		791190											791190						0	0	1	0											0.000308076
2561	ENSMUSP00000102744;ENSMUSP00000102745;ENSMUSP00000082046;ENSMUSP00000102739;ENSMUSP00000114723;ENSMUSP00000114944;ENSMUSP00000118046	MYO7A;MYO7B	ENSMUSP00000082046;ENSMUSP00000102739;ENSMUSP00000102744;ENSMUSP00000102745	2561	2561	251090	ENSMUSP00000102744	Myosin VIIA	MYO7A	Actin cytoskeleton	Yes	10281000	67716	433670	46688	68681	770580	801360	2229100	1600800	622030	639630	638800	728490	500330	441360	314780	376910	1	1	1	1	5.93296e-05	0.000321151	3.13858e-05	5.05585e-05	1.85378e-05	2.15562e-05	5.24028e-05	2.56884e-05	0.000351654	0.000256018	0.000248738	0.000398055	9.4331e-06	1.25519e-05	1.06559e-05	1.15871e-05	-4.22673
417	ENSMUSP00000105709;ENSMUSP00000048857;ENSMUSP00000019514;ENSMUSP00000001204;ENSMUSP00000076880;ENSMUSP00000133559	CALM1;CALM2;CALM3;CALML3	ENSMUSP00000001204;ENSMUSP00000019514;ENSMUSP00000048857;ENSMUSP00000105709	417	417	16837	ENSMUSP00000105709	Calmodulin 1	CALM1	Ion homeostasis		212390000		196200			24295000	35859000	49009000	38512000	985240	551990	471180	715900	15468000	23432000	15366000	7535000	1	1	1	1		0.000145294			0.000584462	0.000964591	0.00115213	0.00061801	0.000556989	0.000220939	0.00018347	0.000391176	0.00029163	0.000666388	0.000520167	0.000231645
1998	ENSMUSP00000108903;ENSMUSP00000108902;ENSMUSP00000068479;ENSMUSP00000123534	AK1	ENSMUSP00000068479;ENSMUSP00000108902;ENSMUSP00000108903	1998	1998	21539	ENSMUSP00000108903	Adenylate kinase 1	AK1	Energy		7497400			71252			1073300	899430	2647000	451120	716890	481380	821430		335540			1	1	1	1			4.78988e-05			2.88713e-05	2.11443e-05	4.24769e-05	0.000255033	0.000286942	0.000187441	0.000448838		9.5425e-06
109	ENSMUSP00000086626;ENSMUSP00000001989;ENSMUSP00000111560	UBA1;UBE1Y1	ENSMUSP00000001989;ENSMUSP00000086626	109	109	117810	ENSMUSP00000086626	Ubiquitin-like modifier activating enzyme 1	UBA1	Proteolysis		210040000	113650	566800	201630	143220	22915000	30193000	45143000	46844000	1113200	316250	354780	924480	22638000	14038000	9368800	15167000	1	1	1	1	9.95748e-05	0.00041974	0.000135545	0.000105429	0.000551264	0.000812178	0.00106125	0.000751715	0.000629329	0.000126582	0.000138145	0.000505146	0.000426812	0.00039923	0.000317151	0.000466271	-4.00185
2653	ENSMUSP00000110741	ACBD7	ENSMUSP00000110741	2653	2653	10010	ENSMUSP00000110741	Acyl-Coenzyme A binding domain containing 7	ACBD7	Metabolism		7744600	561340		555750				673550		2633800	720350	2578200	21640					1	1	1	0	0.00049182		0.0003736				1.58342e-05		0.00148898	0.000288327	0.00100391	1.18243e-05					-3.30819
84	ENSMUSP00000001452;ENSMUSP00000126109;ENSMUSP00000131113;ENSMUSP00000130616;ENSMUSP00000131250	CCT3	ENSMUSP00000001452;ENSMUSP00000126109;ENSMUSP00000130616;ENSMUSP00000131113	84	84	60629	ENSMUSP00000001452	Chaperonin containing Tcp1, subunit 3 (gamma)	CCT3	Chaperone		128410000	18556	37231			14064000	16444000	23584000	39155000	354000	532310	1190400	443370	9599200	6694900	8418900	7877900	1	1	1	1	1.62579e-05	2.75711e-05			0.000338336	0.000442336	0.000554425	0.000628328	0.000200128	0.000213062	0.000463522	0.000242262	0.000180981	0.000190398	0.000284995	0.000242186	-4.78894
1385	ENSMUSP00000036288	CCT2	ENSMUSP00000036288	1385	1385	57477	ENSMUSP00000036288	Chaperonin containing Tcp1, subunit 2 (beta)	CCT2	Chaperone		58737000		87665	33461		4973800	5731500	10974000	16367000	309930	532660	1320100	449850	5300400	3615800	5301300	3739300	1	1	1	1		6.49197e-05	2.2494e-05		0.000119654	0.000154175	0.000257983	0.000262644	0.000175214	0.000213202	0.000514025	0.000245803	9.99325e-05	0.000102831	0.000179459	0.000114955
2685	ENSMUSP00000113602;ENSMUSP00000114963;ENSMUSP00000117240;ENSMUSP00000115088;ENSMUSP00000113169	NDUFB5	ENSMUSP00000113169;ENSMUSP00000113602;ENSMUSP00000114963;ENSMUSP00000115088;ENSMUSP00000117240	2685	2685	14038	ENSMUSP00000113602	NADH dehydrogenase (ubiquinone) 1 beta subcomplex, 5	NDUFB5	Energy		21100000						5840500					658160		7636700		6549800	414440	0	1	1	1						0.000157107					0.000256277		0.000143981		0.000221723	1.27409e-05
2779	ENSMUSP00000128803;ENSMUSP00000026428	MYL6;MYL6B	ENSMUSP00000128803	2779	2779	16961	ENSMUSP00000128803	Myosin, light polypeptide 6, alkali, smooth muscle and non-muscle	MYL6	Actin cytoskeleton		310070000	366970	316060			36700000	40447000	29060000	52544000	562400	286920	466390	1171800	48484000	33048000	28617000	38001000	1	1	1	1	0.000321522	0.000234056			0.000882888	0.00108801	0.000683158	0.000843184	0.000317944	0.000114842	0.000181605	0.000640284	0.000914106	0.000939859	0.000968738	0.00116824	-3.49279
2581	ENSMUSP00000105010;ENSMUSP00000018466	TOMM34	ENSMUSP00000018466;ENSMUSP00000105010	2581	2581	34278	ENSMUSP00000105010	Translocase of outer mitochondrial membrane 34	TOMM34	Traffic		9229500			24779		2167000	1111800	1421500	355270	489570	515380	1043400	330710		439320	265370	1065400	1	1	1	1			1.66576e-05		5.21313e-05	2.99069e-05	3.34174e-05	5.70109e-06	0.00027677	0.000206285	0.000406283	0.000180704		1.24939e-05	8.98326e-06	3.2753e-05
333;1461;2279	ENSMUSP00000015100;ENSMUSP00000039109;ENSMUSP00000083474;ENSMUSP00000099587;ENSMUSP00000121550;ENSMUSP00000137997	PPP1CB;PPP1CA;PPP1CC	ENSMUSP00000015100;ENSMUSP00000121550;ENSMUSP00000137997;ENSMUSP00000039109;ENSMUSP00000099587;ENSMUSP00000083474	333;1461;2279	333;1461;2279	37186	ENSMUSP00000121550_family	Family {Protein phosphatase 1, catalytic subunit, beta isoform}	PPP1CB;PPP1CA;PPP1CC	Signaling		125563600	670480	519160	449300		15672290	17669500	17243340	31142000	557920	481309	690527	455400	14417400	9096720	7574100	8920350	1	1	1	1	0.000587443	0.00038446	0.00030204		0.000377027	0.000475301	0.000405365	0.000499742	0.000315411	0.000192648	0.00026888	0.000248836	0.000271822	0.000258704	0.000256397	0.000274234	-3.23103
776	ENSMUSP00000025918	STIP1	ENSMUSP00000025918	776	776	62581	ENSMUSP00000025918	Stress-induced phosphoprotein 1	STIP1	Chaperone		65167000					5317700	5348900	9319000	21885000	489660	371670	854950	445970	7965200	4107900	4729100	4332300	0	1	1	1					0.000127927	0.000143883	0.000219076	0.000351193	0.000276821	0.000148764	0.000332903	0.000243683	0.000150174	0.000116825	0.000160089	0.000133186
1147	ENSMUSP00000129353;ENSMUSP00000031726;ENSMUSP00000106656;ENSMUSP00000119725;ENSMUSP00000128038;ENSMUSP00000106652;ENSMUSP00000106649;ENSMUSP00000121942;ENSMUSP00000132908;ENSMUSP00000126823	GNB2	ENSMUSP00000031726;ENSMUSP00000106649;ENSMUSP00000106652;ENSMUSP00000106656;ENSMUSP00000119725;ENSMUSP00000121942;ENSMUSP00000128038;ENSMUSP00000129353	1097;1147	1147	37331	ENSMUSP00000129353	Guanine nucleotide binding protein (G protein), beta 2	GNB2	Signaling		174430000	437140	962270	150100		18019000	13074000	17235000	31238000	257460	418760	974630	637080	34392000	19637000	17720000	19279000	1	1	1	1	0.000383001	0.000712602	0.000100904		0.000433481	0.000351685	0.000405169	0.000501282	0.000145551	0.000167612	0.000379505	0.000348107	0.000648419	0.000558461	0.000599855	0.000592684	-3.4168
1291	ENSMUSP00000105720;ENSMUSP00000105719;ENSMUSP00000105717;ENSMUSP00000034301;ENSMUSP00000123384	RAB3A	ENSMUSP00000034301;ENSMUSP00000105717;ENSMUSP00000105719;ENSMUSP00000105720	1291	1291	24970	ENSMUSP00000105720	RAB3A, member RAS oncogene family	RAB3A	Traffic		16772000					1399800	1314200	1623600	2054200	389800	643780	599340	443650	1100100	3160900	2010500	2032600	0	1	1	1					3.36748e-05	3.53514e-05	3.81684e-05	3.29642e-05	0.000220367	0.000257679	0.000233373	0.000242415	2.0741e-05	8.98935e-05	6.80591e-05	6.24871e-05
1822;2154	ENSMUSP00000001148;ENSMUSP00000054863;ENSMUSP00000076294;ENSMUSP00000077509;ENSMUSP00000090048;ENSMUSP00000101051;ENSMUSP00000104466;ENSMUSP00000129465;ENSMUSP00000134144	PCBP1;PCBP2;PCBP3	ENSMUSP00000054863;ENSMUSP00000076294;ENSMUSP00000104466;ENSMUSP00000077509	1822;2154	1822;2154	37497	ENSMUSP00000054863_family	Family {Poly(rC) binding protein 1}	PCBP1;PCBP2;PCBP3	Nucleus		321230000	481526	521910	515201		43071000	44190000	64291000	95406000	400880	651060	739637	332653	27397700	19605000	10543000	13083000	1	1	1	1	0.00042189	0.000386497	0.000346342		0.00103615	0.00118869	0.00151139	0.001531	0.000226631	0.000260593	0.000288002	0.000181765	0.00051655	0.000557551	0.0003569	0.000402204	-3.3748
471	ENSMUSP00000020522	PFKL	ENSMUSP00000020522	471;546;1882	471	85359	ENSMUSP00000020522	Phosphofructokinase, liver, B-type	PFKL	Energy		42021000					5460900	3682800	9185700	6529500	326600	303040	1202900	539050	4898500	3157300	2750600	3984100	0	1	1	1					0.000131372	9.90656e-05	0.000215942	0.00010478	0.000184638	0.000121294	0.000468389	0.000294543	9.23552e-05	8.97912e-05	9.31129e-05	0.000122481
2705	ENSMUSP00000116108;ENSMUSP00000086418;ENSMUSP00000116511	TCP1	ENSMUSP00000086418;ENSMUSP00000116108	2705	2705	60448	ENSMUSP00000116108	T-complex protein 1	TCP1	Chaperone		74705000		38265			5221300	7429100	11732000	23264000	287920	756640	1074200	269840	4604600	6462900	6112700	7450700	1	1	1	1		2.83369e-05			0.000125608	0.000199839	0.000275802	0.000373322	0.000162771	0.000302852	0.000418276	0.000147444	8.6814e-05	0.0001838	0.000206926	0.000229053
2767	ENSMUSP00000127526	IDH3A	ENSMUSP00000127526	2767	2767	39638	ENSMUSP00000127526	Isocitrate dehydrogenase 3 (NAD+) alpha	IDH3A	Energy		117560000					1740500	2872400	4126500	6901400	260260	640850	733780	489950	34594000	22360000	21233000	21603000	0	1	1	1					4.1871e-05	7.72662e-05	9.70079e-05	0.000110748	0.000147134	0.000256506	0.000285722	0.000267714	0.000652227	0.000635901	0.000718776	0.00066413
751	ENSMUSP00000025563	FTH1	ENSMUSP00000025563	751	751	21066	ENSMUSP00000025563	Ferritin heavy chain 1	FTH1	Ion homeostasis		45487000						3009800	3049200	10167000	209070	990670	624720	426160	5202600	4579800	8244300	8983400	0	1	1	1						8.09622e-05	7.16822e-05	0.000163152	0.000118194	0.000396525	0.000243256	0.000232858	9.80886e-05	0.000130246	0.000279085	0.000276172
2533	ENSMUSP00000106602;ENSMUSP00000100067;ENSMUSP00000117118;ENSMUSP00000123605	YWHAQ	ENSMUSP00000100067;ENSMUSP00000106602;ENSMUSP00000117118;ENSMUSP00000123605	390;403;618;1756;2043;2533	2533	27778	ENSMUSP00000106602	Tyrosine 3-monooxygenase/tryptophan 5-monooxygenase activation protein, theta polypeptide	YWHAQ	Signaling		94601000	177550	147330	138270	188250	8881500	16274000	20163000	15131000	640930	660700	328910	389320	8497100	10762000	4885500	7335600	1	1	1	1	0.000155561	0.000109104	9.29514e-05	0.000138577	0.000213661	0.000437763	0.000474002	0.00024281	0.000362339	0.000264451	0.000128072	0.000212729	0.000160202	0.000306063	0.000165383	0.000225514	-3.8081
2729	ENSMUSP00000120528	RPS20	ENSMUSP00000120528	2729	2729	13373	ENSMUSP00000120528	Ribosomal protein S20	RPS20	Protein synthesis		399940000			352330		69472000	65729000	61671000	107510000	336740		663300		21328000	7993300	30816000	34070000	1	1	1	1			0.000236852		0.00167128	0.00176808	0.00144979	0.00172523	0.00019037		0.000258278		0.000402113	0.000227323	0.00104318	0.0010474
2807	ENSMUSP00000133523;ENSMUSP00000020562;ENSMUSP00000134248	CCT4	ENSMUSP00000020562;ENSMUSP00000133523	2807	2807	58066	ENSMUSP00000133523	Chaperonin containing Tcp1, subunit 4 (delta)	CCT4	Chaperone		96457000	14043				14418000	15598000	16521000	29849000	250140	543840	815690	436350	2145500	4949000	5549900	5366600	1	1	1	1	1.23038e-05				0.000346852	0.000419579	0.000388384	0.000478993	0.000141413	0.000217677	0.000317616	0.000238426	4.04508e-05	0.000140746	0.000187874	0.000164983	-4.90996
229	ENSMUSP00000005826;ENSMUSP00000052373	CS;CSL	ENSMUSP00000005826;ENSMUSP00000052373	229	229	51736	ENSMUSP00000005826	Citrate synthase	CS	Energy		327190000					24979000	17647000	20662000	38915000	209180	601820	716890	506450	82760000	55667000	42484000	42041000	0	1	1	1					0.000600917	0.000474696	0.000485733	0.000624477	0.000118256	0.000240884	0.000279145	0.00027673	0.00156034	0.00158313	0.00143816	0.00129244
1126	ENSMUSP00000031402;ENSMUSP00000021040;ENSMUSP00000098288	CCT6A;CCT6B	ENSMUSP00000031402	1126	1126	58570	ENSMUSP00000031402	Chaperonin containing Tcp1, subunit 6a (zeta)	CCT6A	Chaperone		67004000					9981500	15107000	8183600	18506000	391370	464260	443350	538360	1944500	1953700	4911400	4578300	0	1	1	1					0.000240124	0.000406371	0.000192384	0.000296969	0.000221255	0.000185824	0.000172633	0.000294166	3.66611e-05	5.55617e-05	0.00016626	0.000140748
2509;2576	ENSMUSP00000099788;ENSMUSP00000104511	ANXA6	ENSMUSP00000104511;ENSMUSP00000099788	2509;2576	2509;2576	75884	ENSMUSP00000104511_family	Family {Annexin A6}	ANXA6	Membrane		855692000	262050	308750	254080		115096940	113171180	121809790	213857000	199470	412300	1384500	369510	109925280	63066480	60051910	55527440	1	1	1	1	0.000229596	0.000228643	0.000170804		0.00276888	0.00304425	0.00286357	0.00343181	0.000112767	0.000165027	0.000539101	0.000201904	0.00207251	0.00179356	0.00203287	0.00170705	-3.63904
2602	ENSMUSP00000106481	DLD	ENSMUSP00000106481	2602	2602	54272	ENSMUSP00000106481	Dihydrolipoamide dehydrogenase	DLD	Metabolism		250950000		59169			12565000	13885000	18441000	32078000	370860	434580	752190	329020	49511000	42043000	35432000	45051000	1	1	1	1		4.38172e-05			0.000302275	0.0003735	0.000433521	0.000514762	0.00020966	0.000173945	0.00029289	0.00017978	0.000933469	0.00119567	0.00119944	0.00138498
196	ENSMUSP00000004729	ETFB	ENSMUSP00000004729	196	196	27623	ENSMUSP00000004729	Electron transferring flavoprotein, beta polypeptide	ETFB	Energy		192530000	52133	83337	119610		23643000	6813200	14639000	23295000	189140	496510	563140	738700	59503000	27747000	18133000	16511000	1	1	1	1	4.56765e-05	6.17146e-05	8.04073e-05		0.000568777	0.000183272	0.000344141	0.000373819	0.000106927	0.000198733	0.000219277	0.000403634	0.00112186	0.000789103	0.000613835	0.000507589	-4.34031
580	ENSMUSP00000022317;ENSMUSP00000117278;ENSMUSP00000112377;ENSMUSP00000115839;ENSMUSP00000122866;ENSMUSP00000121795;ENSMUSP00000115439;ENSMUSP00000120052;ENSMUSP00000123109	5730469M10RIK	ENSMUSP00000022317;ENSMUSP00000112377;ENSMUSP00000115839;ENSMUSP00000117278;ENSMUSP00000121795;ENSMUSP00000122866	580	580	24394	ENSMUSP00000022317	RIKEN cDNA 5730469M10 gene	5730469M10RIK	Unknown		105850000			44777		5522900	4031400	4034400	6836100	350570	364250	701810	427640	18620000	26472000	16606000	21837000	1	1	1	1			3.01011e-05		0.000132864	0.000108443	9.48428e-05	0.0001097	0.000198189	0.000145794	0.000273273	0.000233667	0.000351057	0.000752843	0.000562144	0.000671323
2308	ENSMUSP00000086165;ENSMUSP00000118221;ENSMUSP00000121194	SRI	ENSMUSP00000086165;ENSMUSP00000118221	2308	2308	20296	ENSMUSP00000086165	Sorcin	SRI	Ion homeostasis		57860000					4792700	6103500	5021400	11248000	434380	530480	542010	305410	11637000	6748800	3913800	6581900	0	1	1	1					0.000115298	0.000164181	0.000118046	0.000180499	0.00024557	0.000212329	0.00021105	0.000166879	0.000219401	0.000191931	0.000132489	0.000202344
2123	ENSMUSP00000075746;ENSMUSP00000074392;ENSMUSP00000106124;ENSMUSP00000118004;ENSMUSP00000116818	HSPH1	ENSMUSP00000074392;ENSMUSP00000075746;ENSMUSP00000106124	474;2123;2155	2123	96406	ENSMUSP00000075746	Heat shock 105kDa/110kDa protein 1	HSPH1	Chaperone		21948000		42811		33007	1384700	2651500	4422300	4263800	807170	158450	336590	836630	2919100	984960	1343200	1763700	1	1	1	1		3.17034e-05		2.42976e-05	3.33116e-05	7.13241e-05	0.000103962	6.8422e-05	0.00045632	6.3421e-05	0.000131063	0.000457144	5.5036e-05	2.80115e-05	4.54698e-05	5.42205e-05
1400	ENSMUSP00000105359;ENSMUSP00000036907;ENSMUSP00000091037;ENSMUSP00000134059;ENSMUSP00000133339	H2AFV;H2AFZ	ENSMUSP00000036907;ENSMUSP00000091037;ENSMUSP00000105359;ENSMUSP00000134059	1400;1759;2096;2180	1400	13509	ENSMUSP00000105359	H2A histone family, member V	H2AFV	Nucleus		1024200000					112040000	115170000	114950000	219080000	412800	528160		314550	200630000	93855000	77132000	90064000	0	1	1	1					0.00269534	0.00309802	0.0027023	0.00351562	0.00023337	0.000211401		0.000171874	0.00378263	0.00266916	0.00261106	0.00276879
833	ENSMUSP00000026704;ENSMUSP00000135651;ENSMUSP00000134920;ENSMUSP00000135830;ENSMUSP00000135377;ENSMUSP00000135498	CCT8	ENSMUSP00000026704;ENSMUSP00000135651	833	833	59555	ENSMUSP00000026704	Chaperonin containing Tcp1, subunit 8 (theta)	CCT8	Chaperone		58182000	12790	13178			7572300	7546500	12035000	14308000	371270	426130	680110	313030	2464300	3890400	4087600	4461300	1	1	1	1	1.1206e-05	9.75887e-06			0.000182166	0.000202997	0.000282925	0.000229603	0.000209891	0.000170562	0.000264824	0.000171043	4.64613e-05	0.00011064	0.000138373	0.000137151	-4.95055
1929	ENSMUSP00000101803;ENSMUSP00000063714	ARHGDIA	ENSMUSP00000063714;ENSMUSP00000101803	1929	1929	23407	ENSMUSP00000101803	Rho GDP dissociation inhibitor (GDI) alpha	ARHGDIA	Signaling		299370000	197050	461680			46872000	56415000	69068000	79634000	303240	383180	739030		21171000	10762000	5879400	7480000	1	1	1	1	0.000172646	0.000341894			0.00112759	0.00151754	0.00162369	0.0012779	0.000171432	0.000153371	0.000287766		0.000399153	0.000306063	0.000199028	0.000229954	-3.76284
1602;1639;1850;1909	ENSMUSP00000037304;ENSMUSP00000044395;ENSMUSP00000045816;ENSMUSP00000057308;ENSMUSP00000062030	HIST1H1C;HIST1H1A;HIST1H1D;HIST1H1E;HIST1H1T	ENSMUSP00000045816;ENSMUSP00000057308;ENSMUSP00000062030;ENSMUSP00000044395	1602;1639;1850;1909;2207	1602;1639;1850;1909	21266	ENSMUSP00000045816_family	Family {Histone cluster 1, H1c}	HIST1H1C;HIST1H1A;HIST1H1D;HIST1H1E;HIST1H1T	Nucleus		4419610000	11256	165610	28519	84700	604449000	611345000	662089000	910147000	1472628	107715	492492	367037	558426000	349825000	404354000	316274700	1	1	1	1	9.86198e-06	0.000122641	1.91718e-05	6.23506e-05	0.0145412	0.0164449	0.0155647	0.0146053	0.000832526	4.31139e-05	0.000191768	0.000200553	0.0105284	0.00994875	0.0136881	0.00972307	-5.00604
1341	ENSMUSP00000034947	PPIB	ENSMUSP00000034947	1341	1341	23713	ENSMUSP00000034947	Peptidylprolyl isomerase B	PPIB	Metabolism		675970000	112450	358960	109040	48498	74719000	98881000	110380000	182500000	162940	573630	813850	369660	63442000	51788000	39810000	51908000	1	1	1	1	9.85234e-05	0.000265825	7.33016e-05	3.57011e-05	0.00179751	0.00265985	0.00259487	0.00292861	9.21154e-05	0.000229601	0.0003169	0.000201986	0.00119612	0.00147281	0.00134764	0.00159578	-4.00646
2558	ENSMUSP00000102381	CAPZA1	ENSMUSP00000102381	348;2558	2558	32953	ENSMUSP00000102381	Capping protein (actin filament) muscle Z-line, alpha 1	CAPZA1	Actin cytoskeleton		41455000	365700	463230	153960		6518600	8424300	1440200	11410000	151130	665230	690400	400010	368830	4651800	2209100	3542900	1	1	1	1	0.000320409	0.000343042	0.000103499		0.000156817	0.00022661	3.3857e-05	0.000183099	8.54388e-05	0.000266264	0.00026883	0.00021857	6.95383e-06	0.000132294	7.47821e-05	0.000108917	-3.4943
2160	ENSMUSP00000076521	PDIA4	ENSMUSP00000076521	2160	2160	72369	ENSMUSP00000076521	Protein disulfide isomerase associated 4	PDIA4	Chaperone		827670000	86520	472060	277670	193640	94828000	107370000	109760000	161680000	218800	271970	768020	565760	153770000	68848000	60540000	68029000	1	1	1	1	7.58047e-05	0.000349581	0.000186662	0.000142545	0.00228127	0.0028882	0.0025803	0.00259451	0.000123695	0.000108858	0.000299054	0.000309137	0.00289914	0.00195798	0.00204939	0.00209138	-4.1203
2136	ENSMUSP00000075150	COX6B1	ENSMUSP00000075150	2136	2136	10071	ENSMUSP00000075150	Cytochrome c oxidase, subunit VIb polypeptide 1	COX6B1	Energy		267580000					19861000	20942000	19557000	22120000	188580	654140	1246200	145020	89385000	27086000	33697000	32696000	0	1	1	1					0.000477794	0.00056333	0.000459756	0.000354964	0.000106611	0.000261825	0.00048525	7.92405e-05	0.00168524	0.000770305	0.00114071	0.00100516
562	ENSMUSP00000021993	UQCRB	ENSMUSP00000021993	562	562	13561	ENSMUSP00000021993	Ubiquinol-cytochrome c reductase binding protein	UQCRB	Energy		129940000						1966800	3644600	5293100		552350	377930		47127000	23679000	22335000	24963000	0	1	1	1						5.2906e-05	8.56792e-05	8.49394e-05		0.000221083	0.00014716		0.000888521	0.000673412	0.000756081	0.000767424
564	ENSMUSP00000022062	SDHA	ENSMUSP00000022062	564	564	72585	ENSMUSP00000022062	Succinate dehydrogenase complex, subunit A, flavoprotein (Fp)	SDHA	Energy		236500000		639050			13742000	13351000	11640000	28271000	430190	105140	756560	628650	73974000	36324000	29877000	26759000	1	1	1	1		0.000473244			0.00033059	0.000359136	0.000273639	0.00045367	0.000243201	4.20832e-05	0.000294592	0.000343501	0.00139469	0.00103303	0.00101139	0.000822638
1345	ENSMUSP00000034989	ME1	ENSMUSP00000034989	1345	1345	63953	ENSMUSP00000034989	Malic enzyme 1, NADP(+)-dependent, cytosolic	ME1	Energy		59260000					6860300	7994800	7613500	13699000	363510	377120	560820	276350	5082900	5740000	4789500	5902900	0	1	1	1					0.000165038	0.000215056	0.000178982	0.000219831	0.000205504	0.000150946	0.000218374	0.000151001	9.58318e-05	0.000163241	0.000162133	0.00018147
910	ENSMUSP00000028238;ENSMUSP00000108648	RAB14	ENSMUSP00000028238;ENSMUSP00000108648	910	910	23897	ENSMUSP00000028238	RAB14, member RAS oncogene family	RAB14	Traffic		76857000					7284800	10342000	10497000	17195000	296630	415150	429440	393880	10221000	7062800	6830300	5889600	0	1	1	1					0.00017525	0.000278195	0.000246769	0.000275932	0.000167695	0.000166167	0.000167217	0.00021522	0.000192704	0.000200861	0.000231218	0.000181061
1324	ENSMUSP00000034777;ENSMUSP00000132298	CALML4	ENSMUSP00000034777	1324	1324	17670	ENSMUSP00000034777	Calmodulin-like 4	CALML4	Ion homeostasis		1311000		98396								379340	477060	356170					1	0	1	0		7.28664e-05								0.000151834	0.000185759	0.000194615
2531	ENSMUSP00000100045;ENSMUSP00000114391	AKR1B3	ENSMUSP00000100045;ENSMUSP00000114391	2531	2531	35732	ENSMUSP00000100045	Aldo-keto reductase family 1, member B3 (aldose reductase)	AKR1B3	Metabolism		31371000	62576	303230	162740		4204100	2736200	4019700	11313000	314250	303610	543720	357200	1925200	1388300	2469300	1267800	1	1	1	1	5.48261e-05	0.000224555	0.000109401		0.000101138	7.36025e-05	9.44972e-05	0.000181542	0.000177656	0.000121523	0.000211716	0.000195178	3.62973e-05	3.94822e-05	8.35903e-05	3.89753e-05	-4.26101
576	ENSMUSP00000022268	PDHB	ENSMUSP00000022268	576	576	38937	ENSMUSP00000022268	Pyruvate dehydrogenase (lipoamide) beta	PDHB	Energy		142240000					8808300	7626600	7270300	13771000	203170	468150	663160	292930	35773000	21082000	24901000	21376000	0	1	1	1					0.0002119	0.000205152	0.000170914	0.000220986	0.000114859	0.000187381	0.000258224	0.00016006	0.000674456	0.000599556	0.000842945	0.000657151
1652	ENSMUSP00000087974;ENSMUSP00000137071;ENSMUSP00000102147;ENSMUSP00000086072;ENSMUSP00000046256;ENSMUSP00000121240	ATP5H;GM10250	ENSMUSP00000046256;ENSMUSP00000086072;ENSMUSP00000087974;ENSMUSP00000102147;ENSMUSP00000121240;ENSMUSP00000137071	1652	1652	18621	ENSMUSP00000087974	Predicted pseudogene 10250	GM10250	Unknown		458360000					33778000	30530000	18116000	45548000	88290	814790	442050	552600	150400000	61721000	53698000	62673000	0	1	1	1					0.000812594	0.000821243	0.00042588	0.000730918	4.99133e-05	0.000326127	0.000172127	0.000301947	0.00283561	0.0017553	0.00181778	0.00192672
2155	ENSMUSP00000076336;ENSMUSP00000103721;ENSMUSP00000124536;ENSMUSP00000124609;ENSMUSP00000124310	HSPA4L	ENSMUSP00000076336;ENSMUSP00000103721;ENSMUSP00000124536	474;2123;2155	2155	94381	ENSMUSP00000076336	Heat shock protein 4 like	HSPA4L	Chaperone		23931000					1580700	1886100	730570	2090600	513850	281670	440500	267080	6335100	2876000	2773900	4155000	0	1	1	1					3.80267e-05	5.07352e-05	1.71746e-05	3.35483e-05	0.000290497	0.000112741	0.000171523	0.000145935	0.00011944	8.17912e-05	9.39016e-05	0.000127735
2206	ENSMUSP00000104715;ENSMUSP00000085179;ENSMUSP00000079341;ENSMUSP00000104712;ENSMUSP00000104713;ENSMUSP00000085184;ENSMUSP00000075908;ENSMUSP00000025402;ENSMUSP00000104711	GNAL;GNAS	ENSMUSP00000079341;ENSMUSP00000085179;ENSMUSP00000085184;ENSMUSP00000104712;ENSMUSP00000104713;ENSMUSP00000104715	49;1282;1851;2119;2206	2206	45663	ENSMUSP00000104715	GNAS (guanine nucleotide binding protein, alpha stimulating) complex locus	GNAS	Signaling		29953000	571210	438340	544380	33204	1008100	1268200	1339800	3184200	132700	369930	697490	471320	6335900	4482100	4029900	5046400	1	1	1	1	0.000500467	0.000324609	0.000365957	2.44426e-05	2.42518e-05	3.4114e-05	3.14967e-05	5.10975e-05	7.50198e-05	0.000148068	0.000271591	0.000257534	0.000119456	0.000127467	0.00013642	0.000155139	-3.30062
1306	ENSMUSP00000034539;ENSMUSP00000113284	DCPS	ENSMUSP00000034539;ENSMUSP00000113284	1306	1306	38988	ENSMUSP00000034539	Decapping enzyme, scavenger	DCPS	Nucleus		17172000					1214600	1937600	4473300	5241600			418540		634390	621970	1251100	1378500	0	1	1	1					2.92195e-05	5.21205e-05	0.000105161	8.4113e-05			0.000162973		1.19606e-05	1.76883e-05	4.2352e-05	4.23785e-05
1453	ENSMUSP00000038755	ABHD14B	ENSMUSP00000038755	1453	1453	22450	ENSMUSP00000038755	Abhydrolase domain containing 14b	ABHD14B	Metabolism		35188000	123430	64058	177320		4075800	3817200	5127200	6571000	131330	490190	875640	249780	4768800	3459700	2237600	3019300	1	1	1	1	0.000108144	4.74377e-05	0.000119203		9.80511e-05	0.000102681	0.000120533	0.000105446	7.42452e-05	0.000196203	0.00034096	0.000136483	8.99098e-05	9.83912e-05	7.57469e-05	9.28207e-05	-3.966
891	ENSMUSP00000027989;ENSMUSP00000106985	HSD17B7	ENSMUSP00000027989;ENSMUSP00000106985	891	891	37316	ENSMUSP00000027989	Hydroxysteroid (17-beta) dehydrogenase 7	HSD17B7	Metabolism		21499000					2162400	1156500	1979600	2135900	237190	288940	611090	316070	3710600	4751500	1761400	2387500	0	1	1	1					5.20206e-05	3.11093e-05	4.65375e-05	3.42752e-05	0.000134091	0.000115651	0.000237948	0.000172704	6.99588e-05	0.000135129	5.96266e-05	7.33976e-05
667;2764	ENSMUSP00000023599;ENSMUSP00000090876;ENSMUSP00000110998;ENSMUSP00000115649;ENSMUSP00000118141;ENSMUSP00000121745;ENSMUSP00000127030;ENSMUSP00000127034	EIF4A1;EIF4A2	ENSMUSP00000127034;ENSMUSP00000023599;ENSMUSP00000110998;ENSMUSP00000115649;ENSMUSP00000090876;ENSMUSP00000127030	667;831;2764	667;2764	46153	ENSMUSP00000127034_family	Family {Eukaryotic translation initiation factor 4A1}	EIF4A1;EIF4A2	Protein synthesis		246240000	31261	173920	256600	65625	33660500	39183800	55883700	62540900	76187	767690	678844	331190	18792200	14653800	9868400	9279100	1	1	1	1	2.73894e-05	0.000128795	0.000172498	4.83088e-05	0.000809767	0.00105403	0.00131374	0.00100361	4.30711e-05	0.000307275	0.000264331	0.000180966	0.000354304	0.000416743	0.000334063	0.000285262	-4.56242
2172;2666	ENSMUSP00000077262;ENSMUSP00000112259	CFL1;CFL2	ENSMUSP00000112259;ENSMUSP00000077262	2172;2666	2172;2666	24576	ENSMUSP00000112259_family	Family {Cofilin 1, non-muscle}	CFL1;CFL2	Actin cytoskeleton		397826800	309090	377900	421600		50337900	77919100	97207100	101453100	217690	487210	643550	187190	23177440	9947390	15447160	19697460	1	1	1	1	0.00027081	0.000279851	0.000283419		0.00121097	0.00209599	0.0022852	0.00162804	0.000123067	0.00019501	0.000250588	0.000102283	0.000436982	0.000282896	0.000522915	0.000605549	-3.56734
405	ENSMUSP00000131262;ENSMUSP00000072533;ENSMUSP00000019128;ENSMUSP00000108561;ENSMUSP00000132735;ENSMUSP00000125984;ENSMUSP00000127833;ENSMUSP00000131785;ENSMUSP00000136781;ENSMUSP00000136068	HNRNPD;RBM31Y	ENSMUSP00000019128;ENSMUSP00000072533;ENSMUSP00000108561;ENSMUSP00000125984;ENSMUSP00000131262;ENSMUSP00000132735	405;2285	405	24611	ENSMUSP00000131262	Heterogeneous nuclear ribonucleoprotein D	HNRNPD	Nucleus		514420000	127040	92146	242970		70341000	72192000	89308000	120650000	252930	438800	433540	256580	48781000	32299000	38967000	40040000	1	1	1	1	0.000111306	6.8238e-05	0.000163335		0.00169219	0.00194193	0.0020995	0.00193609	0.00014299	0.000175634	0.000168813	0.000140198	0.000919706	0.000918558	0.0013191	0.00123093	-3.95348
406	ENSMUSP00000019198;ENSMUSP00000106723;ENSMUSP00000106726	FIS1	ENSMUSP00000019198;ENSMUSP00000106723	406	406	17008	ENSMUSP00000019198	Fission 1 (mitochondrial outer membrane) homolog	FIS1	Traffic		76336000	164360	157320	247570		7407600	6107100	7256200	8600900	369730	652700	206480	243040	15269000	12555000	5370000	11729000	1	1	1	1	0.000144004	0.000116502	0.000166428		0.000178204	0.000164278	0.000170583	0.00013802	0.000209021	0.000261249	8.03999e-05	0.0001328	0.000287878	0.000357054	0.000181784	0.000360578	-3.84162
94	ENSMUSP00000103026;ENSMUSP00000001592	JUP	ENSMUSP00000001592;ENSMUSP00000103026	94;264	94	81800	ENSMUSP00000103026	Junction plakoglobin	JUP	Adhesion		6653500	24236	27120	659730	196660	403750	180850	267070	681410	286090	230860	316800	546490	794790	593060	796480	648100	1	1	1	1	2.12344e-05	2.00835e-05	0.0004435	0.000144768	9.71297e-06	4.86478e-06	6.27842e-06	1.09347e-05	0.000161736	9.24038e-05	0.000123357	0.000298608	1.49848e-05	1.68662e-05	2.69623e-05	1.99242e-05	-4.67296
1725	ENSMUSP00000049025;ENSMUSP00000117045;ENSMUSP00000100538	GM12355;SRSF3	ENSMUSP00000049025;ENSMUSP00000100538;ENSMUSP00000117045	1725;2042	1725	14203	ENSMUSP00000049025	Serine/arginine-rich splicing factor 3	SRSF3	Nucleus		414790000	404160		676790		70395000	54023000	56076000	96569000	536060	120170	532860	315650	50502000	33674000	27892000	23070000	1	1	1	1	0.000354106		0.000454969		0.00169349	0.00145319	0.00131826	0.00154966	0.000303053	4.80991e-05	0.000207487	0.000172475	0.000952153	0.000957662	0.000944195	0.000709229	-3.45087
1647	ENSMUSP00000046101	EEF2	ENSMUSP00000046101	517;1647	1647	95313	ENSMUSP00000046101	Eukaryotic translation elongation factor 2	EEF2	Protein synthesis		374720000	34873	58864	74026	78071	55930000	67219000	72275000	108490000	560010	194020	427730	231430	28667000	14479000	11324000	14680000	1	1	1	1	3.05541e-05	4.35913e-05	4.97636e-05	5.74708e-05	0.0013455	0.00180816	0.00169908	0.00174096	0.000316592	7.76582e-05	0.000166551	0.000126456	0.000540481	0.000411771	0.000383338	0.000451299	-4.51493
2487	ENSMUSP00000099461	DSTN	ENSMUSP00000099461	2487	2487	18521	ENSMUSP00000099461	Destrin	DSTN	Actin cytoskeleton		82345000	433770	968040	210740		5510400	15386000	19075000	21873000	135730	387080	738900	274820	7645100	5208000	2341800	2155900	1	1	1	1	0.000380049	0.000716875	0.000141669		0.000132563	0.000413876	0.000448425	0.000351	7.67327e-05	0.000154932	0.000287715	0.000150165	0.000144139	0.000148111	7.92742e-05	6.62777e-05	-3.42016
253;2517	ENSMUSP00000006629;ENSMUSP00000011877;ENSMUSP00000099902;ENSMUSP00000114841;ENSMUSP00000120738	SPNB2;SPNB4	ENSMUSP00000006629;ENSMUSP00000011877;ENSMUSP00000114841;ENSMUSP00000099902	253;290;310;531;2517	253;2517	274220	ENSMUSP00000011877_family	Family {Spectrin beta 2}	SPNB2;SPNB4	Actin cytoskeleton		283119900		15852		4793.7	32968650	25513063	42397940	56809418	288220	253280	368480	389180	31706000	31255448	39640774	21509608	1	1	1	1		1.17391e-05		3.52881e-06	0.000793123	0.00068629	0.000996713	0.000911632	0.00016294	0.000101378	0.00014348	0.000212652	0.000597777	0.000888881	0.00134191	0.000661258
2783	ENSMUSP00000129467	OTOGL	ENSMUSP00000129467	2783	2783	260930	ENSMUSP00000129467	Otogelin-like	OTOGL	Otolithic membrane/ ECM	Yes	7638500	12146	274900	123440	78246	362090	314760	307140	555070	405600	325940	272550	281340	347800	934350	2391200	651900	1	1	1	1	1.06418e-05	0.000203575	8.2982e-05	5.75996e-05	8.71076e-06	8.4669e-06	7.22041e-06	8.90732e-06	0.000229299	0.00013046	0.000106126	0.000153727	6.55734e-06	2.65722e-05	8.09465e-05	2.0041e-05	-4.97299
2738	ENSMUSP00000122103	SLC25A12	ENSMUSP00000122103	338;2738	2738	74569	ENSMUSP00000122103	Solute carrier family 25 (mitochondrial carrier, Aralar), member 12	SLC25A12	Energy		143990000					7086700	6580300	3640600	9849600	88825	255980	877330	468740	50105000	23951000	21584000	19504000	0	1	1	1					0.000170484	0.000177007	8.55851e-05	0.000158058	5.02157e-05	0.000102458	0.000341618	0.000256125	0.000944668	0.000681148	0.000730658	0.000599601
1507	ENSMUSP00000041149	MIF	ENSMUSP00000041149	1507	1507	12504	ENSMUSP00000041149	Macrophage migration inhibitory factor	MIF	Signaling		207130000	239860				25814000	11012000	30274000	63498000	193230	206450	1310400	177410	30612000	14011000	12308000	17476000	1	1	1	1	0.000210154				0.000621005	0.000296218	0.000711697	0.00101896	0.000109239	8.26335e-05	0.000510248	9.69388e-05	0.000577151	0.000398462	0.000416648	0.000537255	-3.67746
806	ENSMUSP00000026328;ENSMUSP00000122997	PRDX4	ENSMUSP00000026328;ENSMUSP00000122997	806;2554	806	31052	ENSMUSP00000026328	Peroxiredoxin 4	PRDX4	Antioxidant		166410000	107900	117690		136120	20893000	20324000	32307000	46888000	224900	344230	523100	228190	16328000	9085200	7503800	11402000	1	1	1	1	9.45369e-05	8.71545e-05		0.000100203	0.000502621	0.000546706	0.00075949	0.000752421	0.000127143	0.000137781	0.000203686	0.000124685	0.000307844	0.000258376	0.000254017	0.000350526	-4.0244
1536	ENSMUSP00000042063	TEKT3	ENSMUSP00000042063	1536	1536	56672	ENSMUSP00000042063	Tektin 3	TEKT3	Microtubules/ axonemes		1438400									264360	565200	480390	128420					0	0	1	0									0.000149452	0.000226226	0.000187056	7.01701e-05
1354	ENSMUSP00000035105;ENSMUSP00000087466	RPSA;RPSA-PS10	ENSMUSP00000035105;ENSMUSP00000087466	1354	1354	32838	ENSMUSP00000035105	Ribosomal protein SA	RPSA	Protein synthesis		580440000	72230		88544		101990000	82965000	83821000	148280000	147330	485350	361420	340440	50842000	35700000	34804000	40538000	1	1	1	1	6.32845e-05		5.95233e-05		0.00245356	0.00223172	0.00197051	0.00237948	8.32906e-05	0.000194266	0.000140731	0.00018602	0.000958563	0.00101528	0.00117818	0.00124624	-4.1987
474	ENSMUSP00000020630	HSPA4	ENSMUSP00000020630	474;2123;2155	474	94208	ENSMUSP00000020630	Heat shock protein 4	HSPA4	Chaperone		109530000		32183	20053	2367.4	11758000	15833000	24118000	25946000	476610	307650	158410	356570	11807000	4896700	6819100	7002800	1	1	1	1		2.38329e-05	1.34805e-05	1.74273e-06	0.000282861	0.0004259	0.000566979	0.000416361	0.000269444	0.00012314	6.16822e-05	0.000194834	0.000222606	0.000139258	0.000230839	0.000215283
1308	ENSMUSP00000034547	ACAT1	ENSMUSP00000034547	1308	1308	44816	ENSMUSP00000034547	Acetyl-Coenzyme A acetyltransferase 1	ACAT1	Metabolism		194480000	30507				22180000	22453000	21085000	26174000	93163	430480	452280	436750	33788000	25730000	18783000	22842000	1	1	1	1	2.67288e-05				0.000533582	0.000603975	0.000495677	0.000420019	5.26682e-05	0.000172303	0.00017611	0.000238645	0.000637031	0.000731741	0.000635839	0.000702219	-4.57302
1779	ENSMUSP00000052452;ENSMUSP00000100017;ENSMUSP00000100016;ENSMUSP00000115186	THNSL1	ENSMUSP00000052452;ENSMUSP00000100016;ENSMUSP00000100017	1779	1779	83099	ENSMUSP00000052452	Threonine synthase-like 1 (bacterial)	THNSL1	Metabolism		524080										347070			177010				0	0	1	1										0.000138918			3.33731e-06
2655	ENSMUSP00000119827;ENSMUSP00000110885	APOD	ENSMUSP00000110885;ENSMUSP00000119827	2655	2655	21530	ENSMUSP00000119827	Apolipoprotein D	APOD	Lipid synthesis/ transport		42984000						1024600			258250	347650	385630	222030	12746000	10487000	7422100	10091000	0	1	1	1						2.75613e-05			0.000145997	0.00013915	0.000150158	0.00012132	0.00024031	0.000298242	0.000251252	0.000310222
292	ENSMUSP00000137236;ENSMUSP00000009036;ENSMUSP00000136273	VDAC3;VDAC3-PS1	ENSMUSP00000009036;ENSMUSP00000136273;ENSMUSP00000137236	292	292	30695	ENSMUSP00000137236	Voltage-dependent anion channel 3, pseudogene 1	VDAC3-PS1	Ion homeostasis		115290000			59617		5733100	12146000	9153800	11366000	48253	458550	591530	568740	30657000	14668000	14349000	15486000	1	1	1	1			4.00773e-05		0.000137921	0.000326722	0.000215192	0.000182392	2.7279e-05	0.000183539	0.000230332	0.000310766	0.000578	0.000417147	0.00048574	0.000476078
1239	ENSMUSP00000118995;ENSMUSP00000109693;ENSMUSP00000109691;ENSMUSP00000033547;ENSMUSP00000109692	PLS3	ENSMUSP00000033547;ENSMUSP00000109691;ENSMUSP00000109692;ENSMUSP00000109693;ENSMUSP00000118995	1239;2379;2706	1239	70741	ENSMUSP00000118995	Plastin 3 (T-isoform)	PLS3	Actin cytoskeleton		12516000	555670	704800	453260	141890	689310	202990	1315700	2348700	192940	206380	456440	403020	1280300	1544200	1166700	853340	1	1	1	1	0.000486852	0.000521934	0.000304702	0.00010445	1.65827e-05	5.46034e-06	3.09302e-05	3.76901e-05	0.000109075	8.26054e-05	0.00017773	0.000220215	2.41385e-05	4.39158e-05	3.94949e-05	2.62338e-05	-3.3126
291	ENSMUSP00000009003;ENSMUSP00000004565	RALA;RALB	ENSMUSP00000004565;ENSMUSP00000009003	291	291	23553	ENSMUSP00000009003	V-ral simian leukemia viral oncogene homolog A (ras related)	RALA	Traffic		35465000	388080	377630	110810	48377	3698500	3425800	3713200	6991800	267110	336680		229360	5403900	2420300	5529700	2523400	1	1	1	1	0.000340017	0.000279651	7.44915e-05	3.5612e-05	8.89744e-05	9.21524e-05	8.72918e-05	0.000112199	0.000151006	0.000134759		0.000125325	0.000101884	6.88314e-05	0.000187191	7.75755e-05	-3.4685
1877	ENSMUSP00000059404	PURA	ENSMUSP00000059404	1877;2816	1877	34883	ENSMUSP00000059404	Purine rich element binding protein A	PURA	Nucleus		196490000	124120				15536000	12286000	9570900	20674000	145010	339060	734500	190440	42850000	46305000	24942000	22791000	1	1	1	1	0.000108748				0.000373748	0.000330488	0.000224998	0.00033176	8.1979e-05	0.000135712	0.000286002	0.000104058	0.000807884	0.00131688	0.000844333	0.000700652	-3.96358
304;2788	ENSMUSP00000010239;ENSMUSP00000130194	SLC3A2	ENSMUSP00000010239;ENSMUSP00000130194	304;2788	304;2788	58336	ENSMUSP00000010239_family	Family {Solute carrier family 3 (activators of dibasic and neutral amino acid transport), member 2}	SLC3A2	Membrane		228291320					12397000	8018200	11112000	16767000	488730	228580	484420	123610	66190320	36647000	38214000	37624000	0	1	1	1					0.000298233	0.000215686	0.000261227	0.000269063	0.000276295	9.14912e-05	0.000188625	6.75418e-05	0.00124794	0.00104221	0.00129361	0.00115665
584	ENSMUSP00000022369	VCL	ENSMUSP00000022369	584	584	116720	ENSMUSP00000022369	Vinculin	VCL	Actin cytoskeleton		95310000	19916	18885	14697	38361	7469500	11694000	18867000	15354000	294080	262790	296590	283750	18561000	5543000	6409700	10181000	1	1	1	1	1.74495e-05	1.39851e-05	9.87999e-06	2.82389e-05	0.000179693	0.000314563	0.000443535	0.000246389	0.000166253	0.000105184	0.000115487	0.000155044	0.000349945	0.000157639	0.00021698	0.000312989	-4.75822
1843	ENSMUSP00000056502	IDH3G	ENSMUSP00000056502	1843	1843	42785	ENSMUSP00000056502	Isocitrate dehydrogenase 3 (NAD+), gamma	IDH3G	Energy		49005000					877130	2332500	1770700	4460600	191870	454730	294220	250810	11986000	5007000	9943700	11436000	0	1	1	1					2.1101e-05	6.27432e-05	4.16265e-05	7.15801e-05	0.000108471	0.00018201	0.000114564	0.000137045	0.000225981	0.000142395	0.000336613	0.000351571
1423	ENSMUSP00000037583	TMED10	ENSMUSP00000037583	1423	1423	24911	ENSMUSP00000037583	Transmembrane emp24-like trafficking protein 10	TMED10	Traffic		186290000					25232000	22415000	20177000	39275000	231890				24214000	22248000	13328000	19174000	0	1	1	1					0.000607004	0.000602953	0.000474331	0.000630254	0.000131095				0.000456525	0.000632716	0.000451177	0.000589456
1137	ENSMUSP00000031565;ENSMUSP00000122862;ENSMUSP00000119590;ENSMUSP00000115116;ENSMUSP00000123347	FSCN1	ENSMUSP00000031565	1137	1137	54507	ENSMUSP00000031565	Fascin homolog 1, actin bundling protein (Strongylocentrotus purpuratus)	FSCN1	Actin cytoskeleton		76197000	997310	1459900	1304700	536010	9656800	8084700	11003000	27556000	117730	334610	351810	435370	3316200	4216000	2612600	4214300	1	1	1	1	0.000873796	0.00108112	0.000877079	0.000394576	0.000232313	0.000217475	0.000258664	0.000442197	6.65567e-05	0.000133931	0.000136989	0.000237891	6.25229e-05	0.0001199	8.84413e-05	0.000129558	-3.05859
198	ENSMUSP00000133921;ENSMUSP00000129729;ENSMUSP00000004892;ENSMUSP00000129163;ENSMUSP00000110021;ENSMUSP00000134448;ENSMUSP00000134544;ENSMUSP00000125755;ENSMUSP00000120505;ENSMUSP00000008745	RAB11A;RAB11B;RAB25	ENSMUSP00000004892;ENSMUSP00000110021;ENSMUSP00000129163;ENSMUSP00000129729;ENSMUSP00000133921;ENSMUSP00000134448;ENSMUSP00000134544	198	198	16924	ENSMUSP00000133921	RAB11B, member RAS oncogene family	RAB11B	Traffic		87712000					11700000	11416000	15340000	22508000		889850	450180	64281	1644200	9730300	5925100	8043800	0	1	1	1					0.000281466	0.000307085	0.000360621	0.00036119		0.00035617	0.000175293	3.51238e-05	3.09994e-05	0.000276722	0.000200576	0.000247286
2484	ENSMUSP00000099436;ENSMUSP00000091015;ENSMUSP00000089519	GM4950;GM5356;PSMB3	ENSMUSP00000099436	2484	2484	22965	ENSMUSP00000099436	Proteasome (prosome, macropain) subunit, beta type 3	PSMB3	Proteolysis		64610000					13247000	7762600	12266000	15766000	225770	509290	342940	143930	5684700	5140900	898000	2622800	0	1	1	1					0.000318682	0.00020881	0.000288356	0.000253	0.000127635	0.000203848	0.000133535	7.86449e-05	0.000107178	0.000146203	3.03989e-05	8.06313e-05
597	ENSMUSP00000022529;ENSMUSP00000124485	TKT	ENSMUSP00000022529	597	597	67630	ENSMUSP00000022529	Transketolase	TKT	Metabolism		469710000	86723	40476		123910	51852000	72330000	72237000	101540000	192110	288740	548710	177850	53668000	47362000	30987000	38274000	1	1	1	1	7.59826e-05	2.99742e-05		9.12144e-05	0.0012474	0.00194564	0.00169819	0.00162943	0.000108606	0.000115571	0.000213659	9.71792e-05	0.00101184	0.00134694	0.00104897	0.00117664	-4.11929
2593	ENSMUSP00000105796	NDUFA13	ENSMUSP00000105796	2593	2593	16859	ENSMUSP00000105796	NADH dehydrogenase (ubiquinone) 1 alpha subcomplex, 13	NDUFA13	Energy		74025000					3292200	2547600	462940	3419600		341950		211760	31144000	11118000	15289000	6198600	0	1	1	1					7.92001e-05	6.85293e-05	1.0883e-05	5.4875e-05		0.000136869		0.000115708	0.000587182	0.000316187	0.000517561	0.00019056
846	ENSMUSP00000126621;ENSMUSP00000027111	NDUFS1	ENSMUSP00000027111;ENSMUSP00000126621	846	846	79776	ENSMUSP00000126621	NADH dehydrogenase (ubiquinone) Fe-S protein 1	NDUFS1	Energy		181330000	4856.4	18114			13531000	8206000	11212000	17879000	166430	217120	774120	175100	55259000	25725000	23935000	24231000	1	1	1	1	4.25495e-06	1.34142e-05			0.000325514	0.000220738	0.000263578	0.000286908	9.40884e-05	8.69042e-05	0.000301429	9.56765e-05	0.00104184	0.000731599	0.000810244	0.000744921	-5.37111
970	ENSMUSP00000029082;ENSMUSP00000042590	PSMA7;PSMA8	ENSMUSP00000029082;ENSMUSP00000042590	970	970	27855	ENSMUSP00000029082	Proteasome (prosome, macropain) subunit, alpha type 7	PSMA7	Proteolysis		64972000					14424000	9167800	12972000	16129000	108830	414750	258690	406500	2995500	3871400	2144900	2078700	0	1	1	1					0.000346997	0.00024661	0.000304953	0.000258825	6.15252e-05	0.000166007	0.00010073	0.000222116	5.64765e-05	0.0001101	7.26088e-05	6.39044e-05
222	ENSMUSP00000005647	NDUFS3	ENSMUSP00000005647	222	222	30149	ENSMUSP00000005647	NADH dehydrogenase (ubiquinone) Fe-S protein 3	NDUFS3	Energy		97575000					8351800	9985700	4828200	8358300	117320	336580	327240	359360	17567000	16804000	12014000	18525000	0	1	1	1					0.000200918	0.000268611	0.000113504	0.000134127	6.63249e-05	0.000134719	0.000127422	0.000196358	0.000331204	0.000477893	0.000406696	0.000569504
1067	ENSMUSP00000030455;ENSMUSP00000114861	AKR1A1	ENSMUSP00000030455;ENSMUSP00000114861	1067	1067	36586	ENSMUSP00000030455	Aldo-keto reductase family 1, member A1 (aldehyde reductase)	AKR1A1	Metabolism		168930000	57691	78226	146020		24223000	21632000	23771000	27515000	209410	571820	309110	122130	16932000	20691000	14800000	17870000	1	1	1	1	5.05461e-05	5.79297e-05	9.81613e-05		0.00058273	0.000581891	0.000558821	0.000441539	0.000118386	0.000228876	0.000120362	6.67332e-05	0.000319232	0.000588436	0.000501007	0.000549368	-4.29631
262	ENSMUSP00000007012	SOD2	ENSMUSP00000007012	262	262	24603	ENSMUSP00000007012	Superoxide dismutase 2, mitochondrial	SOD2	Antioxidant		143850000					3666400	3022300	2444600	11705000	132920	330530	640130	159070	48018000	36346000	15890000	21491000	0	1	1	1					8.82022e-05	8.12985e-05	5.74689e-05	0.000187832	7.51441e-05	0.000132298	0.000249256	8.69176e-05	0.00090532	0.00103365	0.000537906	0.000660686
1882	ENSMUSP00000132803;ENSMUSP00000059801	PFKM	ENSMUSP00000059801;ENSMUSP00000132803	471;546;1882	1882	85268	ENSMUSP00000132803	Phosphofructokinase, muscle	PFKM	Energy		42737000					2301400	1046000	4399600	3284500	273730	141740	512500	221000	13561000	5084800	5491600	6419300	0	1	1	1					5.53645e-05	2.81369e-05	0.000103428	5.2707e-05	0.000154749	5.67327e-05	0.000199559	0.000120757	0.000255676	0.000144608	0.000185901	0.000197345
1697	ENSMUSP00000136375;ENSMUSP00000047960;ENSMUSP00000125922	ATP5L;ATP5L-PS1;GM10221	ENSMUSP00000047960;ENSMUSP00000136375	1697	1697	11424	ENSMUSP00000136375	Predicted gene 10221	GM10221	Unknown		190080000					11656000	24146000	12455000	17994000	246810	102070	785300		34667000	34147000	21962000	31915000	0	1	1	1					0.000280407	0.000649516	0.000292799	0.000288753	0.00013953	4.08544e-05	0.000305783		0.000653603	0.000971114	0.000743454	0.000981146
2388	ENSMUSP00000092305;ENSMUSP00000134114	GRXCR1	ENSMUSP00000092305;ENSMUSP00000134114	2388	2388	33147	ENSMUSP00000092305	Glutaredoxin, cysteine rich 1	GRXCR1	Actin cytoskeleton	Yes	1681800	329450	169280	330640							398730	264580	189090					1	0	1	0	0.000288649	0.000125359	0.000222271							0.000159595	0.000103023	0.000103321					-3.53963
2052	ENSMUSP00000071370	NHLRC2	ENSMUSP00000071370	2052	2052	78429	ENSMUSP00000071370	NHL repeat containing 2	NHLRC2	Unknown		4536900					316980	645280	695860		224930	145460	375910	334440	656710	399180	77125	664980	0	1	1	1					7.62556e-06	1.73577e-05	1.63586e-05		0.00012716	5.82217e-05	0.000146373	0.000182742	1.23815e-05	1.13524e-05	2.61082e-06	2.04431e-05
2335	ENSMUSP00000088057;ENSMUSP00000078625	GM8394;PSMA5	ENSMUSP00000078625;ENSMUSP00000088057	2335	2335	26411	ENSMUSP00000088057	Proteasome (prosome, macropain) subunit, alpha type 5	PSMA5	Proteolysis		57996000					8014600	3532200	14991000	18783000	160140	472080	437760	120720	4190700	1926900	2445700	2920800	0	1	1	1					0.000192806	9.50146e-05	0.000352416	0.000301415	9.05325e-05	0.000188954	0.000170456	6.59627e-05	7.90105e-05	5.47995e-05	8.27914e-05	8.97926e-05
208	ENSMUSP00000005234	WDR1	ENSMUSP00000005234	208	208	66406	ENSMUSP00000005234	WD repeat domain 1	WDR1	Actin cytoskeleton		74822000	160230	347130	216940		4926400	4282300	13589000	24730000	152980	368430	425750	162900	3673500	7509700	6163200	8113300	1	1	1	1	0.000140386	0.000257065	0.000145837		0.000118514	0.000115192	0.000319457	0.000396847	8.64847e-05	0.000147467	0.00016578	8.90103e-05	6.92593e-05	0.00021357	0.000208636	0.000249423	-3.85268
2488	ENSMUSP00000118787;ENSMUSP00000099480	RPL22	ENSMUSP00000099480;ENSMUSP00000118787	2488	2488	14759	ENSMUSP00000118787	Ribosomal protein L22	RPL22	Protein synthesis		440990000			113000		64228000	56902000	73117000	109340000	158800	285290	402230		57100000	29224000	21777000	28347000	1	1	1	1			7.59637e-05		0.00154513	0.00153064	0.00171887	0.0017546	8.9775e-05	0.00011419	0.000156622		0.00107655	0.000831108	0.000737191	0.000871457
2624	ENSMUSP00000108979;ENSMUSP00000108977;ENSMUSP00000108992;ENSMUSP00000122679;ENSMUSP00000088618;ENSMUSP00000077461;ENSMUSP00000118914;ENSMUSP00000118855	DNM1	ENSMUSP00000077461;ENSMUSP00000088618;ENSMUSP00000108977;ENSMUSP00000108979;ENSMUSP00000108992;ENSMUSP00000122679	2350;2624	2624	96056	ENSMUSP00000108979	Dynamin 1	DNM1	Traffic		17820000		11891			1274500	1067200	2323100	3578000	400650	69751	415890	329790	3072800	1553900	1671500	2051000	1	1	1	1		8.80579e-06			3.06605e-05	2.87072e-05	5.46126e-05	5.74169e-05	0.000226501	2.79185e-05	0.000161941	0.000180201	5.79339e-05	4.41917e-05	5.65833e-05	6.30528e-05
2063	ENSMUSP00000071756	HPCAL1	ENSMUSP00000071756	2063	2063	22338	ENSMUSP00000071756	Hippocalcin-like 1	HPCAL1	Ion homeostasis		1831300	31946		17935						356340	180940	276780			741390		225970	1	0	1	1	2.79896e-05		1.20567e-05						0.000201451	7.24229e-05	0.000107774			2.10846e-05		6.94688e-06	-4.553
720	ENSMUSP00000133127;ENSMUSP00000025294	TTC39C	ENSMUSP00000025294;ENSMUSP00000133127	720	720	58916	ENSMUSP00000133127	Tetratricopeptide repeat domain 39C	TTC39C	Unknown		1188800									900250	110140	178420						0	0	1	0									0.000508941	4.40845e-05	6.94738e-05
2713	ENSMUSP00000117347;ENSMUSP00000059275;ENSMUSP00000107433;ENSMUSP00000122522	ERP29	ENSMUSP00000117347	2713	2713	28823	ENSMUSP00000117347	Endoplasmic reticulum protein 29	ERP29	Chaperone		127130000					26682000	21915000	27380000	20888000			297570		10085000	9728000	5392600	4763700	0	1	1	1					0.000641886	0.000589503	0.000643663	0.000335194			0.000115869		0.00019014	0.000276657	0.000182549	0.000146448
2401	ENSMUSP00000093965	GANAB	ENSMUSP00000093965	2401	2401	109400	ENSMUSP00000093965	Alpha glucosidase 2 alpha neutral subunit	GANAB	Metabolism		312380000	40818	36316	64398		27650000	40341000	49386000	60976000	374710	178530	138010	394160	57884000	23676000	19859000	31378000	1	1	1	1	3.57628e-05	2.68935e-05	4.32913e-05		0.000665173	0.00108515	0.00116099	0.000978494	0.000211836	7.14582e-05	5.37388e-05	0.000215373	0.00109133	0.000673327	0.000672264	0.000964637	-4.44657
2497	ENSMUSP00000099566;ENSMUSP00000099565;ENSMUSP00000038011;ENSMUSP00000030518;ENSMUSP00000122077;ENSMUSP00000119252;ENSMUSP00000114973	CAPZB	ENSMUSP00000030518;ENSMUSP00000038011;ENSMUSP00000099565;ENSMUSP00000099566;ENSMUSP00000122077	2497	2497	30628	ENSMUSP00000099566	Capping protein (actin filament) muscle Z-line, beta	CAPZB	Actin cytoskeleton		76455000	62446	359530	154100		11108000	13723000	13031000	18790000	197010	457730	333640	118990	5736800	4528900	3525100	4329700	1	1	1	1	5.47122e-05	0.000266247	0.000103593		0.000267224	0.000369142	0.00030634	0.000301527	0.000111376	0.000183211	0.000129914	6.50174e-05	0.00010816	0.000128798	0.000119331	0.000133106	-4.26192
2209	ENSMUSP00000079380;ENSMUSP00000098058;ENSMUSP00000018156;ENSMUSP00000119523;ENSMUSP00000036384	RAC1;RAC2;RAC3	ENSMUSP00000018156;ENSMUSP00000079380;ENSMUSP00000098058	1817;2209;2423	2209	21450	ENSMUSP00000079380	RAS-related C3 botulinum substrate 1	RAC1	Signaling		195520000	104400	194040	126350		25629000	34843000	39250000	39432000	471660	182360	265820	154800	16536000	13687000	13417000	11227000	1	1	1	1	9.14704e-05	0.000143695	8.49382e-05		0.000616554	0.000937261	0.000922709	0.000632773	0.000266645	7.29912e-05	0.000103506	8.45844e-05	0.000311766	0.000389248	0.00045419	0.000345146	-4.03872
1127	ENSMUSP00000031411;ENSMUSP00000123545	ALDH2	ENSMUSP00000031411	340;1127;2295	1127	56537	ENSMUSP00000031411	Aldehyde dehydrogenase 2, mitochondrial	ALDH2	Metabolism		488630000		39702	32213		49589000	30217000	31084000	74187000	136340	292370	422350	185250	126820000	56759000	58339000	60530000	1	1	1	1		2.9401e-05	2.1655e-05		0.00119296	0.000812823	0.000730739	0.00119049	7.70776e-05	0.000117024	0.000164456	0.000101223	0.00239103	0.00161418	0.00197488	0.00186084
741	ENSMUSP00000025503	ISOC1	ENSMUSP00000025503	741	741	32032	ENSMUSP00000025503	Isochorismatase domain containing 1	ISOC1	Unknown		17260000					2728900	2907000	2205000	4823700	80585	318480	587460	205070	1446900	503380	871260	581810	0	1	1	1					6.56489e-05	7.8197e-05	5.18363e-05	7.74069e-05	4.55574e-05	0.000127474	0.000228747	0.000112052	2.72795e-05	1.43157e-05	2.94938e-05	1.78863e-05
410	ENSMUSP00000019268;ENSMUSP00000118255	SCRN1	ENSMUSP00000019268	410	410	46325	ENSMUSP00000019268	Secernin 1	SCRN1	Traffic		38813000		12405	41539		5208300	4459000	4595200	8227100	76410	330860	512020	234210	2894900	3642200	4929900	3648600	1	1	1	1		9.18643e-06	2.79244e-05		0.000125296	0.000119945	0.000108026	0.000132022	4.31971e-05	0.00013243	0.000199372	0.000127975	5.45798e-05	0.000103581	0.000166886	0.000112167
1335	ENSMUSP00000034881	COX7A2	ENSMUSP00000034881	1335	1335	9290.8	ENSMUSP00000034881	Cytochrome c oxidase, subunit VIIa 2	COX7A2	Energy		109240000						7198800	9372400	15281000	282350	141450		267150	26548000	15250000	15650000	19245000	0	1	1	1						0.000193644	0.000220331	0.000245217	0.000159622	5.66166e-05		0.000145974	0.00050053	0.000433698	0.000529781	0.000591639
2469	ENSMUSP00000098859;ENSMUSP00000066181;ENSMUSP00000128967;ENSMUSP00000109788;ENSMUSP00000128367;ENSMUSP00000128834;ENSMUSP00000133017	IMMT	ENSMUSP00000066181;ENSMUSP00000098859;ENSMUSP00000109788;ENSMUSP00000128367;ENSMUSP00000128967	2469	2469	82928	ENSMUSP00000098859	Inner membrane protein, mitochondrial	IMMT	Metabolism		114240000					4214500	3174800	5555800	11601000	266490	132510	441200	190870	39065000	13819000	15831000	19950000	0	1	1	1					0.000101388	8.54007e-05	0.000130609	0.000186164	0.000150656	5.30383e-05	0.000171796	0.000104293	0.000736522	0.000393002	0.000535908	0.000613312
1623;1751;2030	ENSMUSP00000045048;ENSMUSP00000050838;ENSMUSP00000070503;ENSMUSP00000074483;ENSMUSP00000076989;ENSMUSP00000104770;ENSMUSP00000108827;ENSMUSP00000108828;ENSMUSP00000108829;ENSMUSP00000125911;ENSMUSP00000126817;ENSMUSP00000130023;ENSMUSP00000130844;ENSMUSP00000136162;ENSMUSP00000136398;ENSMUSP00000136436;ENSMUSP00000136477;ENSMUSP00000136700;ENSMUSP00000136751;ENSMUSP00000137091;ENSMUSP00000137297;…	HNRNPH1;GM6430;GM8775;HNRNPF;HNRNPH2	ENSMUSP00000070503;ENSMUSP00000076989;ENSMUSP00000104770;ENSMUSP00000137632;ENSMUSP00000136700;ENSMUSP00000130844;ENSMUSP00000130023;ENSMUSP00000126817;ENSMUSP00000125911;ENSMUSP00000045048;ENSMUSP00000136162;ENSMUSP00000136398;ENSMUSP00000136436;ENSMUSP00000108829;ENSMUSP00000108828;ENSMUSP00000108827;ENSMUSP00000074483;ENSMUSP00000050838;ENSMUSP00000137297	1623;1751;2030	1623;1751;2030	49199	ENSMUSP00000104770_family	Family {Heterogeneous nuclear ribonucleoprotein H1}	HNRNPH1;GM6430;GM8775;HNRNPF;HNRNPH2	Nucleus		445135000	585510	1068340	777640	61044	57336200	71747000	73725800	121022000		165058	214230	417220	45184100	26026700	22849000	23949700	1	1	1	1	0.000512996	0.000791151	0.000522765	4.49366e-05	0.00137933	0.00192996	0.00173318	0.00194206		6.60659e-05	8.34176e-05	0.000227974	0.00085189	0.000740179	0.000773481	0.000736273	-3.28989
662	ENSMUSP00000023514	NDUFB4	ENSMUSP00000023514	662	662	15081	ENSMUSP00000023514	NADH dehydrogenase (ubiquinone) 1 beta subcomplex 4	NDUFB4	Energy		120910000					10797000		10065000	19384000	142420	146380	727210	182860	36177000	11921000	17370000	13995000	0	1	1	1					0.000259742		0.000236613	0.000311059	8.05148e-05	5.85899e-05	0.000283164	9.99167e-05	0.000682073	0.000339024	0.000588006	0.000430241
317	ENSMUSP00000013737;ENSMUSP00000106950;ENSMUSP00000121397	NDUFS2	ENSMUSP00000013737;ENSMUSP00000106950;ENSMUSP00000121397	317	317	52625	ENSMUSP00000013737	NADH dehydrogenase (ubiquinone) Fe-S protein 2	NDUFS2	Energy		60660000					1994000	2740700	2794100	4258600	86190	234130	483650	281800	21317000	8838700	9271400	8359000	0	1	1	1					4.79695e-05	7.37236e-05	6.56852e-05	6.83386e-05	4.87261e-05	9.37126e-05	0.000188325	0.000153979	0.000401906	0.000251366	0.000313854	0.000256976
414	ENSMUSP00000019354	ATP6V1E1	ENSMUSP00000019354	414	414	26157	ENSMUSP00000019354	ATPase, H+ transporting, lysosomal V1 subunit E1	ATP6V1E1	Ion homeostasis		47282000	29690	180610	52742		6565800	6371400	4291100	9646300	34437	453650	488400	352090	5610700	5917000	3919600	3368700	1	1	1	1	2.6013e-05	0.000133749	3.54556e-05		0.000157953	0.000171388	0.000100877	0.000154796	1.94684e-05	0.000181577	0.000190175	0.000192386	0.000105783	0.000168275	0.000132686	0.000103562	-4.58481
1079	ENSMUSP00000030665	NUDC	ENSMUSP00000030665	1079	1079	38358	ENSMUSP00000030665	Nuclear distribution gene C homolog (Aspergillus)	NUDC	Microtubules/ axonemes		1628000								172020	195240	209860	160510	384650		90799		414910	0	1	1	1								2.76044e-06	0.000110376	8.39983e-05	6.24999e-05	0.000210177		2.58225e-06		1.27554e-05
1924	ENSMUSP00000109706;ENSMUSP00000109705;ENSMUSP00000063389;ENSMUSP00000121121;ENSMUSP00000120363;ENSMUSP00000121221;ENSMUSP00000118022;ENSMUSP00000117440	CAPG	ENSMUSP00000063389;ENSMUSP00000109705;ENSMUSP00000109706;ENSMUSP00000121121	1924	1924	38768	ENSMUSP00000109706	Capping protein (actin filament), gelsolin-like	CAPG	Actin cytoskeleton		106920000		202590			11412000	13641000	9145700	20129000	71175	736450	382810	123410	19280000	9661000	12080000	10056000	1	1	1	1		0.000150027			0.000274537	0.000366937	0.000215002	0.000323014	4.02376e-05	0.000294771	0.00014906	6.74326e-05	0.000363501	0.000274751	0.00040893	0.000309146
1853	ENSMUSP00000057664;ENSMUSP00000133787;ENSMUSP00000134726	RAB2A;RAB2B	ENSMUSP00000057664	1853	1853	23547	ENSMUSP00000057664	RAB2A, member RAS oncogene family	RAB2A	Traffic		51155000					7415300	5414400	3903000	9080200	33303	467290	577920	273410	5433900	6458100	5571100	6527100	0	1	1	1					0.000178389	0.000145645	9.17538e-05	0.000145712	1.88273e-05	0.000187037	0.000225032	0.000149394	0.000102449	0.000183663	0.000188592	0.000200659
1336	ENSMUSP00000034903;ENSMUSP00000092681;ENSMUSP00000113262;ENSMUSP00000027067;ENSMUSP00000096139	GM8074;GSTA1;GSTA3;GSTA4	ENSMUSP00000034903	1336	1336	25564	ENSMUSP00000034903	Glutathione S-transferase, alpha 4	GSTA4	Antioxidant		245360000		58225	97851		24481000	35192000	31251000	45724000	170710	232010	324910		42661000	17909000	24111000	23147000	1	1	1	1		4.31181e-05	6.57799e-05		0.000588937	0.000946649	0.000734665	0.000733742	9.65081e-05	9.28641e-05	0.000126515		0.00080432	0.000509318	0.000816202	0.000711596
261	ENSMUSP00000007005;ENSMUSP00000125066;ENSMUSP00000045912;ENSMUSP00000125454	ACAT2;ACAT3	ENSMUSP00000007005;ENSMUSP00000045912;ENSMUSP00000125066;ENSMUSP00000125454	261	261	41297	ENSMUSP00000007005	Acetyl-Coenzyme A acetyltransferase 2	ACAT2	Metabolism		33056000					3017200	6660900	4287800	8087800	70833	437520	331180	232880	1948500	2179200	3402200	2399600	0	1	1	1					7.25845e-05	0.000179175	0.0001008	0.000129787	4.00443e-05	0.000175121	0.000128956	0.000127248	3.67366e-05	6.19748e-05	0.000115171	7.37696e-05
712	ENSMUSP00000025217	HSPA9	ENSMUSP00000025217	712	712	73460	ENSMUSP00000025217	Heat shock protein 9	HSPA9	Chaperone		184150000	11444		7096.8		12851000	11946000	12849000	24608000	76453	109440	768350	362530	53096000	22331000	22105000	23032000	1	1	1	1	1.00267e-05		4.77079e-06		0.000309155	0.000321342	0.000302061	0.000394889	4.32214e-05	4.38043e-05	0.000299183	0.00019809	0.00100106	0.000635076	0.000748295	0.000708061	-4.99884
2410	ENSMUSP00000095198	GRXCR2	ENSMUSP00000095198	2410	2410	28601	ENSMUSP00000095198	Glutaredoxin, cysteine rich 2	GRXCR2	Actin cytoskeleton	Yes	2199000	16276	887830	443400	466400						256710					128330		1	0	1	1	1.42603e-05	0.000657476	0.000298074	0.000343333						0.00010275					4.34421e-06		-4.84587
1736	ENSMUSP00000049394	CBR1	ENSMUSP00000049394	1686;1736	1736	30641	ENSMUSP00000049394	Carbonyl reductase 1	CBR1	Metabolism		36888000	23614		63651		2405400	7435900	9555300	6075300	141370	294450	223880	244450	1730700	4996300	2401800	1295800	1	1	1	1	2.06895e-05		4.27891e-05		5.78665e-05	0.000200022	0.000224631	9.74915e-05	7.99212e-05	0.000117856	8.71752e-05	0.00013357	3.26302e-05	0.000142091	8.13053e-05	3.98361e-05	-4.68425
1892;2513	ENSMUSP00000061227;ENSMUSP00000099844	PGM2	ENSMUSP00000061227;ENSMUSP00000099844	1892;2513	1892;2513	61417	ENSMUSP00000061227_family	Family {Phosphoglucomutase 2}	PGM2	Energy		55445125	5224.1	13205			4819400	8746400	7663600	14368000	213370	187220	361290	154840	4675600	4884225	4255000	5097500	1	1	1	1	4.57711e-06	9.77887e-06			0.00011594	0.000235274	0.00018016	0.000230566	0.000120625	7.49365e-05	0.00014068	8.46063e-05	8.81527e-05	0.000138904	0.00014404	0.00015671	-5.33941
1504	ENSMUSP00000131115;ENSMUSP00000075848;ENSMUSP00000041016;ENSMUSP00000017188;ENSMUSP00000132433;ENSMUSP00000127224;ENSMUSP00000130356;ENSMUSP00000126162;ENSMUSP00000127768;ENSMUSP00000126450;ENSMUSP00000126287;ENSMUSP00000131900;ENSMUSP00000128267	SERPINB6A	ENSMUSP00000017188;ENSMUSP00000041016;ENSMUSP00000075848;ENSMUSP00000126162;ENSMUSP00000127224;ENSMUSP00000127768;ENSMUSP00000130356;ENSMUSP00000131115;ENSMUSP00000132433	1504	1504	42598	ENSMUSP00000131115	Serine (or cysteine) peptidase inhibitor, clade B, member 6a	SERPINB6A	Proteolysis		8011600					788020	976920	368620		192240	301560	108710	331090	1078100	844810	1543300	1478200	0	1	1	1					1.89573e-05	2.62787e-05	8.66571e-06		0.00010868	0.000120702	4.23299e-05	0.000180911	2.03262e-05	2.40257e-05	5.22435e-05	4.54435e-05
2758	ENSMUSP00000127783;ENSMUSP00000126192;ENSMUSP00000093109;ENSMUSP00000059481;ENSMUSP00000128449;ENSMUSP00000132383;ENSMUSP00000127507;ENSMUSP00000130749;ENSMUSP00000122138;ENSMUSP00000133886	PTBP1;ROD1	ENSMUSP00000059481;ENSMUSP00000093109;ENSMUSP00000126192;ENSMUSP00000127783	2758	2758	56891	ENSMUSP00000127783	Polypyrimidine tract binding protein 1	PTBP1	Nucleus		348480000	366320	789660	547940	186450	48751000	46049000	70451000	99577000	100560	254310	367260	215580	29820000	16003000	14443000	20554000	1	1	1	1	0.000320952	0.000584777	0.00036835	0.000137252	0.0011728	0.0012387	0.0016562	0.00159793	5.68499e-05	0.00010179	0.000143005	0.000117795	0.000562219	0.000455113	0.000488922	0.000631881	-3.49356
1166	ENSMUSP00000032078	CCT7	ENSMUSP00000032078	1166	1166	59652	ENSMUSP00000032078	Chaperonin containing Tcp1, subunit 7 (eta)	CCT7	Chaperone		69557000					3965600	12939000	13923000	19934000	194720	259080	433900	87371	3324500	4927800	5225400	4343600	0	1	1	1					9.54e-05	0.000348053	0.000327309	0.000319885	0.000110082	0.000103699	0.000168953	4.77405e-05	6.26793e-05	0.000140143	0.000176889	0.000133533
67;381;412	ENSMUSP00000000727;ENSMUSP00000017975;ENSMUSP00000019317;ENSMUSP00000102987;ENSMUSP00000117656;ENSMUSP00000123581	RAB5C;RAB5A;RAB5B	ENSMUSP00000019317;ENSMUSP00000102987;ENSMUSP00000000727;ENSMUSP00000017975	67;381;412	67;381;412	23412	ENSMUSP00000102987_family	Family {RAB5C, member RAS oncogene family}	RAB5C;RAB5A;RAB5B	Traffic		59842800	79365				8292700	4352800	4405500	8997200		204750	257970	206655	7881900	7169200	7376600	10617900	1	1	1	1	6.95359e-05				0.000199497	0.000117088	0.000103567	0.00014438		8.1953e-05	0.000100449	0.000112919	0.000148603	0.000203886	0.000249711	0.00032642	-4.15779
193	ENSMUSP00000121961;ENSMUSP00000118798;ENSMUSP00000104179;ENSMUSP00000004554	RPS5	ENSMUSP00000004554;ENSMUSP00000104179;ENSMUSP00000118798;ENSMUSP00000121961	193	193	20413	ENSMUSP00000121961	Ribosomal protein S5	RPS5	Protein synthesis		236920000					42868000	28898000	29028000	54288000				178380	24285000	17709000	13925000	25736000	0	1	1	1					0.00103127	0.000777343	0.000682405	0.00087117				9.74688e-05	0.000457864	0.00050363	0.000471387	0.000791188
1298	ENSMUSP00000034400	CYB5B	ENSMUSP00000034400	1298	1298	16318	ENSMUSP00000034400	Cytochrome b5 type B	CYB5B	Energy		202430000					16045000	12184000	11416000	26979000	225300	181980		176110	68106000	26349000	17468000	23305000	0	1	1	1					0.000385993	0.000327744	0.000268373	0.000432937	0.00012737	7.28391e-05		9.62284e-05	0.00128405	0.000749345	0.000591324	0.000716453
780	ENSMUSP00000025961	PRDX3	ENSMUSP00000025961	780	780	28127	ENSMUSP00000025961	Peroxiredoxin 3	PRDX3	Antioxidant		89247000					7304300	6407800	7198300	14551000	94162	269870	577880	118970	17742000	13422000	11666000	9894000	0	1	1	1					0.000175719	0.000172367	0.000169221	0.000233503	5.32329e-05	0.000108018	0.000225017	6.50065e-05	0.000334504	0.000381711	0.000394916	0.000304166
2800	ENSMUSP00000131514	ISOC2A	ENSMUSP00000131514	2800	2800	22417	ENSMUSP00000131514	Isochorismatase domain containing 2a	ISOC2A	Unknown		38477000							2275200			171110	321920	182690	10020000	7789400	7237000	10480000	0	1	1	1							5.34866e-05			6.84883e-05	0.00012535	9.98238e-05	0.000188915	0.000221524	0.000244986	0.000322181
2684	ENSMUSP00000113543;ENSMUSP00000131647	RSPH4A	ENSMUSP00000113543;ENSMUSP00000131647	2684	2684	58075	ENSMUSP00000113543	Radial spoke head 4 homolog A (Chlamydomonas)	RSPH4A	Microtubules/ axonemes		893510				5454.8					353660	210670	99609	224110					1	0	1	0				4.01547e-06					0.000199936	8.43225e-05	3.87861e-05	0.000122456
151	ENSMUSP00000101006;ENSMUSP00000003156	ATP5D	ENSMUSP00000003156;ENSMUSP00000101006	151	151	17600	ENSMUSP00000101006	ATP synthase, H+ transporting, mitochondrial F1 complex, delta subunit	ATP5D	Energy		84667000					1870700	1663300	4742100	7149100	162590	213910	235250	202970	45364000	10301000	5949400	6812800	0	1	1	1					4.50032e-05	4.4742e-05	0.00011148	0.000114723	9.19176e-05	8.56194e-05	9.16025e-05	0.000110905	0.000855282	0.000292952	0.000201398	0.000209442
2697	ENSMUSP00000114839;ENSMUSP00000131690	ARPC4	ENSMUSP00000114839	2697	2697	19667	ENSMUSP00000114839	Actin related protein 2/3 complex, subunit 4	ARPC4	Actin cytoskeleton		78297000					11875000	12547000	8803300	22766000			168450	248400	4321700	6704700	7036100	3827400	0	1	1	1					0.000285676	0.000337509	0.000206953	0.000365331			6.55916e-05	0.000135728	8.14803e-05	0.000190676	0.000238185	0.000117664
1821	ENSMUSP00000054856	UQCR10	ENSMUSP00000054856	1821	1821	7445.4	ENSMUSP00000054856	Ubiquinol-cytochrome c reductase, complex III subunit X	UQCR10	Energy		157540000					3142800	2115300		14664000	134840	110310	638550		50162000	32677000	24331000	29559000	0	1	1	1					7.5606e-05	5.69006e-05		0.000235316	7.62296e-05	4.41526e-05	0.000248641		0.000945743	0.000929308	0.000823649	0.000908717
788	ENSMUSP00000026043;ENSMUSP00000049977	SLK	ENSMUSP00000026043;ENSMUSP00000049977	788	788	137710	ENSMUSP00000026043	STE20-like kinase	SLK	Signaling		1392600	26833	62777	20247	77398		22528	96033	138850	268950	106570	206790	273820	49833	17299	9056.8	15604	1	1	1	1	2.35098e-05	4.6489e-05	1.3611e-05	5.69753e-05		6.05993e-07	2.25759e-06	2.22815e-06	0.000152046	4.26556e-05	8.05206e-05	0.000149618	9.3954e-07	4.9197e-07	3.06589e-07	4.79705e-07	-4.62875
641	ENSMUSP00000023210	CYC1	ENSMUSP00000023210	641	641	35327	ENSMUSP00000023210	Cytochrome c-1	CYC1	Energy		151940000					10915000	13519000	13346000	16925000	66201		273740	379220	38476000	19887000	20971000	17181000	0	1	1	1					0.000262581	0.000363655	0.000313745	0.000271599	3.74256e-05		0.00010659	0.00020721	0.000725417	0.000565571	0.000709907	0.000528186
1679	ENSMUSP00000047551;ENSMUSP00000106697;ENSMUSP00000114363;ENSMUSP00000122671	EPHX1	ENSMUSP00000047551;ENSMUSP00000106697;ENSMUSP00000114363	1679	1679	52576	ENSMUSP00000047551	Epoxide hydrolase 1, microsomal	EPHX1	Metabolism		74526000					1225400	1537900	1209800	8728600	160400	178220	322170		17205000	19722000	9360800	14876000	0	1	1	1					2.94793e-05	4.13688e-05	2.84406e-05	0.00014007	9.06795e-05	7.13341e-05	0.000125448		0.000324379	0.000560878	0.00031688	0.000457325
2658	ENSMUSP00000110987;ENSMUSP00000003493	PRKCSH	ENSMUSP00000003493;ENSMUSP00000110987	2658	2658	59559	ENSMUSP00000110987	Protein kinase C substrate 80K-H	PRKCSH	Signaling		161800000					21798000	18520000	19550000	31956000	57876	174140	598830	258920	35137000	12220000	10266000	11263000	0	1	1	1					0.000524392	0.000498179	0.000459592	0.000512804	3.27192e-05	6.97011e-05	0.000233174	0.000141477	0.000662465	0.000347527	0.000347523	0.000346252
312	ENSMUSP00000107831;ENSMUSP00000012028;ENSMUSP00000107833	GLTP	ENSMUSP00000012028;ENSMUSP00000107831;ENSMUSP00000107833	312	312	21535	ENSMUSP00000107831	Glycolipid transfer protein	GLTP	Lipid synthesis/ transport		2573000								1355100	202090	166520	271920			577390			0	1	1	1								2.17456e-05	0.000114248	6.66511e-05	0.000105881			1.64205e-05
1371	ENSMUSP00000035743	PYGB	ENSMUSP00000035743	1371;1681;2049	1371	96729	ENSMUSP00000035743	Brain glycogen phosphorylase	PYGB	Energy		264160000		22576	89588		28303000	30978000	35872000	58250000	226230	123740	274640	198540	48298000	23187000	14548000	23790000	1	1	1	1		1.67185e-05	6.02251e-05		0.000680882	0.000833294	0.000843298	0.000934749	0.000127895	4.9528e-05	0.00010694	0.000108484	0.000910599	0.00065942	0.000492477	0.000731363
1205	ENSMUSP00000095852;ENSMUSP00000032946;ENSMUSP00000102663	RAB6A	ENSMUSP00000032946;ENSMUSP00000095852;ENSMUSP00000102663	1205	1205	23545	ENSMUSP00000095852	RAB6A, member RAS oncogene family	RAB6A	Traffic		98777000	145720				10894000	17882000	15503000	17501000	48514	369720	297290	279100	13142000	9246700	6820100	6647700	1	1	1	1	0.000127673				0.000262076	0.000481018	0.000364453	0.000280842	2.74266e-05	0.000147984	0.00011576	0.000152503	0.000247776	0.000262969	0.000230873	0.000204367	-3.8939
1641	ENSMUSP00000045864;ENSMUSP00000088829	NCEH1	ENSMUSP00000045864	1641	1641	45739	ENSMUSP00000045864	Arylacetamide deacetylase-like 1	NCEH1	Metabolism		2242800											235490		1060600	433370		513320	0	0	1	1											9.16959e-05		1.99963e-05	1.23247e-05		1.57807e-05
2816	ENSMUSP00000136957	PURB	ENSMUSP00000136957	1877;2816	2816	33901	ENSMUSP00000136957	Purine rich element binding protein B	PURB	Nucleus		81552000	291130	151860	108690		6157200	5798100	10614000	18371000		47226	804520	237380	11363000	12164000	7990800	7452300	1	1	1	1	0.000255074	0.000112459	7.30664e-05		0.000148123	0.000155966	0.000249519	0.000294803		1.89026e-05	0.000313267	0.000129707	0.000214235	0.000345935	0.000270503	0.000229102	-3.59333
302	ENSMUSP00000010007	SDHB	ENSMUSP00000010007	302	302	31814	ENSMUSP00000010007	Succinate dehydrogenase complex, subunit B, iron sulfur (Ip)	SDHB	Energy		91826000					6744000	8712600	11517000	6863000	104570	256220	603580	89120	18863000	11524000	12424000	14123000	0	1	1	1					0.00016224	0.000234365	0.000270748	0.000110132	5.91169e-05	0.000102554	0.000235024	4.86961e-05	0.000355639	0.000327734	0.000420575	0.000434176
388	ENSMUSP00000018437	PFN1	ENSMUSP00000018437	388	388	14957	ENSMUSP00000018437	Profilin 1	PFN1	Actin cytoskeleton		287870000	710810	497640	585280		47997000	38818000	61970000	104590000	186060	154670	305640	154680	14368000	4917300	5378200	7240600	1	1	1	1	0.000622778	0.000368524	0.000393452		0.00115466	0.00104419	0.00145682	0.00167838	0.000105186	6.1908e-05	0.000119011	8.45188e-05	0.000270891	0.000139844	0.000182062	0.000222594	-3.20567
295	ENSMUSP00000107720;ENSMUSP00000009157;ENSMUSP00000077564	BC048507;DYNLL1	ENSMUSP00000009157;ENSMUSP00000107720	295;482	295	10366	ENSMUSP00000107720	Dynein light chain LC8-type 1	DYNLL1	Microtubules/ axonemes		208490000					14204000	56884000	38902000	43448000		222810			14471000	14580000	12397000	13381000	0	1	1	1					0.000341704	0.00153015	0.000914528	0.000697219		8.91817e-05			0.000272833	0.000414644	0.000419661	0.000411365
348	ENSMUSP00000015877;ENSMUSP00000123398	CAPZA2	ENSMUSP00000015877;ENSMUSP00000123398	348;2558	348	32967	ENSMUSP00000015877	Capping protein (actin filament) muscle Z-line, alpha 2	CAPZA2	Actin cytoskeleton		77529000	376240	117260	529710	346810	13785000	16357000	8655900	19091000	74392	356030	474230	103940	4686600	7043500	1536700	3994800	1	1	1	1	0.000329644	8.6836e-05	0.000356095	0.000255299	0.000331624	0.000439996	0.000203487	0.000306357	4.20563e-05	0.000142504	0.000184657	5.67939e-05	8.83601e-05	0.000200312	5.20201e-05	0.00012281	-3.48196
1484;1673	ENSMUSP00000039844;ENSMUSP00000047326;ENSMUSP00000124343;ENSMUSP00000125472	ACTR1B;ACTR1A	ENSMUSP00000047326;ENSMUSP00000039844	1484;1673	1484;1673	42281	ENSMUSP00000047326_family	Family {ARP1 actin-related protein 1B, centractin beta}	ACTR1B;ACTR1A	Actin cytoskeleton		56876000					4193100	8055000	7919700	12169800	145210	250990	150220	236634	4307600	6632700	6305100	6509800	0	1	1	1					0.000100873	0.000216676	0.00018618	0.000195291	8.20921e-05	0.000100461	5.84932e-05	0.000129299	8.12145e-05	0.000188629	0.000213439	0.000200127
2725	ENSMUSP00000119603;ENSMUSP00000047536	PHB	ENSMUSP00000047536;ENSMUSP00000119603	2725	2725	29820	ENSMUSP00000119603	Prohibitin	PHB	Unknown		119390000	44205		35320		12712000	5890300	16029000	23377000	130100	308560	244700	131290	27652000	8753200	8908400	15177000	1	1	1	1	3.87303e-05		2.37437e-05		0.000305811	0.000158446	0.000376818	0.000375135	7.35499e-05	0.000123504	9.52821e-05	7.17383e-05	0.000521344	0.000248934	0.000301566	0.000466578	-4.41195
2787	ENSMUSP00000129767	PSMA2	ENSMUSP00000129767	2787	2787	25926	ENSMUSP00000129767	Proteasome (prosome, macropain) subunit, alpha type 2	PSMA2	Proteolysis		63274000					7010300	8042300	11605000	23907000	138880	187770	389540	125270	2054500	4942300	1452500	3418000	0	1	1	1					0.000168646	0.000216334	0.000272816	0.00038364	7.85135e-05	7.51566e-05	0.00015168	6.84489e-05	3.87351e-05	0.000140555	4.91698e-05	0.000105078
1667	ENSMUSP00000123402;ENSMUSP00000132717;ENSMUSP00000104253;ENSMUSP00000104252;ENSMUSP00000104251;ENSMUSP00000104250;ENSMUSP00000104249;ENSMUSP00000104248;ENSMUSP00000104247;ENSMUSP00000068651;ENSMUSP00000067077;ENSMUSP00000047008;ENSMUSP00000050289	EIF5A;EIF5A2	ENSMUSP00000047008;ENSMUSP00000050289;ENSMUSP00000067077;ENSMUSP00000068651;ENSMUSP00000104247;ENSMUSP00000104248;ENSMUSP00000104249;ENSMUSP00000104250;ENSMUSP00000104251;ENSMUSP00000104252;ENSMUSP00000104253;ENSMUSP00000123402;ENSMUSP00000132717	1667	1667	16302	ENSMUSP00000123402	Eukaryotic translation initiation factor 5A	EIF5A	Protein synthesis		92331000		88553			11517000	12727000	19741000	33626000		219740			3870900	3496100	3011500	4033100	1	1	1	1		6.55773e-05			0.000277063	0.00034235	0.000464082	0.000539603		8.79529e-05			7.2981e-05	9.94264e-05	0.000101945	0.000123987
850	ENSMUSP00000112861;ENSMUSP00000112880;ENSMUSP00000027151;ENSMUSP00000125748;ENSMUSP00000078715	MYL1;MYL3	ENSMUSP00000027151;ENSMUSP00000078715;ENSMUSP00000112861;ENSMUSP00000112880;ENSMUSP00000125748	850	850	16600	ENSMUSP00000112861	Myosin, light polypeptide 1	MYL1	Actin cytoskeleton		30044000						3800200	5836000	5646300		219550			4376900	4112600	2894100	3157800	0	1	1	1						0.000102224	0.000137196	9.06073e-05		8.78768e-05			8.2521e-05	0.000116959	9.79706e-05	9.70786e-05
2677	ENSMUSP00000113022	ATP5F1	ENSMUSP00000113022	2677	2677	28948	ENSMUSP00000113022	ATP synthase, H+ transporting, mitochondrial F0 complex, subunit B1	ATP5F1	Energy		146810000	34493				8145900	8406100	14310000	17131000	274940	338200	173420	74052	28385000	32834000	19238000	17465000	1	1	1	1	3.02211e-05				0.000195965	0.00022612	0.000336407	0.000274905	0.000155433	0.000135368	6.75269e-05	4.04628e-05	0.000535164	0.000933773	0.000651242	0.000536917	-4.51969
1965;2338	ENSMUSP00000066238;ENSMUSP00000088174	RAP1B;RAP1A	ENSMUSP00000066238;ENSMUSP00000088174	1965;2338	1965;2338	20825	ENSMUSP00000066238_family	Family {RAS related protein 1b}	RAP1B;RAP1A	Signaling		145296300	92911		147810		17278000	13058000	11195200	28120000	94527	448740	171690		27516300	10886700	17794520	18490400	1	1	1	1	8.14042e-05		9.93646e-05		0.000415655	0.000351254	0.000263183	0.000451247	5.34393e-05	0.000179612	6.68532e-05		0.000518786	0.000309609	0.000602377	0.000568441	-4.08935
1715	ENSMUSP00000048770	ATP6V1G1	ENSMUSP00000048770	1715	1715	13724	ENSMUSP00000048770	ATPase, H+ transporting, lysosomal V1 subunit G1	ATP6V1G1	Ion homeostasis		221220											221220						0	0	1	0											8.61394e-05
1245	ENSMUSP00000033662	PDHA1	ENSMUSP00000033662	1245	1245	43231	ENSMUSP00000033662	Pyruvate dehydrogenase E1 alpha 1	PDHA1	Energy		106670000					6329800	3805000	5150900	5427400	92286	377160	275530	116140	26553000	14305000	20739000	23494000	0	1	1	1					0.000152275	0.000102353	0.00012109	8.70946e-05	5.21724e-05	0.000150962	0.000107287	6.34602e-05	0.000500624	0.000406823	0.000702053	0.000722264
2324	ENSMUSP00000110103;ENSMUSP00000087453;ENSMUSP00000067491	HNRNPA2B1	ENSMUSP00000067491;ENSMUSP00000087453;ENSMUSP00000110103	2324	2324	35979	ENSMUSP00000110103	Heterogeneous nuclear ribonucleoprotein A2/B1	HNRNPA2B1	Nucleus		690090000	27869	227210	25427		108260000	64911000	74534000	226900000	65457	398970	205120	207720	70696000	46620000	60024000	36983000	1	1	1	1	2.44175e-05	0.000168259	1.70932e-05		0.0026044	0.00174608	0.00175218	0.00364111	3.7005e-05	0.000159691	7.98703e-05	0.0001135	0.00133289	0.00132584	0.00203192	0.00113695	-4.6123
2392;2455;2634	ENSMUSP00000092697;ENSMUSP00000097797;ENSMUSP00000109346;ENSMUSP00000109348	SPNA2	ENSMUSP00000097797;ENSMUSP00000109346;ENSMUSP00000109348;ENSMUSP00000092697	883;2392;2455;2634	2392;2455;2634	285150	ENSMUSP00000097797_family	Family {Spectrin alpha 2}	SPNA2	Actin cytoskeleton		378817810	3683.8	54554	5433.8	5680.3	38650930	40787350	58288520	54777970	324315	186018	64089.9	281560	76971690	40681430	38166510	29568027	1	1	1	1	3.22757e-06	4.03996e-05	3.65285e-06	4.18147e-06	0.000929822	0.00109716	0.00137028	0.000879033	0.000183346	7.44554e-05	2.49555e-05	0.000153847	0.00145121	0.00115695	0.00129201	0.000908994	-5.49112
2647	ENSMUSP00000110395;ENSMUSP00000120591;ENSMUSP00000120679;ENSMUSP00000073803;ENSMUSP00000105240	FER1L4;OTOF	ENSMUSP00000073803;ENSMUSP00000110395;ENSMUSP00000120591;ENSMUSP00000120679	2647	2647	226090	ENSMUSP00000110395	Otoferlin	OTOF	Ion homeostasis		44578000	3552.6	10162			4407800	3364300	6338500	6074900	169110	101220	248970	252040	9118700	7017900	4043500	3427100	1	1	1	1	3.11262e-06	7.52539e-06			0.000106038	9.04981e-05	0.000149009	9.74851e-05	9.56035e-05	4.05142e-05	9.69448e-05	0.000137717	0.000171922	0.000199584	0.00013688	0.000105358	-5.50687
627	ENSMUSP00000023039;ENSMUSP00000130195;ENSMUSP00000129966;ENSMUSP00000131502	ST13	ENSMUSP00000023039;ENSMUSP00000129966;ENSMUSP00000130195	627	627	40538	ENSMUSP00000023039	Suppression of tumorigenicity 13	ST13	Chaperone		58349000					4163500	8063500	14361000	15844000	81205	181430	414270	171380	2448200	5692700	3800000	3127300	0	1	1	1					0.000100161	0.000216904	0.000337606	0.000254252	4.59079e-05	7.2619e-05	0.00016131	9.36439e-05	4.61578e-05	0.000161896	0.000128637	9.61409e-05
287	ENSMUSP00000115919;ENSMUSP00000125806;ENSMUSP00000082055;ENSMUSP00000008826;ENSMUSP00000100795;ENSMUSP00000119500	RPL10;RPL10L;RPL10-PS3	ENSMUSP00000008826;ENSMUSP00000082055;ENSMUSP00000100795;ENSMUSP00000115919;ENSMUSP00000125806	287	287	23072	ENSMUSP00000115919	Ribosomal protein L10	RPL10	Protein synthesis		299380000					52168000	36477000	60968000	83955000				153610	24064000	16498000	13077000	12021000	0	1	1	1					0.001255	0.000981214	0.00143327	0.00134724				8.39342e-05	0.000453697	0.00046919	0.00044268	0.000369555
453	ENSMUSP00000020315;ENSMUSP00000115234	CAND1	ENSMUSP00000020315	453	453	136330	ENSMUSP00000020315	Cullin associated and neddylation disassociated 1	CAND1	Proteolysis		68187000					6464600	8473100	18829000	16080000	157840	205740		147070	6626900	3641400	3244200	4317200	0	1	1	1					0.000155518	0.000227922	0.000442642	0.000258039	8.92322e-05	8.23493e-05		8.03606e-05	0.000124942	0.000103559	0.000109822	0.000132721
792	ENSMUSP00000026122;ENSMUSP00000128796	P4HB	ENSMUSP00000026122	792	792	57058	ENSMUSP00000026122	Prolyl 4-hydroxylase, beta polypeptide	P4HB	Metabolism		599070000	27239	102780	69066		78027000	84717000	86654000	150020000	66148	207430	291230	248500	62067000	49080000	40511000	46984000	1	1	1	1	2.38655e-05	7.6113e-05	4.64293e-05		0.00187709	0.00227885	0.00203711	0.0024074	3.73957e-05	8.30257e-05	0.0001134	0.000135783	0.0011702	0.0013958	0.00137137	0.0014444	-4.62223
2710;2802	ENSMUSP00000021217;ENSMUSP00000021220;ENSMUSP00000103475;ENSMUSP00000103476;ENSMUSP00000117022;ENSMUSP00000132590	NME1;GM20390;NME2	ENSMUSP00000021220;ENSMUSP00000117022;ENSMUSP00000132590;ENSMUSP00000103476;ENSMUSP00000021217	2710;2802	2710;2802	17208	ENSMUSP00000117022_family	Family {NME/NM23 nucleoside diphosphate kinase 1}	NME1;GM20390;NME2	Energy		151373000					5237900	19544530	32612000	45991900	160710	451430	89675		21180900	7126300	6278500	12700800	0	1	1	1					0.000126008	0.000525739	0.00076666	0.000738041	9.08547e-05	0.000180689	3.4918e-05		0.00039934	0.000202666	0.000212539	0.000390454
1227	ENSMUSP00000101763;ENSMUSP00000033265	ZRANB1	ENSMUSP00000033265;ENSMUSP00000101763	1227	1227	80933	ENSMUSP00000101763	Zinc finger, RAN-binding domain containing 1	ZRANB1	Proteolysis		1150700	33970		241790	60209					117590	377840	99120	220160					1	0	1	0	2.97629e-05		0.000162542	4.43219e-05					6.64776e-05	0.000151234	3.85957e-05	0.000120298					-4.52632
1562	ENSMUSP00000123069;ENSMUSP00000042967;ENSMUSP00000121915;ENSMUSP00000120223;ENSMUSP00000123680;ENSMUSP00000115653	NDUFV1	ENSMUSP00000042967;ENSMUSP00000121915;ENSMUSP00000123069	1562	1562	49913	ENSMUSP00000123069	NADH dehydrogenase (ubiquinone) flavoprotein 1	NDUFV1	Energy		132480000					5647300	11180000	9259100	6159400	115910	54354	443940	340410	34413000	18613000	24987000	21268000	0	1	1	1					0.000135857	0.000300737	0.000217668	9.88411e-05	6.55278e-05	2.17557e-05	0.000172863	0.000186004	0.000648815	0.000529339	0.000845856	0.000653831
1911	ENSMUSP00000062086	LOC113230	ENSMUSP00000062086	1911	1911	13500	ENSMUSP00000062086	RIKEN cDNA 2210011C24 gene	LOC113230	Unknown		1135900	87637	192810	81975						595160	63698		114650					1	0	1	0	7.67834e-05	0.000142784	5.51073e-05						0.000336464	2.54957e-05		6.2646e-05					-4.11473
2059	ENSMUSP00000071636;ENSMUSP00000050703;ENSMUSP00000133276	PRDX6;PRDX6B	ENSMUSP00000050703;ENSMUSP00000071636	2059	2059	24826	ENSMUSP00000071636	Peroxiredoxin 6	PRDX6	Antioxidant		144330000	69760	57559	91855		24807000	16091000	24107000	22290000	72797	252490	225420	215420	19873000	13722000	8587900	13863000	1	1	1	1	6.11204e-05	4.26249e-05	6.17491e-05		0.00059678	0.00043284	0.00056672	0.000357692	4.11546e-05	0.000101061	8.77748e-05	0.000117708	0.000374681	0.000390243	0.000290716	0.000426183	-4.21381
633	ENSMUSP00000023087	TWF1	ENSMUSP00000023087	633	633	40079	ENSMUSP00000023087	Twinfilin, actin-binding protein, homolog 1	TWF1	Actin cytoskeleton		29261000	90422		61357		4295600	3513800	6968200	5630600	89936	194790	501340	101250	1755700	3045100	1000800	2011900	1	1	1	1	7.92235e-05		4.1247e-05		0.000103339	9.45196e-05	0.000163812	9.03554e-05	5.08438e-05	7.79664e-05	0.000195213	5.53241e-05	3.31016e-05	8.66003e-05	3.38789e-05	6.18508e-05	-4.10115
2148	ENSMUSP00000130465;ENSMUSP00000075935	GM2663;TMEM256	ENSMUSP00000075935;ENSMUSP00000130465	2148	2148	26576	ENSMUSP00000130465	Predicted gene 2663	GM2663	Unknown		670890									311250	65168	294470						0	0	1	0									0.00017596	2.60841e-05	0.000114662
2398	ENSMUSP00000093713	USMG5	ENSMUSP00000093713	2398	2398	6381.4	ENSMUSP00000093713	Upregulated during skeletal muscle growth 5	USMG5	Unknown		39819000									473670	116450	107670		18970000	7118500	9060900	3972000	0	0	1	1									0.000267782	4.66102e-05	4.19249e-05		0.000357656	0.000202445	0.000306728	0.000122109
1333	ENSMUSP00000034866	ETFA	ENSMUSP00000034866	1333	1333	35009	ENSMUSP00000034866	Electron transferring flavoprotein, alpha polypeptide	ETFA	Energy		115970000					12860000	7615000	13040000	18613000	186980	173720	263680	98538	27248000	14326000	9286600	12259000	0	1	1	1					0.000309372	0.00020484	0.000306551	0.000298687	0.000105706	6.9533e-05	0.000102673	5.38422e-05	0.000513727	0.00040742	0.000314368	0.000376872
1960	ENSMUSP00000098405;ENSMUSP00000066035	ANXA7	ENSMUSP00000066035;ENSMUSP00000098405	1960	1960	49925	ENSMUSP00000098405	Annexin A7	ANXA7	Membrane		26446000						628970	255810		59281	224610	227370	256420	9215800	5404900	2624200	7548100	0	1	1	1						1.6919e-05	6.01371e-06		3.35135e-05	8.99022e-05	8.85341e-05	0.000140111	0.000173753	0.000153711	8.8834e-05	0.000232047
2422	ENSMUSP00000095656;ENSMUSP00000091180;ENSMUSP00000102000	GM9755;TUFM	ENSMUSP00000091180;ENSMUSP00000095656;ENSMUSP00000102000	2422	2422	49508	ENSMUSP00000095656	Tu translation elongation factor, mitochondrial	TUFM	Protein synthesis		68876000					6666300	5018400	4287200	10641000	112720	162410	464760	90546	13061000	10003000	9572900	8795500	0	1	1	1					0.000160371	0.000134993	0.000100786	0.000170758	6.37244e-05	6.50061e-05	0.00018097	4.94753e-05	0.000246249	0.000284478	0.00032406	0.000270395
1953	ENSMUSP00000065352	NDUFA8	ENSMUSP00000065352	1953	1953	19992	ENSMUSP00000065352	NADH dehydrogenase (ubiquinone) 1 alpha subcomplex, 8	NDUFA8	Energy		85918000						7271500	5769600	11367000		143270	172760	224180	18407000	13746000	13777000	15039000	0	1	1	1						0.0001956	0.000135635	0.000182409		5.73451e-05	6.72699e-05	0.000122494	0.000347041	0.000390926	0.000466377	0.000462336
758	ENSMUSP00000025667;ENSMUSP00000085494;ENSMUSP00000085496;ENSMUSP00000065810	RTN3	ENSMUSP00000025667;ENSMUSP00000065810;ENSMUSP00000085494;ENSMUSP00000085496	758	758	25428	ENSMUSP00000025667	Reticulon 3	RTN3	Traffic		145790000					12278000	16325000	13304000	15030000	112960		243090		24295000	24336000	15270000	24598000	0	1	1	1					0.000295371	0.000439135	0.000312757	0.000241189	6.38601e-05		9.46552e-05		0.000458052	0.000692097	0.000516918	0.000756203
1696	ENSMUSP00000047927;ENSMUSP00000120708;ENSMUSP00000118328	ABCA5	ENSMUSP00000047927;ENSMUSP00000120708	1696	1696	185890	ENSMUSP00000047927	ATP-binding cassette, sub-family A (ABC1), member 5	ABCA5	Membrane		1762200	77603	212690	28018	207710	97875	71035			210310	175970	85061	238110	146130	84462	90131	37050	1	1	1	1	6.79921e-05	0.000157506	1.8835e-05	0.000152903	2.35457e-06	1.91081e-06			0.000118895	7.04336e-05	3.31213e-05	0.000130106	2.7551e-06	2.40203e-06	3.0511e-06	1.13901e-06	-4.16754
465	ENSMUSP00000020484;ENSMUSP00000111267;ENSMUSP00000136373;ENSMUSP00000111268;ENSMUSP00000136402;ENSMUSP00000111269	TXNRD1;Txnrd2;TXNRD2	ENSMUSP00000020484	465	465	54544	ENSMUSP00000020484	Thioredoxin reductase 1	TXNRD1	Antioxidant		11623000	19272				1064600	1072000	862960	1496300	61505	221370	257640	212590	1282400	1309600	1425300	2337600	1	1	1	1	1.68852e-05				2.5611e-05	2.88363e-05	2.02869e-05	2.40114e-05	3.47708e-05	8.86053e-05	0.000100321	0.000116161	2.41781e-05	3.7244e-05	4.8249e-05	7.18636e-05	-4.77249
2620	ENSMUSP00000125511;ENSMUSP00000108600;ENSMUSP00000125199;ENSMUSP00000124510;ENSMUSP00000028248	TTLL11	ENSMUSP00000028248;ENSMUSP00000108600;ENSMUSP00000124510;ENSMUSP00000125199;ENSMUSP00000125511	2620	2620	58203	ENSMUSP00000125511	Tubulin tyrosine ligase-like family, member 11	TTLL11	Microtubules/ axonemes		210630											197990			12637			0	0	1	1											7.7094e-05			3.59386e-07
2112	ENSMUSP00000073880;ENSMUSP00000100516;ENSMUSP00000136779	AL807777.1;GM9493;RPS7	ENSMUSP00000073880;ENSMUSP00000100516;ENSMUSP00000136779	2112	2112	22127	ENSMUSP00000073880	Ribosomal protein S7	RPS7	Protein synthesis		272220000	50940				48951000	45193000	45048000	64331000	351970	201640	189690	53680	32337000	2793700	7966100	24754000	1	1	1	1	4.46312e-05				0.00117761	0.00121567	0.00105901	0.00103233	0.00019898	8.07082e-05	7.38621e-05	2.93313e-05	0.000609674	7.94507e-05	0.000269667	0.000760999	-4.35036
2451	ENSMUSP00000107770;ENSMUSP00000097605;ENSMUSP00000107766;ENSMUSP00000080410;ENSMUSP00000107772;ENSMUSP00000107768;ENSMUSP00000107767;ENSMUSP00000107764;ENSMUSP00000111216;ENSMUSP00000111218;ENSMUSP00000111221;ENSMUSP00000111217	DYNC1I1;DYNC1I2	ENSMUSP00000080410;ENSMUSP00000097605;ENSMUSP00000107764;ENSMUSP00000107766;ENSMUSP00000107767;ENSMUSP00000107768;ENSMUSP00000107770;ENSMUSP00000107772	2451	2451	70612	ENSMUSP00000107770	Dynein cytoplasmic 1 intermediate chain 2	DYNC1I2	Microtubules/ axonemes		24506000					3310300	3262600	3971100	5993500	121430	65158	709100	128150	3126000	1007100	1219800	1591400	0	1	1	1					7.96356e-05	8.77624e-05	9.33547e-05	9.61789e-05	6.86484e-05	2.60801e-05	0.000276112	7.00226e-05	5.89369e-05	2.86411e-05	4.12925e-05	4.89236e-05
1578	ENSMUSP00000043559	CISD1	ENSMUSP00000043559	1578	1578	12097	ENSMUSP00000043559	CDGSH iron sulfur domain 1	CISD1	Energy		90585000					2974100		1044900	1616000	272560	95392			38889000	20737000	13643000	11313000	0	1	1	1					7.15476e-05		2.45641e-05	2.59323e-05	0.000154087	3.81815e-05			0.000733204	0.000589744	0.000461841	0.00034779
397	ENSMUSP00000018851;ENSMUSP00000126117	DYNC1H1	ENSMUSP00000018851	397	397	532040	ENSMUSP00000018851	Dynein cytoplasmic 1 heavy chain 1	DYNC1H1	Microtubules/ axonemes		97669000		4120			10525000	9000500	14611000	25355000	234070	393690	45808	156110	12973000	7104000	12510000	4757300	1	1	1	1		3.05104e-06			0.000253199	0.000242109	0.000343483	0.000406877	0.000132328	0.000157578	1.78369e-05	8.53002e-05	0.00024459	0.000202032	0.000423486	0.000146251
1730	ENSMUSP00000049236	GIPC3	ENSMUSP00000049236	1730	1730	32108	ENSMUSP00000049236	GIPC PDZ domain containing family, member 3	GIPC3	Signaling	Yes	941830	33434	23973							95876	194130	232770	144210		217430			1	0	1	1	2.92933e-05	1.7753e-05							5.42019e-05	7.77023e-05	9.06368e-05	7.87979e-05		6.18354e-06			-4.53323
330	ENSMUSP00000014913	PSMB1	ENSMUSP00000014913	330	330	26372	ENSMUSP00000014913	Proteasome (prosome, macropain) subunit, beta type 1	PSMB1	Proteolysis		80091000					11582000	14727000	21926000	20719000	61948	137950	363090	200770	2024300	2418700	3437800	2492600	0	1	1	1					0.000278627	0.00039615	0.000515448	0.000332482	3.50213e-05	5.52157e-05	0.000141381	0.000109703	3.81657e-05	6.87859e-05	0.000116376	7.66287e-05
1871	ENSMUSP00000059074	DNAJB13	ENSMUSP00000059074	1871	1871	36154	ENSMUSP00000059074	DnaJ (Hsp40) related, subfamily B, member 13	DNAJB13	Chaperone		189970											189970						0	0	1	0											7.39712e-05
2092;2343	ENSMUSP00000072775;ENSMUSP00000088298;ENSMUSP00000107592;ENSMUSP00000107593;ENSMUSP00000107595;ENSMUSP00000116125;ENSMUSP00000126069;ENSMUSP00000128163;ENSMUSP00000137011;ENSMUSP00000137195	GM8991;CT009632.1;GM5641;GM6793;HNRNPA3	ENSMUSP00000072775;ENSMUSP00000107593;ENSMUSP00000126069;ENSMUSP00000128163;ENSMUSP00000137011;ENSMUSP00000137195;ENSMUSP00000107592;ENSMUSP00000107595;ENSMUSP00000088298	2092;2343	2092;2343	32574	ENSMUSP00000072775_family	Family {Predicted pseudogene 8991}	GM8991;CT009632.1;GM5641;GM6793;HNRNPA3	Unknown		711219700	178300	103960			75114000	116150000	154040000	141790000	151470	238650	124460		60916000	56443000	47809100	58153600	1	1	1	1	0.000156218	7.69868e-05			0.00180701	0.00312438	0.00362125	0.00227533	8.56311e-05	9.55218e-05	4.84627e-05		0.0011485	0.00160519	0.00161843	0.00178779	-3.80627
1457	ENSMUSP00000079944;ENSMUSP00000038961	COX5B;GM11273	ENSMUSP00000038961;ENSMUSP00000079944	1457	1457	13847	ENSMUSP00000079944	Cytochrome c oxidase, subunit Vb	COX5B	Energy		59487000					3690400	3079600	2963000	4079900	302630	78180			17803000	8278000	4056500	15156000	0	1	1	1					8.87796e-05	8.28398e-05	6.96557e-05	6.5471e-05	0.000171087	3.12922e-05			0.000335654	0.00023542	0.00013732	0.000465933
823	ENSMUSP00000026577	EPS8L2	ENSMUSP00000026577	823	823	82228	ENSMUSP00000026577	EPS8-like 2	EPS8L2	Actin cytoskeleton	Yes	2987600	146650	1110000	330800	154160		138170			136450	160040	246480	110060	265630	104090		85106	1	1	1	1	0.000128488	0.000822002	0.000222379	0.000113483		3.71671e-06			7.71398e-05	6.40574e-05	9.59752e-05	6.0138e-05	5.00813e-06	2.96024e-06		2.61637e-06	-3.89114
2281	ENSMUSP00000083705;ENSMUSP00000132472;ENSMUSP00000114332;ENSMUSP00000137810	AC245272.1;GM8730;RPLP0	ENSMUSP00000083705;ENSMUSP00000114332;ENSMUSP00000132472	2281	2281	34216	ENSMUSP00000083705	Ribosomal protein, large, P0	RPLP0	Protein synthesis		195610000	143450				26642000	30364000	32972000	53170000	96865	179710	316580	105620	14884000	12761000	12634000	11341000	1	1	1	1	0.000125684				0.000640924	0.000816778	0.000775123	0.00085323	5.4761e-05	7.19305e-05	0.000123271	5.77119e-05	0.000280619	0.000362913	0.000427684	0.00034865	-3.90072
2247	ENSMUSP00000081142;ENSMUSP00000101324;ENSMUSP00000129342;ENSMUSP00000038113;ENSMUSP00000101327;ENSMUSP00000101325;ENSMUSP00000130963;ENSMUSP00000093386	TARDBP	ENSMUSP00000038113;ENSMUSP00000081142;ENSMUSP00000093386;ENSMUSP00000101324;ENSMUSP00000101325;ENSMUSP00000101327;ENSMUSP00000129342;ENSMUSP00000130963	2247	2247	44547	ENSMUSP00000081142	TAR DNA binding protein	TARDBP	Nucleus		181130000	354400	158500	209160		34092000	26820000	33961000	49052000		315490	199700	68490	15691000	6795400	8228800	5186600	1	1	1	1	0.000310509	0.000117376	0.000140607		0.000820148	0.000721446	0.000798373	0.000787147		0.000126278	7.77599e-05	3.74237e-05	0.000295834	0.000193256	0.00027856	0.000159449	-3.50793
1472	ENSMUSP00000039378	STRC	ENSMUSP00000039378	1472	1472	196340	ENSMUSP00000039378	Stereocilin	STRC	Adhesion	Yes	678210	5058.9	50114		11684					150570	128750	177660	154370					1	0	1	0	4.43237e-06	3.71116e-05		8.601e-06					8.51223e-05	5.15333e-05	6.91779e-05	8.43494e-05					-5.35336
1130	ENSMUSP00000031423;ENSMUSP00000136104;ENSMUSP00000135935;ENSMUSP00000032974;ENSMUSP00000104124;ENSMUSP00000104125;ENSMUSP00000104126;ENSMUSP00000127036;ENSMUSP00000021142	ATP2A1;ATP2A2;ATP2A3	ENSMUSP00000031423;ENSMUSP00000135935;ENSMUSP00000136104	1130	1130	114860	ENSMUSP00000031423	ATPase, Ca++ transporting, cardiac muscle, slow twitch 2	ATP2A2	Ion homeostasis		77357000	3102.7				7868400	5751200	5923800	15545000	181520	58194	283250	176600	15829000	6994600	8125800	10617000	1	1	1	1	2.71844e-06				0.000189289	0.000154705	0.00013926	0.000249454	0.000102619	2.32927e-05	0.000110293	9.64962e-05	0.000298436	0.000198921	0.000275073	0.000326393	-5.56568
369	ENSMUSP00000017430;ENSMUSP00000131174;ENSMUSP00000131788;ENSMUSP00000126699;ENSMUSP00000132496;ENSMUSP00000129009;ENSMUSP00000130675	GLOD4	ENSMUSP00000017430;ENSMUSP00000126699;ENSMUSP00000131174;ENSMUSP00000131788	369	369	33316	ENSMUSP00000017430	Glyoxalase domain containing 4	GLOD4	Energy		30708000					2506800	2903400	6862100	6988900	42325	324240	426260	88582	2220600	2324600	2546700	3473900	0	1	1	1					6.03058e-05	7.81001e-05	0.000161318	0.000112152	2.39277e-05	0.00012978	0.000165979	4.84022e-05	4.18667e-05	6.61098e-05	8.62105e-05	0.000106796
615	ENSMUSP00000022842;ENSMUSP00000125566	CCT5	ENSMUSP00000022842	615	615	59623	ENSMUSP00000022842	Chaperonin containing Tcp1, subunit 5 (epsilon)	CCT5	Chaperone		73622000					4389700	9556800	13493000	26079000	204830	189220	508690	25479	4291900	4699400	5047700	5136100	0	1	1	1					0.000105603	0.000257074	0.0003172	0.000418495	0.000115797	7.5737e-05	0.000198075	1.3922e-05	8.09185e-05	0.000133647	0.000170874	0.000157896
117	ENSMUSP00000002198	SF3A1	ENSMUSP00000002198	117	117	88544	ENSMUSP00000002198	Splicing factor 3a, subunit 1	SF3A1	Nucleus		7978000					195580	738530	3605700	2181400			179860		677030	195260	86495	118230	0	1	1	1					4.70505e-06	1.98661e-05	8.47647e-05	3.50054e-05			7.00345e-05		1.27646e-05	5.55304e-06	2.92801e-06	3.63468e-06
2243	ENSMUSP00000081010	GPX1	ENSMUSP00000081010	2243	2243	22329	ENSMUSP00000081010	Glutathione peroxidase 1	GPX1	Metabolism		9028200					477750	417260	2614300	3579000		172520					847370	919980	0	1	1	1					1.14932e-05	1.12241e-05	6.14583e-05	5.74329e-05		6.90527e-05					2.8685e-05	2.82825e-05
1744	ENSMUSP00000081827;ENSMUSP00000050292	PTGES3	ENSMUSP00000050292;ENSMUSP00000081827	1744	1744	14982	ENSMUSP00000081827	Prostaglandin E synthase 3 (cytosolic)	PTGES3	Metabolism		95022000					12285000	12197000	21572000	22258000	314980	104410	38111	369750	8014400	4115200	5614000	8138100	0	1	1	1					0.000295539	0.000328094	0.000507126	0.000357179	0.000178069	4.1791e-05	1.48398e-05	0.000202035	0.000151102	0.000117033	0.000190044	0.000250185
705	ENSMUSP00000025083;ENSMUSP00000130750	KIF5B	ENSMUSP00000025083;ENSMUSP00000130750	705;900	705	109550	ENSMUSP00000025083	Kinesin family member 5B	KIF5B	Microtubules/ axonemes		47275000					3719300	5263900	10322000	8703800	148030	102290		173190	8252800	2193000	3356900	5040500	0	1	1	1					8.94748e-05	0.000141596	0.000242655	0.000139672	8.36863e-05	4.09425e-05		9.46329e-05	0.000155596	6.23672e-05	0.000113637	0.000154957
571	ENSMUSP00000022197;ENSMUSP00000123135;ENSMUSP00000120053;ENSMUSP00000121039	SCAMP1	ENSMUSP00000022197;ENSMUSP00000120053;ENSMUSP00000123135	571	571	38028	ENSMUSP00000022197	Secretory carrier membrane protein 1	SCAMP1	Traffic		24596000					635250	1403900	1912900	5261000	239660	173750	695250	15404	7233500	3326100	1318700	2381000	0	1	1	1					1.52821e-05	3.77643e-05	4.49695e-05	8.44243e-05	0.000135488	6.9545e-05	0.000270719	8.41691e-06	0.000136379	9.45917e-05	4.46404e-05	7.31978e-05
2370	ENSMUSP00000137171;ENSMUSP00000135978;ENSMUSP00000127990;ENSMUSP00000090644	DYNLT1A;DYNLT1B;DYNLT1C;DYNLT1F	ENSMUSP00000090644;ENSMUSP00000127990;ENSMUSP00000135978;ENSMUSP00000137171	2370	2370	12483	ENSMUSP00000137171	Dynein light chain Tctex-type 1B	DYNLT1B	Microtubules/ axonemes		19172000					2714800	3968300	3525000	8790300			173940						0	1	1	0					6.53097e-05	0.000106745	8.28675e-05	0.00014106			6.77294e-05
2028	ENSMUSP00000112520;ENSMUSP00000070413;ENSMUSP00000119602	DNAJA4	ENSMUSP00000070413;ENSMUSP00000112520;ENSMUSP00000119602	2028	2028	44901	ENSMUSP00000112520	DnaJ (Hsp40) homolog, subfamily A, member 4	DNAJA4	Chaperone		1234900	22551								66076	250770	260930	100550	382200	68545	83301		1	0	1	1	1.97581e-05								3.7355e-05	0.000100373	0.000101602	5.49416e-05	7.20591e-06	1.94937e-06	2.81989e-06		-4.70425
2818	ENSMUSP00000137309	H1F0	ENSMUSP00000137309	2818	2818	20861	ENSMUSP00000137309	H1 histone family, member 0	H1F0	Nucleus		377990000					20602000	24570000	21156000	20633000	119500				98377000	56890000	78722000	56922000	0	1	1	1					0.00049562	0.000660922	0.000497346	0.000331102	6.75573e-05				0.00185478	0.00161791	0.00266488	0.00174992
2309	ENSMUSP00000135828;ENSMUSP00000086294	ESPNL	ENSMUSP00000086294;ENSMUSP00000135828	2309	2309	103770	ENSMUSP00000135828	Espin-like	ESPNL	Actin cytoskeleton		9734100	1408800	4545000	1300400	1653700					98016	115940	183780	200380		228120			1	0	1	1	0.00123432	0.00336577	0.000874188	0.00121735					5.54117e-05	4.6406e-05	7.15609e-05	0.00010949		6.48756e-06			-2.90857
1408	ENSMUSP00000037206;ENSMUSP00000118725	FKBP1A	ENSMUSP00000037206	1408	1408	11922	ENSMUSP00000037206	FK506 binding protein 1a	FKBP1A	Metabolism		1342500000		233530			125200000	42482000	104200000	993140000	111120		120960	182410	5319900	63890000	3967200	3678200	1	1	1	1		0.000172939			0.00301192	0.00114275	0.00244959	0.0159371	6.28199e-05		4.70998e-05	9.96708e-05	0.0001003	0.00181698	0.000134297	0.000113077
748	ENSMUSP00000128696;ENSMUSP00000025546	CNDP2	ENSMUSP00000025546;ENSMUSP00000128696	748	748	52767	ENSMUSP00000128696	CNDP dipeptidase 2 (metallopeptidase M20 family)	CNDP2	Proteolysis		46833000					1475700	2937300	5024300	6040200		142930		141310	15092000	7005300	4400100	4573200	0	1	1	1					3.55008e-05	7.9012e-05	0.000118114	9.69283e-05		5.7209e-05		7.72133e-05	0.000284541	0.000199225	0.000148951	0.000140591
1188	ENSMUSP00000032508;ENSMUSP00000114939;ENSMUSP00000119930;ENSMUSP00000122087	FKBP4	ENSMUSP00000032508;ENSMUSP00000114939	1188	1188	51572	ENSMUSP00000032508	FK506 binding protein 4	FKBP4	Metabolism		28025000					412860	1651100	5959500	11242000	110950	173590	161710	129860	2308400	1769100	1784700	2320500	0	1	1	1					9.93213e-06	4.44138e-05	0.000140099	0.000180403	6.27237e-05	6.94809e-05	6.29672e-05	7.09569e-05	4.3522e-05	5.03118e-05	6.04154e-05	7.13379e-05
351	ENSMUSP00000128298;ENSMUSP00000132580;ENSMUSP00000015893;ENSMUSP00000128483;ENSMUSP00000132357	ANP32E	ENSMUSP00000015893;ENSMUSP00000128298;ENSMUSP00000128483;ENSMUSP00000132580	351	351	12078	ENSMUSP00000128298	Acidic (leucine-rich) nuclear phosphoprotein 32 family, member E	ANP32E	Signaling		170620000					14873000	18533000	29867000	49823000			170090		7455700	19892000	8991300	21013000	0	1	1	1					0.000357798	0.000498529	0.000702129	0.00079952			6.62302e-05		0.000140568	0.000565713	0.000304372	0.000645992
581	ENSMUSP00000022322;ENSMUSP00000130934	GLUD1	ENSMUSP00000022322	581	581	61336	ENSMUSP00000022322	Glutamate dehydrogenase 1	GLUD1	Metabolism		131920000					9811800	10370000	6158800	15228000	96614	158670	156850	164680	25914000	22895000	20062000	20907000	0	1	1	1					0.000236041	0.000278948	0.000144784	0.000244367	5.46191e-05	6.35091e-05	6.10748e-05	8.99829e-05	0.000488576	0.000651116	0.000679136	0.000642733
87	ENSMUSP00000001480;ENSMUSP00000128169;ENSMUSP00000127801;ENSMUSP00000130445;ENSMUSP00000127127;ENSMUSP00000129361;ENSMUSP00000127631	NPEPPS	ENSMUSP00000001480;ENSMUSP00000127801;ENSMUSP00000128169;ENSMUSP00000130445	87	87	103320	ENSMUSP00000001480	Aminopeptidase puromycin sensitive	NPEPPS	Proteolysis		43069000	11326	38688	36454	8613.1	4511300	5540300	3958700	9499200	307060	68403	172070	108800	7211300	2838900	2617800	6140400	1	1	1	1	9.92331e-06	2.86501e-05	2.4506e-05	6.3404e-06	0.000108528	0.000149032	9.30632e-05	0.000152436	0.000173591	2.73789e-05	6.70012e-05	5.94495e-05	0.00013596	8.07361e-05	8.86173e-05	0.000188771	-5.00334
159	ENSMUSP00000099090;ENSMUSP00000003461;ENSMUSP00000080569;ENSMUSP00000091041;ENSMUSP00000117323;ENSMUSP00000117505	OGDH	ENSMUSP00000003461;ENSMUSP00000080569;ENSMUSP00000091041;ENSMUSP00000099090	159;594	159	116450	ENSMUSP00000099090	Oxoglutarate dehydrogenase (lipoamide)	OGDH	Energy		168890000					10757000	11913000	15861000	16373000	133910	124820	129340	181730	53627000	16973000	17814000	24999000	0	1	1	1					0.00025878	0.000320454	0.000372869	0.000262741	7.57038e-05	4.99603e-05	5.03629e-05	9.92992e-05	0.00101107	0.000482699	0.000603037	0.000768531
1271	ENSMUSP00000106001;ENSMUSP00000106000;ENSMUSP00000034046;ENSMUSP00000117546;ENSMUSP00000114473;ENSMUSP00000118845	ACSL1	ENSMUSP00000034046;ENSMUSP00000106000;ENSMUSP00000106001	1271	1271	77951	ENSMUSP00000106001	Acyl-CoA synthetase long-chain family member 1	ACSL1	Metabolism		47450000					1342500	522310	1039900	2366100	60611	93988	603680	108690	15384000	6835800	9250700	9840900	0	1	1	1					3.22964e-05	1.40499e-05	2.44465e-05	3.79693e-05	3.42654e-05	3.76195e-05	0.000235063	5.93894e-05	0.000290046	0.000194405	0.000313153	0.000302534
688	ENSMUSP00000024762;ENSMUSP00000116960	RSPH9	ENSMUSP00000024762;ENSMUSP00000116960	688	688	31331	ENSMUSP00000024762	Radial spoke head 9 homolog (Chlamydomonas)	RSPH9	Microtubules/ axonemes		687460									174970	137920	329450	45125					0	0	1	0									9.89164e-05	5.52037e-05	0.000128282	2.46568e-05
232	ENSMUSP00000112598;ENSMUSP00000005860	PVALB	ENSMUSP00000005860;ENSMUSP00000112598	232	232	11930	ENSMUSP00000112598	Parvalbumin	PVALB	Ion homeostasis		2533900												116320		1220600	492640	704280	0	0	1	1												6.35585e-05		3.47129e-05	1.66768e-05	2.16513e-05
955	ENSMUSP00000028892	IDH3B	ENSMUSP00000028892	955	955	42194	ENSMUSP00000028892	Isocitrate dehydrogenase 3 (NAD+) beta	IDH3B	Energy		74465000					6567600	1106700	1965600	6248000	81639	212580	176560	110580	21670000	13094000	11041000	12190000	0	1	1	1					0.000157996	2.97697e-05	4.62083e-05	0.000100263	4.61533e-05	8.5087e-05	6.87495e-05	6.04221e-05	0.000408561	0.000372383	0.000373758	0.000374751
897	ENSMUSP00000028080;ENSMUSP00000120458;ENSMUSP00000114306;ENSMUSP00000127792;ENSMUSP00000116065	LASP1;NEBL	ENSMUSP00000028080	897	897	31113	ENSMUSP00000028080	Nebulette	NEBL	Actin cytoskeleton		10354000	65206	200660	67778						27923	284640	192470	215240	2979500	2613000	1398000	2309600	1	0	1	1	5.71304e-05	0.000148597	4.55634e-05						1.57858e-05	0.00011393	7.49446e-05	0.000117609	5.61748e-05	7.43117e-05	4.73249e-05	7.10028e-05	-4.24313
2357	ENSMUSP00000115269;ENSMUSP00000089781	MSRB3	ENSMUSP00000089781;ENSMUSP00000115269	2357	2357	12058	ENSMUSP00000115269	Methionine sulfoxide reductase B3	MSRB3	Metabolism	Yes	483250									64807	194390	224060						0	0	1	0									3.66376e-05	7.78063e-05	8.72453e-05
1157	ENSMUSP00000031866	MTPN	ENSMUSP00000031866	1157	1157	12861	ENSMUSP00000031866	Myotrophin	MTPN	Actin cytoskeleton		31691000		79662			9913600	3004600	3529700	12520000		285440	113870	87228		1198400	958540		1	1	1	1		5.89931e-05			0.00023849	8.08224e-05	8.2978e-05	0.000200911		0.00011425	4.43391e-05	4.76623e-05		3.40816e-05	3.24483e-05
2731	ENSMUSP00000120976	HADHA	ENSMUSP00000120976	2731	2731	82669	ENSMUSP00000120976	Hydroxyacyl-Coenzyme A dehydrogenase/3-ketoacyl-Coenzyme A thiolase/enoyl-Coenzyme A hydratase (trifunctional protein), alpha subunit	HADHA	Metabolism		284140000					26500000	18549000	22828000	24057000	23424	121610	508000	203620	78043000	39862000	35675000	37772000	0	1	1	1					0.000637508	0.00049896	0.000536653	0.000386047	1.32424e-05	4.86755e-05	0.000197807	0.00011126	0.0014714	0.00113364	0.00120766	0.0011612
293	ENSMUSP00000106014;ENSMUSP00000009039	RPL30	ENSMUSP00000009039;ENSMUSP00000106014	293	293	12784	ENSMUSP00000106014	Ribosomal protein L30	RPL30	Protein synthesis		168950000					22302000	32110000	28183000	44609000			157550		15137000	9417900	6924400	10109000	0	1	1	1					0.000536517	0.000863744	0.000662541	0.000715849			6.13474e-05		0.000285389	0.000267838	0.000234404	0.000310776
1521;2200	ENSMUSP00000041652;ENSMUSP00000074380;ENSMUSP00000079127;ENSMUSP00000106211;ENSMUSP00000106213	RPL21;RPL21-PS4;RPL21-PS6	ENSMUSP00000041652;ENSMUSP00000074380;ENSMUSP00000106211;ENSMUSP00000106213;ENSMUSP00000079127	1521;2200	1521;2200	18579	ENSMUSP00000106213_family	Family {Ribosomal protein L21}	RPL21;RPL21-PS4;RPL21-PS6	Protein synthesis		132947900					10216000	28156740	20118000	38325000	108340				9342600	9307600	7017300	10353810	0	1	1	1					0.000245765	0.000757403	0.000472944	0.000615009	6.12482e-05				0.000176143	0.000264701	0.000237548	0.000318302
1997	ENSMUSP00000135136;ENSMUSP00000068408;ENSMUSP00000134823;ENSMUSP00000135150;ENSMUSP00000135550;ENSMUSP00000135848	CPSF6	ENSMUSP00000068408;ENSMUSP00000134823;ENSMUSP00000135136;ENSMUSP00000135150	1997	1997	59152	ENSMUSP00000135136	Cleavage and polyadenylation specific factor 6	CPSF6	Nucleus		6724800					639180	1050800	524670	2067300		149760			1273300	798910		220840	0	1	1	1					1.53767e-05	2.8266e-05	1.23342e-05	3.31744e-05		5.99428e-05			2.40065e-05	2.27204e-05		6.78917e-06
2294	ENSMUSP00000136144;ENSMUSP00000117461;ENSMUSP00000084807;ENSMUSP00000111869;ENSMUSP00000089637	GM10275;GM16519;GM9396;RPL12;RPL12-PS1	ENSMUSP00000084807;ENSMUSP00000117461;ENSMUSP00000136144	2294	2294	17804	ENSMUSP00000136144	Predicted pseudogene 10275	GM10275	Unknown		325210000	81621				54724000	39321000	49541000	69796000	116120	135990			33180000	29817000	23419000	25074000	1	1	1	1	7.15125e-05				0.00131649	0.00105772	0.00116464	0.00112003	6.56465e-05	5.44312e-05			0.000625568	0.000847972	0.000792776	0.000770837	-4.14562
972	ENSMUSP00000029135;ENSMUSP00000068776;ENSMUSP00000099431;ENSMUSP00000122545;ENSMUSP00000116501	ACSS2	ENSMUSP00000029135;ENSMUSP00000068776;ENSMUSP00000099431	972	972	78861	ENSMUSP00000029135	Acyl-CoA synthetase short-chain family member 2	ACSS2	Metabolism		3381200		22289			387540	240890	577820	610940	62415	94703	513780	82571	600560	96381	91355		1	1	1	1		1.6506e-05			9.32301e-06	6.47983e-06	1.35837e-05	9.80388e-06	3.52853e-05	3.79057e-05	0.000200057	4.51177e-05	1.13228e-05	2.741e-06	3.09253e-06
475	ENSMUSP00000137440;ENSMUSP00000020637	CANX	ENSMUSP00000020637;ENSMUSP00000137440	475	475	67277	ENSMUSP00000137440	Calnexin	CANX	Chaperone		264530000	7076.8	21293	17869		31385000	29493000	31193000	43506000	194770	128170	165530	59267	53621000	24432000	30333000	19974000	1	1	1	1	6.20036e-06	1.57684e-05	1.20124e-05		0.000755026	0.000793348	0.000733301	0.000698149	0.00011011	5.13012e-05	6.44546e-05	3.23841e-05	0.00101096	0.000694827	0.00102683	0.00061405	-5.20758
1392	ENSMUSP00000036604	PDK3	ENSMUSP00000036604	1392	1392	47922	ENSMUSP00000036604	Pyruvate dehydrogenase kinase, isoenzyme 3	PDK3	Energy		3626800								259040			150370			1520800	1320500	376060	0	1	1	1								4.15687e-06			5.85516e-05			4.32504e-05	4.47014e-05	1.1561e-05
1557	ENSMUSP00000084609;ENSMUSP00000042658;ENSMUSP00000137406	GM7729;HNRNPA1	ENSMUSP00000042658;ENSMUSP00000084609;ENSMUSP00000137406	1557	1557	34196	ENSMUSP00000084609	Heterogeneous nuclear ribonucleoprotein A1	HNRNPA1	Nucleus		187750000	121860				25748000	21722000	32038000	60355000		146080			18070000	3509300	7817900	18221000	1	1	1	1	0.000106768				0.000619417	0.000584312	0.000753166	0.000968529		5.84698e-05			0.000340688	9.98018e-05	0.00026465	0.000560159	-3.97156
285	ENSMUSP00000110488;ENSMUSP00000008733;ENSMUSP00000012734;ENSMUSP00000117159;ENSMUSP00000100712	DNAJB6;DNAJB7	ENSMUSP00000008733;ENSMUSP00000012734;ENSMUSP00000110488	285	285	26977	ENSMUSP00000110488	DnaJ (Hsp40) homolog, subfamily B, member 6	DNAJB6	Chaperone		356440									145670	124390		86386					0	0	1	0									8.23521e-05	4.97882e-05		4.72022e-05
1123	ENSMUSP00000106975;ENSMUSP00000031383;ENSMUSP00000029955;ENSMUSP00000129559	1700009N14RIK;RAN;RASL2-9	ENSMUSP00000029955;ENSMUSP00000031383;ENSMUSP00000106975;ENSMUSP00000129559	1123	1123	24423	ENSMUSP00000106975	RAN, member RAS oncogene family	RAN	Traffic		316180000	46319				39655000	42844000	73378000	87414000	85479	153940	213180	81708	21560000	19112000	16127000	15507000	1	1	1	1	4.05825e-05				0.000953976	0.00115248	0.00172501	0.00140275	4.83241e-05	6.16159e-05	8.30088e-05	4.46461e-05	0.000406487	0.00054353	0.000545929	0.000476723	-4.39166
1360	ENSMUSP00000035220	PRKAR2A	ENSMUSP00000035220	148;1360	1360	45589	ENSMUSP00000035220	Protein kinase, cAMP dependent regulatory, type II alpha	PRKAR2A	Signaling		29186000					4756800	3577400	4202000	5830000	70522	215100	142670		3934300	1966400	2369200	2121300	0	1	1	1					0.000114434	9.62304e-05	9.87828e-05	9.35552e-05	3.98684e-05	8.60957e-05	5.55533e-05		7.41764e-05	5.59229e-05	8.02018e-05	6.5214e-05
866	ENSMUSP00000137503;ENSMUSP00000027579;ENSMUSP00000085578;ENSMUSP00000121629	ACTR3;ACTR3B	ENSMUSP00000027579;ENSMUSP00000137503	866	866	47357	ENSMUSP00000137503	ARP3 actin-related protein 3	ACTR3	Actin cytoskeleton		123460000					14896000	17095000	19195000	28192000	27557	206920	224980	167800	13698000	9992000	9864800	9901200	0	1	1	1					0.000358352	0.000459848	0.000451246	0.000452403	1.55789e-05	8.28216e-05	8.76035e-05	9.16877e-05	0.000258259	0.000284165	0.000333942	0.000304387
517	ENSMUSP00000102675;ENSMUSP00000021306;ENSMUSP00000134327;ENSMUSP00000133732	EFTUD2	ENSMUSP00000021306;ENSMUSP00000102675;ENSMUSP00000134327	517;1647	517	109360	ENSMUSP00000102675	Elongation factor Tu GTP binding domain containing 2	EFTUD2	Protein synthesis		48680000					6162600	5663300	10934000	9045900	99237				5872700	4041100	3316300	3545500	0	1	1	1					0.000148253	0.00015234	0.000257042	0.000145161	5.6102e-05				0.000110723	0.000114926	0.000112263	0.000108997
1710	ENSMUSP00000048469;ENSMUSP00000114141;ENSMUSP00000071176	RPL10A;RPL10A-PS2	ENSMUSP00000048469	1710	1710	24831	ENSMUSP00000048469	Ribosomal protein L10A	RPL10A	Protein synthesis		361340000					72966000	69318000	68301000	52254000		130800	203460	77795	23113000	29768000	20298000	24912000	0	1	1	1					0.00175534	0.00186462	0.00160566	0.00083853		5.23539e-05	7.9224e-05	4.2508e-05	0.000435767	0.000846579	0.000687125	0.000765856
223	ENSMUSP00000005651;ENSMUSP00000112924;ENSMUSP00000121531;ENSMUSP00000121022;ENSMUSP00000119138	POR	ENSMUSP00000005651;ENSMUSP00000112924	223	223	77043	ENSMUSP00000005651	P450 (cytochrome) oxidoreductase	POR	Energy		109300000					7513800	3661400	4107600	9112600		77890	404000	65197	30041000	21013000	17125000	16178000	0	1	1	1					0.000180759	9.849e-05	9.65636e-05	0.000146232		3.11762e-05	0.000157311	3.56243e-05	0.000566386	0.000597593	0.000579713	0.000497352
1203	ENSMUSP00000127962;ENSMUSP00000133002;ENSMUSP00000032927;ENSMUSP00000129408;ENSMUSP00000134724;ENSMUSP00000133985;ENSMUSP00000134156;ENSMUSP00000134138;ENSMUSP00000133955	STARD10	ENSMUSP00000032927;ENSMUSP00000127962;ENSMUSP00000129408;ENSMUSP00000133002;ENSMUSP00000133985;ENSMUSP00000134724	1203	1203	29611	ENSMUSP00000127962	START domain containing 10	STARD10	Lipid synthesis/ transport		4428400					1224600	1110300		1026300		91899	213390				447510	314400	0	1	1	1					2.94601e-05	2.98666e-05		1.64692e-05		3.67834e-05	8.30905e-05				1.5149e-05	9.66543e-06
461	ENSMUSP00000020397	SNRPD3	ENSMUSP00000020397	461	461	13916	ENSMUSP00000020397	Small nuclear ribonucleoprotein D3	SNRPD3	Nucleus		191480000					23629000	32772000	33618000	46896000		52209	393290	94373	18824000	10205000	11540000	13456000	0	1	1	1					0.00056844	0.000881552	0.000790309	0.000752549		2.08971e-05	0.000153141	5.15664e-05	0.000354903	0.000290222	0.00039065	0.000413671
608	ENSMUSP00000123765;ENSMUSP00000022706	SUCLA2	ENSMUSP00000022706;ENSMUSP00000123765	608	608	50113	ENSMUSP00000123765	Succinate-Coenzyme A ligase, ADP-forming, beta subunit	SUCLA2	Energy		47851000					1890900	1241400	1233400	2321900		68429	320130	88389	13265000	10077000	8350400	8994700	0	1	1	1					4.54892e-05	3.33931e-05	2.89954e-05	3.726e-05		2.73893e-05	0.000124653	4.82967e-05	0.000250095	0.000286582	0.000282676	0.000276519
2703	ENSMUSP00000137601;ENSMUSP00000115723;ENSMUSP00000137510;ENSMUSP00000099567	PITPNA	ENSMUSP00000099567;ENSMUSP00000115723;ENSMUSP00000137510;ENSMUSP00000137601	2703	2703	31837	ENSMUSP00000137601	Phosphatidylinositol transfer protein, alpha	PITPNA	Lipid synthesis/ transport		3726900	52418					592480		611910	51227	138670	262290			980390	120170	917380	1	1	1	1	4.59262e-05					1.59374e-05		9.81944e-06	2.89603e-05	5.55039e-05	0.000102131			2.78815e-05	4.06798e-06	2.82025e-05	-4.33794
51	ENSMUSP00000000090	COX5A	ENSMUSP00000000090	51	51	16101	ENSMUSP00000000090	Cytochrome c oxidase, subunit Va	COX5A	Energy		207890000					6671900	4596200	23475000	8786700	100450	84829	201420	107620	83248000	32172000	28667000	19776000	0	1	1	1					0.000160505	0.000123636	0.000551863	0.000141002	5.67877e-05	3.39536e-05	7.84296e-05	5.88047e-05	0.00156954	0.000914947	0.000970431	0.000607963
1817	ENSMUSP00000054634;ENSMUSP00000030417;ENSMUSP00000134552;ENSMUSP00000116780;ENSMUSP00000113165;ENSMUSP00000112379;ENSMUSP00000024956;ENSMUSP00000059498	CDC42;RHOJ;RHOQ	ENSMUSP00000054634	1817;2209;2423	1817	21258	ENSMUSP00000054634	Cell division cycle 42	CDC42	Signaling		191070000	216320	164430			30087000	15947000	21093000	27617000	15018	56204	328550	652760	43494000	19364000	15728000	16310000	1	1	1	1	0.000189529	0.000121767			0.0007238	0.000428967	0.000495865	0.000443175	8.49018e-06	2.24962e-05	0.000127932	0.000356675	0.000820026	0.000550697	0.000532422	0.00050141	-3.72232
2090	ENSMUSP00000072732;ENSMUSP00000132783	SIRT2	ENSMUSP00000072732;ENSMUSP00000132783	2090	2090	43256	ENSMUSP00000072732	Sirtuin 2 (silent mating type information regulation 2, homolog) 2	SIRT2	Nucleus		10863000					546900	954770	548220	900320		106330	179910	93384	2593600	2265800	1023700	1650100	0	1	1	1					1.31567e-05	2.56829e-05	1.28878e-05	1.44476e-05		4.25595e-05	7.0054e-05	5.1026e-05	4.88991e-05	6.44376e-05	3.46541e-05	5.07281e-05
218	ENSMUSP00000005583;ENSMUSP00000104048;ENSMUSP00000121250;ENSMUSP00000120379	PAFAH1B3	ENSMUSP00000005583;ENSMUSP00000104048	218	218	25853	ENSMUSP00000005583	Platelet-activating factor acetylhydrolase, isoform 1b, subunit 3	PAFAH1B3	Metabolism		20824000					3111200	2049000	3543300	8204600	98623	174260	67175	141380	767850	897260	1159000	610230	0	1	1	1					7.48458e-05	5.51172e-05	8.32977e-05	0.000131661	5.57549e-05	6.97491e-05	2.61568e-05	7.72516e-05	1.44769e-05	2.55174e-05	3.92343e-05	1.876e-05
2475	ENSMUSP00000099364;ENSMUSP00000133591;ENSMUSP00000133603	NSF	ENSMUSP00000099364	2475	2475	82613	ENSMUSP00000099364	N-ethylmaleimide sensitive fusion protein	NSF	Traffic		29081000		6546			2302700	2463100	3589600	3426200	55758	103660	259480	104280	7364800	2768300	3587500	3048600	1	1	1	1		4.84759e-06			5.53958e-05	6.62563e-05	8.43862e-05	5.49809e-05	3.15219e-05	4.14908e-05	0.000101037	5.69797e-05	0.000138854	7.87283e-05	0.000121443	9.37215e-05
2008	ENSMUSP00000069429;ENSMUSP00000118544	SYP	ENSMUSP00000069429;ENSMUSP00000118544	2008	2008	34024	ENSMUSP00000069429	Synaptophysin	SYP	Traffic		6689200										44985	152480	240320		1985800	1451700	2813900	0	0	1	1										1.80056e-05	5.93732e-05	0.000131313		5.64746e-05	4.91427e-05	8.65062e-05
514	ENSMUSP00000021273;ENSMUSP00000112611;ENSMUSP00000030797	VAMP2;VAMP3	ENSMUSP00000021273;ENSMUSP00000030797;ENSMUSP00000112611	514	514	12691	ENSMUSP00000021273	Vesicle-associated membrane protein 2	VAMP2	Traffic		101090000					13441000	14107000	12877000	18273000	37302	189840	80472	264000	11717000	13730000	8572000	7799800	0	1	1	1					0.000323349	0.000379472	0.000302719	0.00029323	2.10881e-05	7.59852e-05	3.13345e-05	0.000144252	0.00022091	0.000390471	0.000290178	0.000239785
526	ENSMUSP00000021412;ENSMUSP00000124781;ENSMUSP00000123914	PSMA6	ENSMUSP00000021412;ENSMUSP00000124781	526	526	27372	ENSMUSP00000021412	Proteasome (prosome, macropain) subunit, alpha type 6	PSMA6	Proteolysis		41880000	41920				6314800	11167000	11909000	9119400	79309	79982	123260	189910	481230	201270	898600	1274200	1	1	1	1	3.67283e-05				0.000151915	0.000300387	0.000279963	0.000146341	4.4836e-05	3.20135e-05	4.79954e-05	0.000103769	9.073e-06	5.72396e-06	3.04193e-05	3.91721e-05	-4.435
2542	ENSMUSP00000101150	COL10A1	ENSMUSP00000101150	2542	2542	66775	ENSMUSP00000101150	Collagen, type X, alpha 1	COL10A1	Otolithic membrane/ ECM		237670							92575			129060						16032	0	1	1	1							2.1763e-06			5.16574e-05						4.92863e-07
2603	ENSMUSP00000106519;ENSMUSP00000121225	TPT1	ENSMUSP00000106519	2603	2603	19462	ENSMUSP00000106519	Tumor protein, translationally-controlled 1	TPT1	Microtubules/ axonemes		108900000					3908000	7567900	7464000	62104000		83649	202410		6983600	6094100	6889700	7598200	0	1	1	1					9.40144e-05	0.000203573	0.000175468	0.000996595		3.34813e-05	7.88151e-05		0.000131667	0.000173311	0.000233229	0.000233587
1176	ENSMUSP00000135920;ENSMUSP00000032214	MLF2	ENSMUSP00000032214;ENSMUSP00000135920	1176	1176	28055	ENSMUSP00000135920	Myeloid leukemia factor 2	MLF2	Unknown		90629									90629								0	0	1	0									5.12356e-05
1594	ENSMUSP00000044177;ENSMUSP00000133005	OTOA	ENSMUSP00000044177	1594	1594	126430	ENSMUSP00000044177	Otoancorin	OTOA	Otolithic membrane/ ECM		39947000	14518	175590	10874	45054	5608200	4132800	5672500	5017700	86285	77070		163050	10080000	3878100	2674600	2310600	1	1	1	1	1.272e-05	0.000130032	7.31e-06	3.31658e-05	0.000134916	0.00011117	0.000133352	8.052e-05	4.87798e-05	3.0848e-05		8.90923e-05	0.000190046	0.00011029	9.05401e-05	7.10336e-05	-4.89551
2098	ENSMUSP00000073061	PGRMC1	ENSMUSP00000073061	2098	2098	21694	ENSMUSP00000073061	Progesterone receptor membrane component 1	PGRMC1	Membrane		127500000					12324000	17891000	12694000	26138000			235930	51286	21880000	18575000	9284200	8424500	0	1	1	1					0.000296477	0.00048126	0.000298417	0.000419442			9.18672e-05	2.80232e-05	0.00041252	0.000528259	0.000314287	0.00025899
803	ENSMUSP00000026289;ENSMUSP00000108236	HSD17B10	ENSMUSP00000026289;ENSMUSP00000108236	803	803	27273	ENSMUSP00000026289	Hydroxysteroid (17-beta) dehydrogenase 10	HSD17B10	Metabolism		113440000					11904000	7802600	13392000	15466000			129410		20322000	15669000	11024000	17731000	0	1	1	1					0.000286373	0.000209886	0.000314826	0.000248186			5.03901e-05		0.000383146	0.000445614	0.000373183	0.000545095
2127	ENSMUSP00000074724	HSPE1	ENSMUSP00000074724	2127	2127	10963	ENSMUSP00000074724	Heat shock protein 1 (chaperonin 10)	HSPE1	Chaperone		88385000						3734100	7679800	6896300	111870	61544	119570	157660	19388000	23300000	10549000	16387000	0	1	1	1						0.000100446	0.000180541	0.000110666	6.32439e-05	2.46335e-05	4.65586e-05	8.61471e-05	0.000365537	0.000662634	0.000357103	0.000503777
871	ENSMUSP00000027634;ENSMUSP00000108267;ENSMUSP00000118830;ENSMUSP00000114705;ENSMUSP00000138014	DBI;None	ENSMUSP00000027634;ENSMUSP00000108267;ENSMUSP00000114705;ENSMUSP00000118830	871	871	10000	ENSMUSP00000027634	Diazepam binding inhibitor	DBI	Lipid synthesis/ transport		117460000					13830000	29274000		10164000		187710	85185		33420000	9203900	10714000	10577000	0	1	1	1					0.000332707	0.000787457		0.000163104		7.51326e-05	3.31696e-05		0.000630093	0.000261752	0.000362689	0.000325163
1654;1827	ENSMUSP00000046329;ENSMUSP00000055362;ENSMUSP00000107860;ENSMUSP00000107862;ENSMUSP00000116185;ENSMUSP00000120573	MYO3B;MYO3A	ENSMUSP00000055362;ENSMUSP00000107862;ENSMUSP00000046329;ENSMUSP00000120573	1654;1827	1654;1827	148100	ENSMUSP00000107862_family	Family {Myosin IIIB}	MYO3B;MYO3A	Actin cytoskeleton	Yes	834093	26942	109291	20971	13174					185920	69286	25775	382730					1	0	1	0	2.36053e-05	8.09346e-05	1.40977e-05	9.69784e-06					0.000105107	2.77323e-05	1.00364e-05	0.000209128					-4.62699
1888	ENSMUSP00000132102;ENSMUSP00000060523;ENSMUSP00000046016;ENSMUSP00000118963;ENSMUSP00000120518	GM9846;RPS27;RPS27L	ENSMUSP00000046016;ENSMUSP00000060523;ENSMUSP00000132102	1888	1888	9461	ENSMUSP00000132102	Ribosomal protein S27	RPS27	Protein synthesis		208360000					26877000	36054000	35852000	60535000		99275		111730	12226000	13058000	10924000	12618000	0	1	1	1					0.000646577	0.000969836	0.000842828	0.000971417		3.97357e-05		6.10505e-05	0.000230506	0.000371359	0.000369797	0.000387908
476	ENSMUSP00000020640	GNB2L1	ENSMUSP00000020640	476	476	35076	ENSMUSP00000020640	Guanine nucleotide binding protein (G protein), beta polypeptide 2 like 1	GNB2L1	Signaling		251800000	92134	54210			34210000	37032000	56204000	64076000	63580	150930	140940		19990000	15231000	12545000	12009000	1	1	1	1	8.07235e-05	4.01448e-05			0.000822987	0.000996144	0.00132127	0.00102824	3.59439e-05	6.04111e-05	5.48797e-05		0.000376887	0.000433158	0.000424671	0.000369186	-4.093
1025	ENSMUSP00000029845;ENSMUSP00000112747	DDAH1	ENSMUSP00000029845;ENSMUSP00000112747	269;1025	1025	31381	ENSMUSP00000029845	Dimethylarginine dimethylaminohydrolase 1	DDAH1	Metabolism		20919000						1505200	7186900	3936300	252920		43345		1642400	1430600	2131900	2789700	0	1	1	1						4.04892e-05	0.000168953	6.31666e-05	0.000142984		1.68778e-05		3.09654e-05	4.06852e-05	7.21687e-05	8.57623e-05
1101	ENSMUSP00000031032	PPM1G	ENSMUSP00000031032	1101	1101	58727	ENSMUSP00000031032	Protein phosphatase 1G (formerly 2C), magnesium-dependent, gamma isoform	PPM1G	Signaling		4657700						1105600		1727900		122400			418320		1083800	199610	0	1	1	1						2.97401e-05		2.7728e-05		4.89917e-05			7.88691e-06		3.66886e-05	6.1365e-06
355	ENSMUSP00000038221;ENSMUSP00000016081	H2AFY	ENSMUSP00000016081;ENSMUSP00000038221	355;449	355	39289	ENSMUSP00000038221	H2A histone family, member Y	H2AFY	Nucleus		541900000					67456000	44088000	64453000	96167000	25580	85130	353680	153120	98264000	73370000	46762000	50721000	0	1	1	1					0.00162278	0.00118595	0.00151519	0.00154321	1.44612e-05	3.4074e-05	0.000137717	8.36664e-05	0.00185265	0.00208659	0.00158298	0.00155929
797	ENSMUSP00000026222;ENSMUSP00000132421;ENSMUSP00000130918;ENSMUSP00000128192	NDUFB8	ENSMUSP00000026222;ENSMUSP00000128192;ENSMUSP00000130918;ENSMUSP00000132421	797	797	21876	ENSMUSP00000026222	NADH dehydrogenase (ubiquinone) 1 beta subcomplex 8	NDUFB8	Energy		43764000						693610	2736400				124910		14697000	12050000	6020600	7441100	0	1	1	1						1.86578e-05	6.43287e-05				4.86379e-05		0.000277094	0.000342693	0.000203808	0.000228758
449	ENSMUSP00000020283	H2AFY2	ENSMUSP00000020283	355;449	449	40092	ENSMUSP00000020283	H2A histone family, member Y2	H2AFY2	Nucleus		277250000					24988000	24255000	32372000	48184000				88797	47827000	36240000	31270000	32024000	0	1	1	1					0.000601134	0.000652448	0.000761018	0.000773218				4.85196e-05	0.000901719	0.00103064	0.00105855	0.000984497
2551	ENSMUSP00000132446;ENSMUSP00000131206;ENSMUSP00000130096;ENSMUSP00000101898;ENSMUSP00000072387;ENSMUSP00000020085	UBE2D1;UBE2D2A;UBE2D2B;UBE2D3	ENSMUSP00000101898;ENSMUSP00000130096;ENSMUSP00000131206;ENSMUSP00000132446	2551	2551	16735	ENSMUSP00000132446	Ubiquitin-conjugating enzyme E2D 2A	UBE2D2A	Proteolysis		30502000					8121500	16839000	900420	4402100		57900		181440					0	1	1	0					0.000195378	0.000452961	2.11675e-05	7.06414e-05		2.3175e-05		9.91408e-05
275	ENSMUSP00000007708;ENSMUSP00000133334;ENSMUSP00000133778	PPP2R1A	ENSMUSP00000007708	275	275	65322	ENSMUSP00000007708	Protein phosphatase 2 (formerly 2A), regulatory subunit A (PR 65), alpha isoform	PPP2R1A	Signaling		102520000	92266	31419			12162000	14524000	14515000	27438000	110440	147230	57609	104560	8827700	7157000	6440200	10912000	1	1	1	1	8.08391e-05	2.32671e-05			0.00029258	0.000390689	0.000341226	0.000440303	6.24354e-05	5.89301e-05	2.2432e-05	5.71327e-05	0.000166435	0.00020354	0.000218013	0.000335462	-4.09238
2447	ENSMUSP00000118601;ENSMUSP00000097282;ENSMUSP00000111946;ENSMUSP00000072195;ENSMUSP00000118166;ENSMUSP00000117752;ENSMUSP00000120151;ENSMUSP00000123375;ENSMUSP00000122791;ENSMUSP00000122717;ENSMUSP00000122479;ENSMUSP00000121487;ENSMUSP00000118576;ENSMUSP00000115990;ENSMUSP00000115426;ENSMUSP00000115218;ENSMUSP00000114586;ENSMUSP00000119812	HK1	ENSMUSP00000072195;ENSMUSP00000097282;ENSMUSP00000111946;ENSMUSP00000118601	65;448;2447	2447	101870	ENSMUSP00000118601	Hexokinase 1	HK1	Energy		205250000		33416	13865		13119000	18088000	18116000	19232000	247430	22418	83762	210100	62106000	18746000	23882000	31346000	1	1	1	1		2.4746e-05	9.32068e-06		0.000315602	0.000486559	0.00042588	0.00030862	0.00013988	8.973e-06	3.26155e-05	0.000114801	0.00117093	0.000533122	0.00080845	0.000963653
2797	ENSMUSP00000131296	PTBP1	ENSMUSP00000131296	2797	2797	12129	ENSMUSP00000131296	Polypyrimidine tract binding protein 1	PTBP1	Nucleus		231680											173240	58438					0	0	1	0											6.74568e-05	3.19312e-05
2178	ENSMUSP00000077744	UQCRH	ENSMUSP00000077744	2178	2178	10435	ENSMUSP00000077744	Ubiquinol-cytochrome c reductase hinge protein	UQCRH	Energy		40126000					4525900			6520900			119040		10164000	8370100	4766400	5660100	0	1	1	1					0.000108879			0.000104642			4.63522e-05		0.00019163	0.000238039	0.000161351	0.000174005
2664	ENSMUSP00000112104;ENSMUSP00000039269;ENSMUSP00000135647;ENSMUSP00000135354;ENSMUSP00000135833;ENSMUSP00000095927;ENSMUSP00000135305;ENSMUSP00000135342;ENSMUSP00000088990;ENSMUSP00000135407;ENSMUSP00000135623;ENSMUSP00000135867;ENSMUSP00000134837;ENSMUSP00000135109	GM7964;HNRNPK	ENSMUSP00000039269;ENSMUSP00000088990;ENSMUSP00000095927;ENSMUSP00000112104;ENSMUSP00000135305;ENSMUSP00000135342;ENSMUSP00000135354;ENSMUSP00000135647;ENSMUSP00000135833	2664	2664	51028	ENSMUSP00000112104	Heterogeneous nuclear ribonucleoprotein K	HNRNPK	Nucleus		550710000	178290	166860	77608		76029000	68739000	96810000	166590000	15563	158750	297760	129130	44909000	41769000	26550000	28288000	1	1	1	1	0.000156209	0.000123567	5.21716e-05		0.00182902	0.00184905	0.00227586	0.0026733	8.79828e-06	6.35411e-05	0.000115943	7.0558e-05	0.000846704	0.00118788	0.000898766	0.000869643	-3.80629
1771	ENSMUSP00000051990	NKX3-2	ENSMUSP00000051990	1771	1771	35167	ENSMUSP00000051990	NK3 homeobox 2	NKX3-2	Nucleus		2635700				36124		408980		1333100				84474	705960	67037			1	1	1	1				2.65921e-05		1.10014e-05		2.13925e-05				4.61575e-05	1.331e-05	1.90648e-06
2252	ENSMUSP00000081544	OAT	ENSMUSP00000081544	2252	2252	48354	ENSMUSP00000081544	Ornithine aminotransferase	OAT	Metabolism		264520000					22502000	12912000	14894000	32998000		196730	126220	45866	78329000	39069000	32106000	31338000	0	1	1	1					0.000541328	0.000347327	0.000350136	0.000529525		7.87429e-05	4.9148e-05	2.50617e-05	0.0014768	0.00111109	0.00108685	0.000963408
1875	ENSMUSP00000059385	NIPBL	ENSMUSP00000059385	1875	1875	315450	ENSMUSP00000059385	Nipped-B homolog	NIPBL	Nucleus		852690	81903	8114.7			133120	109240	58976	127360	117730	111710		59368			28621	16541	1	1	1	1	7.17595e-05	6.00928e-06			3.20245e-06	2.93851e-06	1.38644e-06	2.04377e-06	6.65567e-05	4.47129e-05		3.24393e-05			9.68873e-07	5.08511e-07	-4.14412
2555	ENSMUSP00000127791;ENSMUSP00000119975;ENSMUSP00000102198;ENSMUSP00000102200;ENSMUSP00000116061;ENSMUSP00000114544	RPS15A	ENSMUSP00000102198;ENSMUSP00000102200;ENSMUSP00000119975;ENSMUSP00000127791	2555	2555	14839	ENSMUSP00000127791	Ribosomal protein S15A	RPS15A	Protein synthesis		155240000					18187000	15279000	24384000	62096000				83898	16358000	6411000	5547300	6899100	0	1	1	1					0.000437523	0.000410998	0.000573232	0.000996467				4.58428e-05	0.00030841	0.000182324	0.000187786	0.000212095
1514	ENSMUSP00000041378;ENSMUSP00000126227	KIAA1598	ENSMUSP00000041378	1514	1514	71342	ENSMUSP00000041378	Shootin-1	KIAA1598	Actin cytoskeleton		3372800						686340	808340	1422200	104590	42369	178070	115930		15038			0	1	1	1						1.84622e-05	1.90029e-05	2.28223e-05	5.91282e-05	1.69586e-05	6.93375e-05	6.33454e-05		4.27669e-07
1001;1917;2633	ENSMUSP00000029549;ENSMUSP00000030184;ENSMUSP00000034928;ENSMUSP00000062920;ENSMUSP00000072197;ENSMUSP00000103546;ENSMUSP00000103547;ENSMUSP00000109316;ENSMUSP00000109319;ENSMUSP00000109320;ENSMUSP00000109325;ENSMUSP00000109326;ENSMUSP00000109331;ENSMUSP00000109335;ENSMUSP00000113219;ENSMUSP00000113978;ENSMUSP00000114229;ENSMUSP00000119908	TPM3;TPM1;TPM2;TPM3-RS7	ENSMUSP00000029549;ENSMUSP00000072197;ENSMUSP00000113219;ENSMUSP00000109320;ENSMUSP00000109319;ENSMUSP00000109325;ENSMUSP00000109316;ENSMUSP00000109326;ENSMUSP00000109335;ENSMUSP00000034928;ENSMUSP00000109331;ENSMUSP00000062920;ENSMUSP00000113978	1001;1917;2633	1001;1917;2633	29020	ENSMUSP00000029549_family	Family {Tropomyosin 3, gamma}	TPM3;TPM1;TPM2;TPM3-RS7	Actin cytoskeleton		185959190					9271564	17467700	47970000	41326500	131340	69800			20823300	22045500	12927500	13922890	0	1	1	1					0.000223045	0.000469873	0.0011277	0.000663175	7.42509e-05	2.79381e-05			0.000392598	0.000626957	0.00043762	0.000428024
2376	ENSMUSP00000126294;ENSMUSP00000091035	RPS13;RPS13-PS2	ENSMUSP00000091035;ENSMUSP00000126294	2376	2376	17222	ENSMUSP00000126294	Ribosomal protein S13	RPS13	Protein synthesis		289550000					25540000	33176000	46049000	87156000			116680		36351000	33504000	11614000	16044000	0	1	1	1					0.000614413	0.000892419	0.00108254	0.00139861			4.54333e-05		0.000685353	0.000952828	0.000393155	0.000493232
192;2592	ENSMUSP00000004508;ENSMUSP00000105531;ENSMUSP00000121643	TMED9;TMED4	ENSMUSP00000105531;ENSMUSP00000004508;ENSMUSP00000121643	192;2592	192;2592	27127	ENSMUSP00000105531_family	Family {Transmembrane emp24 protein transport domain containing 9}	TMED9;TMED4	Traffic		61022000					9464000	11146000	13143900	6287600			224375	42754	7646400	4663100	4899800	3503800	0	1	1	1					0.000227674	0.000299822	0.000308994	0.000100898			8.73679e-05	2.33613e-05	0.000144163	0.000132615	0.000165867	0.000107715
1413	ENSMUSP00000037341	NDUFB7	ENSMUSP00000037341	1413	1413	16331	ENSMUSP00000037341	NADH dehydrogenase (ubiquinone) 1 beta subcomplex, 7	NDUFB7	Energy		43505000					3295800	1508000	968110	3850700	128720	62555	117680	90903	14255000	6771500	5576300	6879500	0	1	1	1					7.92867e-05	4.05645e-05	2.27588e-05	6.17929e-05	7.27697e-05	2.50382e-05	4.58226e-05	4.96704e-05	0.00026876	0.000192576	0.000188768	0.000211493
1077	ENSMUSP00000030642	PSMB2	ENSMUSP00000030642	1077	1077	22906	ENSMUSP00000030642	Proteasome (prosome, macropain) subunit, beta type 2	PSMB2	Proteolysis		68591000					16063000	16239000	15694000	18270000	74017	94787	147130			717960	693340	597920	0	1	1	1					0.000386426	0.000436822	0.000368943	0.000293182	4.18443e-05	3.79393e-05	5.729e-05			2.04182e-05	2.34708e-05	1.83815e-05
1934	ENSMUSP00000126661;ENSMUSP00000108376;ENSMUSP00000063882	LRTM2	ENSMUSP00000063882;ENSMUSP00000108376;ENSMUSP00000126661	1934	1934	41038	ENSMUSP00000126661	Leucine-rich repeats and transmembrane domains 2	LRTM2	Membrane		16936000											73646	128510	4388600	6506300	1620000	4218600	0	0	1	1											2.86765e-05	7.02193e-05	8.27416e-05	0.000185034	5.484e-05	0.00012969
1840	ENSMUSP00000056324;ENSMUSP00000099939	UGP2	ENSMUSP00000056324;ENSMUSP00000099939	1840	1840	55715	ENSMUSP00000056324	UDP-glucose pyrophosphorylase 2	UGP2	Metabolism		7227000					1224800	930480	758580	1868600	108420	157230	70487	67813	440090	423580	812380	364490	0	1	1	1					2.94649e-05	2.50295e-05	1.78331e-05	2.99858e-05	6.12935e-05	6.29327e-05	2.74465e-05	3.70538e-05	8.29735e-06	1.20463e-05	2.75006e-05	1.12053e-05
691	ENSMUSP00000126586;ENSMUSP00000024823	GLO1	ENSMUSP00000024823;ENSMUSP00000126586	691	691	20809	ENSMUSP00000126586	Glyoxalase 1	GLO1	Metabolism		100390000					11868000	9199200	9614900	15841000	36431	63168	430520		13345000	16838000	8222500	14927000	0	1	1	1					0.000285507	0.000247454	0.000226032	0.000254204	2.05957e-05	2.52836e-05	0.000167637		0.000251604	0.00047886	0.000278347	0.000458893
749	ENSMUSP00000025549;ENSMUSP00000124480;ENSMUSP00000124412	CYB5	ENSMUSP00000025549;ENSMUSP00000124480	749	749	11142	ENSMUSP00000025549	Cytochrome b-5	CYB5	Energy		273780000					39373000	24788000	31363000	31325000	22084	109650	407390		33298000	61315000	18259000	33518000	0	1	1	1					0.000947192	0.000666786	0.000737298	0.000502678	1.24848e-05	4.38884e-05	0.000158631		0.000627793	0.00174375	0.000618101	0.00103043
1088	ENSMUSP00000074827;ENSMUSP00000030779;ENSMUSP00000129121;ENSMUSP00000101277	ACOT7	ENSMUSP00000030779;ENSMUSP00000074827;ENSMUSP00000101277;ENSMUSP00000129121	1088	1088	41615	ENSMUSP00000074827	Acyl-CoA thioesterase 7	ACOT7	Metabolism		4786800							903920	2422700	21729	90821	333800	121000		488840		404070	0	1	1	1							2.12498e-05	3.88775e-05	1.22841e-05	3.63519e-05	0.000129976	6.61157e-05		1.39022e-05		1.24221e-05
2383	ENSMUSP00000126390;ENSMUSP00000091706	SERPINH1	ENSMUSP00000091706;ENSMUSP00000126390	2383	2383	46533	ENSMUSP00000126390	Serine (or cysteine) peptidase inhibitor, clade H, member 1	SERPINH1	Protein synthesis		1173400000	107260	108830	183990		188060000	188210000	272120000	380270000			112970		42545000	36354000	31194000	34105000	1	1	1	1	9.39762e-05	8.05933e-05	0.000123686		0.00452414	0.00506276	0.00639714	0.00610227			4.39886e-05		0.000802133	0.00103388	0.00105597	0.00104847	-4.02698
2226	ENSMUSP00000080531	FDPS	ENSMUSP00000080531	2226	2226	40581	ENSMUSP00000080531	Farnesyl diphosphate synthetase	FDPS	Metabolism		16206000					1205600	2494200	1407000	1419200	167910	95027	59849		4015100	1725000	1464300	2152600	0	1	1	1					2.9003e-05	6.70928e-05	3.30765e-05	2.27742e-05	9.49251e-05	3.80354e-05	2.33042e-05		7.56998e-05	4.90577e-05	4.95692e-05	6.61762e-05
2001	ENSMUSP00000125594;ENSMUSP00000123700;ENSMUSP00000068594;ENSMUSP00000124177;ENSMUSP00000123749	HYOU1	ENSMUSP00000068594;ENSMUSP00000123700;ENSMUSP00000125594	2001	2001	111180	ENSMUSP00000125594	Hypoxia up-regulated 1	HYOU1	Energy		187910000					24140000	23306000	35449000	25335000	137200	44132		111990	46769000	13574000	10877000	8168400	0	1	1	1					0.000580734	0.000626921	0.000833354	0.000406556	7.75638e-05	1.76642e-05		6.11926e-05	0.000881772	0.000386034	0.000368206	0.000251117
2027	ENSMUSP00000102150;ENSMUSP00000070368;ENSMUSP00000137025;ENSMUSP00000136894;ENSMUSP00000096270;ENSMUSP00000096264	AMY1;AMY2A2;AMY2A3;AMY2A4;AMY2A5	ENSMUSP00000070368;ENSMUSP00000096264;ENSMUSP00000096270;ENSMUSP00000102150;ENSMUSP00000136894;ENSMUSP00000137025	2027	2027	57643	ENSMUSP00000102150	Amylase 1, salivary	AMY1	Energy		843130		45624		166610					420410	98402	92320	19764					1	0	1	0		3.37865e-05		0.000122647					0.000237672	3.93863e-05	3.59479e-05	1.07993e-05
2108	ENSMUSP00000106509;ENSMUSP00000073686	ACP1	ENSMUSP00000073686;ENSMUSP00000106509	2108	2108	18192	ENSMUSP00000106509	Acid phosphatase 1, soluble	ACP1	Metabolism		5659500							3020200	1598000		101160	120450				257600	562150	0	1	1	1							7.10004e-05	2.56434e-05		4.04902e-05	4.69012e-05				8.72023e-06	1.72819e-05
368	ENSMUSP00000017365;ENSMUSP00000116968	PSMD3	ENSMUSP00000017365	368	368	60718	ENSMUSP00000017365	Proteasome (prosome, macropain) 26S subunit, non-ATPase, 3	PSMD3	Proteolysis		38569000					2966200	5028800	7278300	12027000			111690		1681600	2392000	3836600	3246600	0	1	1	1					7.13576e-05	0.000135272	0.000171102	0.000193			4.34902e-05		3.17045e-05	6.80266e-05	0.000129876	9.98085e-05
700	ENSMUSP00000126514;ENSMUSP00000024974;ENSMUSP00000113051;ENSMUSP00000129904	HAGH	ENSMUSP00000024974;ENSMUSP00000113051;ENSMUSP00000126514	700	700	26000	ENSMUSP00000126514	Hydroxyacyl glutathione hydrolase	HAGH	Metabolism		1817500								305090	76677				349890	366850	166810	552230	0	1	1	1								4.89584e-06	4.33481e-05				6.59674e-06	1.04329e-05	5.64682e-06	1.69769e-05
2599	ENSMUSP00000106318;ENSMUSP00000116343	OXCT1	ENSMUSP00000106318;ENSMUSP00000116343	2599	2599	55988	ENSMUSP00000106318	3-oxoacid CoA transferase 1	OXCT1	Metabolism		71341000					3908500	4398100	804040	8541300		109650	107960		22832000	9945100	9761000	10934000	0	1	1	1					9.40264e-05	0.000118307	1.89018e-05	0.000137064		4.38884e-05	4.20378e-05		0.000430469	0.000282831	0.000330428	0.000336138
926	ENSMUSP00000028511	MTX2	ENSMUSP00000028511	926	926	29758	ENSMUSP00000028511	Metaxin 2	MTX2	Traffic		18017000					1284100	188630		275630			109130		3932600	4628700	3083300	4515500	0	1	1	1					3.08915e-05	5.07406e-06		4.42309e-06			4.24934e-05		7.41443e-05	0.000131637	0.000104375	0.000138818
2648	ENSMUSP00000110489	THY1	ENSMUSP00000110489	2648	2648	18080	ENSMUSP00000110489	Thymus cell antigen 1, theta	THY1	Adhesion		15032000											108970		5393900	3736600	2670700	3121300	0	0	1	1											4.24311e-05		0.000101695	0.000106266	9.04081e-05	9.59565e-05
1013	ENSMUSP00000029708	APOA1BP	ENSMUSP00000029708	1013	1013	30972	ENSMUSP00000029708	Apolipoprotein A-I binding protein	APOA1BP	Lipid synthesis/ transport		27925000					3669000	2924800	2455900	5330800	108530		90347	63850	4571600	2775800	3454300	2480300	0	1	1	1					8.82648e-05	7.86758e-05	5.77346e-05	8.55444e-05	6.13556e-05		3.51796e-05	3.48883e-05	8.61919e-05	7.89416e-05	0.000116934	7.62505e-05
675	ENSMUSP00000023851;ENSMUSP00000112971	NDUFA5	ENSMUSP00000023851	675	675	13360	ENSMUSP00000023851	NADH dehydrogenase (ubiquinone) 1 alpha subcomplex, 5	NDUFA5	Energy		28506000						2113000				83001	135970		7583000	2980400	8856900	6754100	0	1	1	1						5.68387e-05				3.32219e-05	5.29445e-05		0.000142968	8.47603e-05	0.000299822	0.000207638
1261;2809	ENSMUSP00000026839;ENSMUSP00000033809;ENSMUSP00000133736;ENSMUSP00000133931	PRPS1L3;PRPS1;PRPS1L1;PRPS2	ENSMUSP00000026839;ENSMUSP00000033809;ENSMUSP00000133736;ENSMUSP00000133931	1261;2809	1261;2809	34824	ENSMUSP00000133736_family	Family {Phosphoribosyl pyrophosphate synthetase 1-like 3}	PRPS1L3;PRPS1;PRPS1L1;PRPS2	Metabolism		1644380							1149462		44770	65816		199429			85995	98903	0	1	1	1							2.70222e-05		2.531e-05	2.63434e-05		0.00010897			2.91109e-06	3.04052e-06
2167	ENSMUSP00000095143;ENSMUSP00000076933	ARPC5	ENSMUSP00000076933;ENSMUSP00000095143	2167	2167	9695.7	ENSMUSP00000095143	Actin related protein 2/3 complex, subunit 5	ARPC5	Actin cytoskeleton		1107900										103930				1004000			0	0	1	1										4.15989e-05				2.8553e-05
1649	ENSMUSP00000046168	BPHL	ENSMUSP00000046168	1649	1649	32851	ENSMUSP00000046168	Biphenyl hydrolase-like (serine hydrolase, breast epithelial mucin-associated antigen)	BPHL	Metabolism		36536000					4005400	2955900	3504300	4863400		34694	304700	79441	8434300	4814500	3391500	4147700	0	1	1	1					9.63575e-05	7.95123e-05	8.23809e-05	7.80439e-05		1.38866e-05	0.000118645	4.34074e-05	0.000159018	0.000136921	0.000114809	0.000127511
695;1943	ENSMUSP00000024897;ENSMUSP00000064699	VAPA;VAPB	ENSMUSP00000024897;ENSMUSP00000064699	695;1943	695;1943	27855	ENSMUSP00000024897_family	Family {Vesicle-associated membrane protein, associated protein A}	VAPA;VAPB	Traffic		35873300					2831900	2519500	8274200	3821900		54163	168370	90986	8219300	2584080	3247900	4061000	0	1	1	1					6.81267e-05	6.77734e-05	0.000194514	6.13308e-05		2.16792e-05	6.55605e-05	4.97157e-05	0.000154965	7.34892e-05	0.000109947	0.000124845
1501	ENSMUSP00000040956;ENSMUSP00000136880;ENSMUSP00000121285	SCCPDH	ENSMUSP00000040956	1501	1501	47129	ENSMUSP00000040956	Saccharopine dehydrogenase (putative)	SCCPDH	Metabolism		39717000					2098100	2785300	2493600	5251700			106020		11236000	5052900	5260100	5433400	0	1	1	1					5.04738e-05	7.49233e-05	5.86208e-05	8.42751e-05			4.12824e-05		0.000211841	0.000143701	0.000178064	0.000167036
1110	ENSMUSP00000031131	UCHL1	ENSMUSP00000031131	1110	1110	24838	ENSMUSP00000031131	Ubiquitin carboxy-terminal hydrolase L1	UCHL1	Proteolysis		72668000	46549				5134400	15728000	23013000	22521000			105540		2033100	172690	2656400	1257100	1	1	1	1	4.0784e-05				0.000123518	0.000423076	0.000541002	0.000361399			4.10955e-05		3.83316e-05	4.91117e-06	8.9924e-05	3.86464e-05	-4.38951
53	ENSMUSP00000000137	ACTR2	ENSMUSP00000000137	53	53	44760	ENSMUSP00000000137	ARP2 actin-related protein 2	ACTR2	Actin cytoskeleton		78303000					6977200	5940000	13636000	18481000	45050	72014	202190	87641	6517400	9982000	6188300	10174000	0	1	1	1					0.00016785	0.000159783	0.000320562	0.000296568	2.54683e-05	2.88242e-05	7.87294e-05	4.7888e-05	0.000122878	0.00028388	0.000209485	0.000312774
112	ENSMUSP00000002090;ENSMUSP00000131386	SSR4	ENSMUSP00000002090;ENSMUSP00000131386	112	112	18936	ENSMUSP00000002090	Signal sequence receptor, delta	SSR4	Protein synthesis		121480000		175990			21580000	16934000	17463000	31550000			103770		11821000	6676000	6946700	8231000	1	1	1	1		0.000130328			0.000519148	0.000455517	0.000410529	0.000506289			4.04063e-05		0.00022287	0.00018986	0.000235159	0.000253041
760	ENSMUSP00000115195;ENSMUSP00000025679;ENSMUSP00000122945	OTUB1	ENSMUSP00000025679;ENSMUSP00000115195;ENSMUSP00000122945	760	760	28036	ENSMUSP00000115195	OTU domain, ubiquitin aldehyde binding 1	OTUB1	Proteolysis		40406000					4598900	12293000	7454800	12360000	57596	123530			409830	1122300	762800	1223200	0	1	1	1					0.000110635	0.000330676	0.000175251	0.000198343	3.25609e-05	4.9444e-05			7.72684e-06	3.19173e-05	2.58222e-05	3.76042e-05
2125	ENSMUSP00000074600	NDUFS8	ENSMUSP00000074600	2125	2125	24038	ENSMUSP00000074600	NADH dehydrogenase (ubiquinone) Fe-S protein 8	NDUFS8	Energy		38974000					4438500	2419600	3593300	5609200		106490	95216		7365700	6325300	4510500	4510200	0	1	1	1					0.000106777	6.50861e-05	8.44732e-05	9.00119e-05		4.26236e-05	3.70755e-05		0.000138871	0.000179887	0.000152689	0.000138655
2372	ENSMUSP00000099671;ENSMUSP00000090661;ENSMUSP00000018887;ENSMUSP00000104313	MYH10	ENSMUSP00000018887;ENSMUSP00000090661;ENSMUSP00000099671	272;366;1646;2332;2372	2372	228990	ENSMUSP00000099671	Myosin, heavy polypeptide 10, non-muscle	MYH10	Actin cytoskeleton		91287000					13298000	12849000	22879000	21535000	47833	60975	142170	122480	5689900	5981100	5158600	3522400	0	1	1	1					0.000319909	0.000345632	0.000537851	0.000345576	2.70416e-05	2.44058e-05	5.53586e-05	6.69244e-05	0.000107276	0.000170098	0.000174628	0.000108287
2003	ENSMUSP00000113526;ENSMUSP00000112391;ENSMUSP00000068890;ENSMUSP00000112443	PFN2	ENSMUSP00000068890;ENSMUSP00000112391;ENSMUSP00000112443;ENSMUSP00000113526	2003	2003	9798.2	ENSMUSP00000113526	Profilin 2	PFN2	Actin cytoskeleton		22705000	142680				1262800	5634200	3368300	8423500			101210		1109800	1040200	1094600	528010	1	1	1	1	0.000125009				3.03791e-05	0.000151557	7.91838e-05	0.000135174			3.94095e-05		2.09239e-05	2.95825e-05	3.70542e-05	1.62323e-05	-3.90306
784	ENSMUSP00000026009	ARL3	ENSMUSP00000026009	784	784	20486	ENSMUSP00000026009	ADP-ribosylation factor-like 3	ARL3	Traffic		5058200								3503000		93370	106580			346290	341370	667630	0	1	1	1								5.62133e-05		3.73722e-05	4.15005e-05			9.84822e-06	1.1556e-05	2.05246e-05
2636	ENSMUSP00000109529;ENSMUSP00000109528;ENSMUSP00000132704;ENSMUSP00000109531;ENSMUSP00000109530	APOO;APOO-PS	ENSMUSP00000109528;ENSMUSP00000109529;ENSMUSP00000109530;ENSMUSP00000109531;ENSMUSP00000132704	2636	2636	18798	ENSMUSP00000109529	Apolipoprotein O	APOO	Lipid synthesis/ transport		26605000					1410300	2297400	1153700	1514400		36569	131160	149090	4398500	4379500	5099800	6034800	0	1	1	1					3.39274e-05	6.1799e-05	2.71218e-05	2.43019e-05		1.46371e-05	5.10715e-05	8.14644e-05	8.29283e-05	0.00012455	0.000172638	0.000185525
372	ENSMUSP00000099536;ENSMUSP00000017534	ALDOC	ENSMUSP00000017534;ENSMUSP00000099536	372;1204	372	39394	ENSMUSP00000099536	Aldolase C, fructose-bisphosphate	ALDOC	Energy		180020000	47921		19542		22748000	25425000	31452000	40492000	86531	94026	234230	25385	17438000	13258000	11690000	17011000	1	1	1	1	4.19861e-05		1.3137e-05		0.000547246	0.000683921	0.00073939	0.000649783	4.89189e-05	3.76347e-05	9.12053e-05	1.38706e-05	0.000328772	0.000377047	0.000395728	0.00052296	-4.37689
977	ENSMUSP00000029171;ENSMUSP00000112081	RPN2	ENSMUSP00000029171;ENSMUSP00000112081	977	977	67501	ENSMUSP00000029171	Ribophorin II	RPN2	Protein synthesis		175970000					15852000	17052000	21035000	44258000	64138		107370		29567000	16036000	17337000	14657000	0	1	1	1					0.00038135	0.000458691	0.000494502	0.000710217	3.62594e-05		4.18081e-05		0.000557449	0.000456051	0.000586889	0.000450592
2440	ENSMUSP00000096932;ENSMUSP00000027687	UBE2N;UBE2T	ENSMUSP00000096932	2440	2440	17138	ENSMUSP00000096932	Ubiquitin-conjugating enzyme E2N	UBE2N	Proteolysis		44381000					13280000	9506400	3767200	14123000	67622	98696	88389	80712		1340000	2029100		0	1	1	1					0.000319476	0.000255718	8.85613e-05	0.000226635	3.8229e-05	3.9504e-05	3.44172e-05	4.41019e-05		3.81086e-05	6.86888e-05
2635	ENSMUSP00000127859;ENSMUSP00000113704;ENSMUSP00000109399;ENSMUSP00000113391;ENSMUSP00000115577	RPL9;RPL9-PS6	ENSMUSP00000109399;ENSMUSP00000113391;ENSMUSP00000113704;ENSMUSP00000127859	2635	2635	21853	ENSMUSP00000127859	Ribosomal protein L9, pseudogene 6	RPL9-PS6	Protein synthesis		86023000					9474300	6952200	16196000	21322000				71178	9908000	5107000	7548100	9444900	0	1	1	1					0.000227922	0.000187011	0.000380744	0.000342158				3.88924e-05	0.000186803	0.000145239	0.000255517	0.00029036
470	ENSMUSP00000114037;ENSMUSP00000020504	HINT1	ENSMUSP00000020504;ENSMUSP00000114037	470	470	13438	ENSMUSP00000114037	Histidine triad nucleotide binding protein 1	HINT1	Metabolism		44604000	40869				7894800	10651000	13073000	5877900			85373	78139	3021000	1195000	944140	1743000	1	1	1	1	3.58075e-05				0.000189924	0.000286507	0.000307327	9.43238e-05			3.32428e-05	4.2696e-05	5.69572e-05	3.39849e-05	3.19609e-05	5.35841e-05	-4.44603
2391	ENSMUSP00000109230;ENSMUSP00000109228;ENSMUSP00000109227;ENSMUSP00000109226;ENSMUSP00000092658	RAB7	ENSMUSP00000092658;ENSMUSP00000109226;ENSMUSP00000109227;ENSMUSP00000109228;ENSMUSP00000109230	2391	2391	23489	ENSMUSP00000109230	RAB7, member RAS oncogene family	RAB7	Traffic		90873000					6803500	7983300	9336000	12243000		85511	76649	94376	14754000	14769000	10619000	14109000	0	1	1	1					0.000163671	0.000214747	0.000219476	0.000196466		3.42265e-05	2.98459e-05	5.15681e-05	0.000278168	0.000420019	0.000359473	0.000433746
2344	ENSMUSP00000088349;ENSMUSP00000120898;ENSMUSP00000120159;ENSMUSP00000118563;ENSMUSP00000088358;ENSMUSP00000133320;ENSMUSP00000134270;ENSMUSP00000134623	SELENBP1;SELENBP2	ENSMUSP00000088349;ENSMUSP00000088358;ENSMUSP00000118563;ENSMUSP00000120159;ENSMUSP00000120898	2344	2344	52513	ENSMUSP00000088349	Selenium binding protein 1	SELENBP1	Unknown		561430											96006		222930	95192	44349	102950	0	0	1	1											3.73831e-05		4.20307e-06	2.70719e-06	1.5013e-06	3.16494e-06
612	ENSMUSP00000022803	PSMB5	ENSMUSP00000022803	612	612	28532	ENSMUSP00000022803	Proteasome (prosome, macropain) subunit, beta type 5	PSMB5	Proteolysis		24942000					2543500	6239300	3237300	11361000	65926					1070600		423920	0	1	1	1					6.11887e-05	0.000167834	7.61041e-05	0.000182312	3.72702e-05					3.0447e-05		1.30323e-05
1005	ENSMUSP00000029610	HADH	ENSMUSP00000029610	1005	1005	34463	ENSMUSP00000029610	Hydroxyacyl-Coenzyme A dehydrogenase	HADH	Metabolism		122410000					15080000	11668000	13973000	20719000	63871	75233	120940		24198000	16216000	10260000	10037000	0	1	1	1					0.000362778	0.000313864	0.000328485	0.000332482	3.61084e-05	3.01127e-05	4.7092e-05		0.000456223	0.00046117	0.00034732	0.000308562
812	ENSMUSP00000026446	CNPY2	ENSMUSP00000026446	812	812	20767	ENSMUSP00000026446	Canopy 2 homolog (zebrafish)	CNPY2	Proteolysis		78977000					11907000	9835300	11320000	14238000		27938	316630		11734000	7109200	2562300	9926700	0	1	1	1					0.000286446	0.000264565	0.000266116	0.00022848		1.11824e-05	0.00012329		0.00022123	0.00020218	8.67386e-05	0.000305171
527	ENSMUSP00000021425	AHSA1	ENSMUSP00000021425	527	527	38117	ENSMUSP00000021425	AHA1, activator of heat shock protein ATPase 1	AHSA1	Chaperone		3157500						466940	471300	565660	123500		50534			333720	419100	726720	0	1	1	1						1.25605e-05	1.10796e-05	9.07726e-06	6.98187e-05		1.96771e-05			9.49074e-06	1.41873e-05	2.23412e-05
1881	ENSMUSP00000059749	RBP1	ENSMUSP00000059749	1881	1881	15846	ENSMUSP00000059749	Retinol binding protein 1, cellular	RBP1	Metabolism		516520000					66747000	104990000	97906000	208230000			94323		16838000	9601300	4333200	7781400	0	1	1	1					0.00160573	0.00282418	0.00230163	0.00334151			3.67278e-05		0.00031746	0.000273053	0.000146687	0.000239219
1062	ENSMUSP00000123236;ENSMUSP00000101813;ENSMUSP00000101812;ENSMUSP00000030401	NDUFS5	ENSMUSP00000030401;ENSMUSP00000101812;ENSMUSP00000101813;ENSMUSP00000123236	1062	1062	10909	ENSMUSP00000123236	NADH dehydrogenase (ubiquinone) Fe-S protein 5	NDUFS5	Energy		46723000						2013600	2197200	2858900		76030	112860		24531000	851390	6784900	7297000	0	1	1	1						5.41649e-05	5.16529e-05	4.58773e-05		3.04317e-05	4.39458e-05		0.000462502	2.42129e-05	0.000229681	0.000224328
337	ENSMUSP00000109897;ENSMUSP00000109889;ENSMUSP00000015234	PTGDS	ENSMUSP00000015234;ENSMUSP00000109889;ENSMUSP00000109897	337	337	21066	ENSMUSP00000109897	Prostaglandin D2 synthase (brain)	PTGDS	Metabolism		56311000										91293			19829000	12271000	9780200	14340000	0	0	1	1										3.65408e-05			0.000373851	0.000348978	0.000331078	0.000440847
505	ENSMUSP00000021114	GALK1	ENSMUSP00000021114	505	505	42295	ENSMUSP00000021114	Galactokinase 1	GALK1	Energy		19515000	17366	69206			3244300	3320200	3112100	7347500		65028		92989	657460	615820	293620	679500	1	1	1	1	1.52153e-05	5.125e-05			7.80478e-05	8.93118e-05	7.31609e-05	0.000117907		2.6028e-05		5.08102e-05	1.23956e-05	1.75134e-05	9.93958e-06	2.08895e-05	-4.81772
1729	ENSMUSP00000049212	AGR3	ENSMUSP00000049212	1729	1729	19081	ENSMUSP00000049212	Anterior gradient 3	AGR3	Unknown		156750000					20996000	16407000	16725000	27507000	115460	107810	43726		32921000	24208000	5952400	11768000	0	1	1	1					0.000505099	0.000441341	0.00039318	0.00044141	6.52734e-05	4.31519e-05	1.70262e-05		0.000620685	0.000688457	0.0002015	0.000361777
1519	ENSMUSP00000041503	ARL6IP5	ENSMUSP00000041503	1519	1519	21557	ENSMUSP00000041503	ADP-ribosylation factor-like 6 interacting protein 5	ARL6IP5	Traffic		62096000					3451700	1396800	4823400	7420900		90601			17922000	4500000	13936000	8554900	0	1	1	1					8.30372e-05	3.75733e-05	0.000113391	0.000119085		3.62639e-05			0.000337897	0.000127976	0.000471759	0.000262999
498	ENSMUSP00000021077	SLC9A3R1	ENSMUSP00000021077	498	498	38600	ENSMUSP00000021077	Solute carrier family 9 (sodium/hydrogen exchanger), member 3 regulator 1	SLC9A3R1	Actin cytoskeleton		6488300	385420	827720	276920	326430	577120	1110000	792700	619790	31784	78095	205320	70435		603660	207310	375650	1	1	1	1	0.000337687	0.000612962	0.000186158	0.000240296	1.38837e-05	2.98585e-05	1.86352e-05	9.94589e-06	1.79686e-05	3.12582e-05	7.99482e-05	3.84864e-05		1.71676e-05	7.01782e-06	1.15484e-05	-3.47149
245	ENSMUSP00000109451;ENSMUSP00000006467;ENSMUSP00000109450	ARPC2	ENSMUSP00000006467;ENSMUSP00000109450;ENSMUSP00000109451	245	245	34357	ENSMUSP00000109451	Actin related protein 2/3 complex, subunit 2	ARPC2	Actin cytoskeleton		15281000					3588000	2443700	2795300	3632600			92908		410210	1433500	494070	391290	0	1	1	1					8.63162e-05	6.57344e-05	6.57134e-05	5.82931e-05			3.61768e-05		7.734e-06	4.07676e-05	1.67252e-05	1.20292e-05
1262	ENSMUSP00000033824	LAMP1	ENSMUSP00000033824	1262	1262	43865	ENSMUSP00000033824	Lysosomal-associated membrane protein 1	LAMP1	Traffic		20443000					1554100	3070300	3421200	3123300				66139	3621100	143430	2011900	3432000	0	1	1	1					3.73868e-05	8.25897e-05	8.04274e-05	5.01202e-05				3.61391e-05	6.82714e-05	4.07904e-06	6.81065e-05	0.000105508
135;2062;2553	ENSMUSP00000002817;ENSMUSP00000019133;ENSMUSP00000025519;ENSMUSP00000063359;ENSMUSP00000065101;ENSMUSP00000066996;ENSMUSP00000071720;ENSMUSP00000079298;ENSMUSP00000087925;ENSMUSP00000091046;ENSMUSP00000098398;ENSMUSP00000099119;ENSMUSP00000099120;ENSMUSP00000099952;ENSMUSP00000102007;ENSMUSP00000102008;ENSMUSP00000102009;ENSMUSP00000102010;ENSMUSP00000105437;ENSMUSP00000105438;ENSMUSP00000105440;…	CAMK2D;CAMK2A;CAMK2B;CAMK2G	ENSMUSP00000063359;ENSMUSP00000066996;ENSMUSP00000102007;ENSMUSP00000102008;ENSMUSP00000102009;ENSMUSP00000102010;ENSMUSP00000129999;ENSMUSP00000132554;ENSMUSP00000098398;ENSMUSP00000079298;ENSMUSP00000071720;ENSMUSP00000065101;ENSMUSP00000002817;ENSMUSP00000099120;ENSMUSP00000099119;ENSMUSP00000105437;ENSMUSP00000105440;ENSMUSP00000105438;ENSMUSP00000087925;ENSMUSP00000091046;ENSMUSP00000019133	135;2062;2553	135;2062;2553	57748	ENSMUSP00000102009_family	Family {Calcium/calmodulin-dependent protein kinase II, delta}	CAMK2D;CAMK2A;CAMK2B;CAMK2G	Signaling		18826230					1792290	1344520	2379840	2254010	31753	88913	188929		3493010	3331300	2237000	1684700	0	1	1	1					4.31169e-05	3.6167e-05	5.59465e-05	3.61705e-05	1.7951e-05	3.55882e-05	7.35658e-05		6.58564e-05	9.47396e-05	7.57266e-05	5.17918e-05
2589	ENSMUSP00000105304;ENSMUSP00000114928	DYNLRB1	ENSMUSP00000105304;ENSMUSP00000114928	2589	2589	10990	ENSMUSP00000105304	Dynein light chain roadblock-type 1	DYNLRB1	Microtubules/ axonemes		1714600						838360					92631				783650		0	1	1	1						2.25515e-05					3.6069e-05				2.6528e-05
2337	ENSMUSP00000088118	KCNA10	ENSMUSP00000088118	1523;2337	2337	57968	ENSMUSP00000088118	Potassium voltage-gated channel, shaker-related subfamily, member 10	KCNA10	Ion homeostasis		7090900									36359		161440		1451400	2358400	1370600	1712700	0	0	1	1									2.0555e-05		6.28621e-05		2.73644e-05	6.70711e-05	4.63973e-05	5.26526e-05
1932	ENSMUSP00000109456;ENSMUSP00000063825	PCX	ENSMUSP00000063825;ENSMUSP00000109456	1932	1932	129700	ENSMUSP00000109456	Pyruvate carboxylase	PCX	Energy		57195000					2126400	3313600	5897200	3738700	241250	173660	1280.6	639360	18663000	6525600	6401300	9473400	0	1	1	1					5.11546e-05	8.91343e-05	0.000138634	5.99957e-05	0.000136387	6.9509e-05	4.98644e-07	0.000349353	0.000351868	0.000185583	0.000216696	0.000291236
2373	ENSMUSP00000090734;ENSMUSP00000090736;ENSMUSP00000099744;ENSMUSP00000099743;ENSMUSP00000063414;ENSMUSP00000092884;ENSMUSP00000117623	TOM1L2	ENSMUSP00000063414;ENSMUSP00000090734;ENSMUSP00000090736;ENSMUSP00000092884;ENSMUSP00000099743;ENSMUSP00000099744	2373	2373	50069	ENSMUSP00000090734	Target of myb1-like 2 (chicken)	TOM1L2	Traffic		1704500					240820	194480	142370	110330			91899		405060	319550		200000	0	1	1	1					5.79338e-06	5.23142e-06	3.34691e-06	1.77049e-06			3.57839e-05		7.63691e-06	9.08775e-06		6.14849e-06
1168	ENSMUSP00000032143	RPN1	ENSMUSP00000032143	1168	1168	68527	ENSMUSP00000032143	Ribophorin I	RPN1	Protein synthesis		207480000	27568		19467		27798000	20854000	27196000	46002000	53563	32238	444450	43604	29169000	22373000	15401000	18064000	1	1	1	1	2.41538e-05		1.30866e-05		0.000668734	0.000560963	0.000639338	0.000738203	3.0281e-05	1.29035e-05	0.000173061	2.38257e-05	0.000549945	0.000636271	0.000521352	0.000555332	-4.61701
991	ENSMUSP00000029382	PPID	ENSMUSP00000029382	991	991	40742	ENSMUSP00000029382	Peptidylprolyl isomerase D (cyclophilin D)	PPID	Metabolism		1113000					338750		234730			75557	61846	113550			288590		0	1	1	1					8.14927e-06		5.51816e-06			3.02424e-05	2.40818e-05	6.2045e-05			9.7693e-06
2726	ENSMUSP00000119829;ENSMUSP00000020018	VTA1	ENSMUSP00000020018;ENSMUSP00000119829	2726	2726	33913	ENSMUSP00000119829	Vps20-associated 1 homolog	VTA1	Traffic		619910						228720					90804					300380	0	1	1	1						6.15246e-06					3.53576e-05					9.23442e-06
1529	ENSMUSP00000124516;ENSMUSP00000124401;ENSMUSP00000041839	TXNDC5	ENSMUSP00000041839;ENSMUSP00000124401;ENSMUSP00000124516	1529	1529	36083	ENSMUSP00000124516	Thioredoxin domain containing 5	TXNDC5	Antioxidant		71748000					8947300	8811500	9323200	10982000			90427		9096500	9141000	7048700	8307000	0	1	1	1					0.000215244	0.000237025	0.000219175	0.00017623			3.52108e-05		0.000171503	0.000259963	0.000238611	0.000255378
322	ENSMUSP00000014438	NDUFA2	ENSMUSP00000014438	322	322	10916	ENSMUSP00000014438	NADH dehydrogenase (ubiquinone) 1 alpha subcomplex, 2	NDUFA2	Energy		53723000					1665800	1624100	2878400	6182300	23467	82910	253760		16087000	10062000	7425100	7438400	0	1	1	1					4.0074e-05	4.36875e-05	6.76669e-05	9.92086e-05	1.32667e-05	3.31855e-05	9.88099e-05		0.000303301	0.000286155	0.000251353	0.000228675
1689	ENSMUSP00000137660;ENSMUSP00000047737	S100A13	ENSMUSP00000047737;ENSMUSP00000137660	1689	1689	11158	ENSMUSP00000137660	S100 calcium binding protein A13	S100A13	Ion homeostasis		8516500						721020			51827	89203	160370	42506	2159300	1930600	1813800	1547800	0	1	1	1						1.93951e-05			2.92995e-05	3.57043e-05	6.24454e-05	2.32257e-05	4.07109e-05	5.49048e-05	6.14005e-05	4.75832e-05
1331	ENSMUSP00000034848;ENSMUSP00000126844;ENSMUSP00000132368	PSMA4	ENSMUSP00000034848;ENSMUSP00000126844;ENSMUSP00000132368	1331	1331	29470	ENSMUSP00000034848	Proteasome (prosome, macropain) subunit, alpha type 4	PSMA4	Proteolysis		65671000					14942000	8322400	13614000	19799000		87148	68996	83565	4108600	1013900	1772700	1857600	0	1	1	1					0.000359458	0.000223869	0.000320045	0.000317718		3.48818e-05	2.68659e-05	4.56608e-05	7.74626e-05	2.88345e-05	6.00092e-05	5.71072e-05
2701	ENSMUSP00000115062;ENSMUSP00000117252	DSP	ENSMUSP00000115062;ENSMUSP00000117252	2701	2701	332910	ENSMUSP00000115062	Desmoplakin	DSP	Actin cytoskeleton		607750			135560	57023	10655	12611			68117	60694	57275	131110	13098	19382	30546	11678	1	1	1	1			9.11296e-05	4.19766e-05	2.56326e-07	3.3923e-07			3.85088e-05	2.42933e-05	2.23019e-05	7.16399e-05	2.46947e-07	5.51209e-07	1.03404e-06	3.59011e-07
864	ENSMUSP00000027494	PPP1R7	ENSMUSP00000027494	864	864	41291	ENSMUSP00000027494	Protein phosphatase 1, regulatory (inhibitor) subunit 7	PPP1R7	Signaling		4991000					1421300		1513800	633210		67696	115220		831800		153320	254700	0	1	1	1					3.41921e-05		3.55872e-05	1.01612e-05		2.70959e-05	4.48648e-05		1.56826e-05		5.19016e-06	7.83011e-06
1286	ENSMUSP00000034264;ENSMUSP00000122042;ENSMUSP00000116524;ENSMUSP00000120113	PGLS	ENSMUSP00000034264;ENSMUSP00000116524;ENSMUSP00000122042	1286	1286	27254	ENSMUSP00000034264	6-phosphogluconolactonase	PGLS	Metabolism		41851000		143330			5598300	9772400	10085000	8774300		104310	60373	75549	2608100		2277200	2352300	1	1	1	1		0.000106142			0.000134678	0.000262873	0.000237083	0.000140803		4.1751e-05	2.35082e-05	4.12808e-05	4.91725e-05		7.70874e-05	7.23155e-05
2435	ENSMUSP00000096549	ELAVL1	ENSMUSP00000096549	2435	2435	36169	ENSMUSP00000096549	ELAV (embryonic lethal, abnormal vision)-like 1 (Hu antigen R)	ELAVL1	Nucleus		109280000	93823		179940		11588000	14258000	19273000	30351000				62656	9567800	9078900	6223700	8604200	1	1	1	1	8.22033e-05		0.000120964		0.000278771	0.000383534	0.00045308	0.000487049				3.42359e-05	0.000180389	0.000258197	0.000210684	0.000264514	-4.08511
2219	ENSMUSP00000080058	APEH	ENSMUSP00000080058	2219	2219	81580	ENSMUSP00000080058	Acylpeptide hydrolase	APEH	Metabolism		5927000					873330	639230	1020900	1320200			163170	33603	680330	438490	193980	563750	0	1	1	1					2.10096e-05	1.7195e-05	2.39998e-05	2.11855e-05			6.35357e-05	1.8361e-05	1.28268e-05	1.24703e-05	6.56658e-06	1.73311e-05
188	ENSMUSP00000004375;ENSMUSP00000121535;ENSMUSP00000119316	PHB2	ENSMUSP00000004375;ENSMUSP00000119316;ENSMUSP00000121535	188	188	33296	ENSMUSP00000004375	Prohibitin 2	PHB2	Nucleus		106090000					10605000	8794400	13488000	17965000	51041	27439	155210	129350	20555000	9052000	10632000	14635000	0	1	1	1					0.000255123	0.000236565	0.000317083	0.000288288	2.88552e-05	1.09827e-05	6.04362e-05	7.06782e-05	0.000387539	0.000257432	0.000359913	0.000449916
2439	ENSMUSP00000096829;ENSMUSP00000122505	CSNK2A1	ENSMUSP00000096829	2439	2439	45133	ENSMUSP00000096829	Casein kinase 2, alpha 1 polypeptide	CSNK2A1	Signaling		35661000					4558400	3061300	1863500	10678000			65543	82742	4253500	4460100	3785800	2852600	0	1	1	1					0.000109661	8.23476e-05	4.38081e-05	0.000171352			2.55214e-05	4.52111e-05	8.01945e-05	0.000126842	0.000128156	8.7696e-05
1886	ENSMUSP00000060346	DLST	ENSMUSP00000060346	1886	1886	48994	ENSMUSP00000060346	Dihydrolipoamide S-succinyltransferase (E2 component of 2-oxo-glutarate complex)	DLST	Metabolism		47383000					2730100	2308400	1239100	4634000	52589	123470	68281		11124000	8378000	9760000	6964900	0	1	1	1					6.56777e-05	6.20949e-05	2.91294e-05	7.43627e-05	2.97303e-05	4.942e-05	2.65875e-05		0.000209729	0.000238264	0.000330394	0.000214118
1577	ENSMUSP00000043543;ENSMUSP00000120091	NDUFB10	ENSMUSP00000043543;ENSMUSP00000120091	1577	1577	21024	ENSMUSP00000043543	NADH dehydrogenase (ubiquinone) 1 beta subcomplex, 10	NDUFB10	Energy		78137000					7477600	7181600	5261800	7557700	44550	132830		52972	21546000	11170000	11130000	6581200	0	1	1	1					0.000179888	0.000193182	0.000123697	0.00012128	2.51856e-05	5.31664e-05		2.89445e-05	0.000406223	0.000317666	0.000376771	0.000202322
503	ENSMUSP00000099578;ENSMUSP00000021091;ENSMUSP00000118231	PAFAH1B1	ENSMUSP00000021091;ENSMUSP00000099578	503	503	46670	ENSMUSP00000099578	Platelet-activating factor acetylhydrolase, isoform 1b, subunit 1	PAFAH1B1	Metabolism		10274000					412640	1961300	1181300	2626200	106450	39629	135430	47488	311330	1194600	1356600	901060	0	1	1	1					9.92684e-06	5.27581e-05	2.77706e-05	4.21432e-05	6.01797e-05	1.58619e-05	5.27342e-05	2.5948e-05	5.86974e-06	3.39735e-05	4.59234e-05	2.77008e-05
2399	ENSMUSP00000093955	EEF1G	ENSMUSP00000093955	2399	2399	50060	ENSMUSP00000093955	Eukaryotic translation elongation factor 1 gamma	EEF1G	Protein synthesis		163830000					20127000	30975000	33166000	36669000	35386	111840	232290	29430	5771800	14449000	12490000	9775400	0	1	1	1					0.000484193	0.000833213	0.000779684	0.000588435	2.00049e-05	4.4765e-05	9.04499e-05	1.60809e-05	0.00010882	0.000410918	0.000422809	0.00030052
697	ENSMUSP00000024946	ECI1	ENSMUSP00000024946	697	697	32250	ENSMUSP00000024946	Enoyl-Coenzyme A delta isomerase 1	ECI1	Metabolism		63394000					4013900	4491800	6875100	9518600	22265	71025	296990	54065	15078000	7705500	7724600	7541900	0	1	1	1					9.6562e-05	0.000120827	0.000161623	0.000152747	1.25871e-05	2.84284e-05	0.000115643	2.95417e-05	0.000284277	0.000219138	0.000261492	0.000231857
2428	ENSMUSP00000118121;ENSMUSP00000125720;ENSMUSP00000096070;ENSMUSP00000110378;ENSMUSP00000110374	RBMX	ENSMUSP00000096070;ENSMUSP00000110374;ENSMUSP00000110378;ENSMUSP00000118121;ENSMUSP00000125720	2428	2428	11298	ENSMUSP00000118121	RNA binding motif protein, X chromosome	RBMX	Nucleus		186430000					28377000	22960000	43572000	36097000			84619		17921000	12756000	10709000	13957000	0	1	1	1					0.000682663	0.000617613	0.00102431	0.000579256			3.29492e-05		0.000337878	0.000362771	0.000362519	0.000429073
1169	ENSMUSP00000032165;ENSMUSP00000117925;ENSMUSP00000106189	GM3086;RUVBL1	ENSMUSP00000032165	1169	1169	50213	ENSMUSP00000032165	RuvB-like protein 1	RUVBL1	Signaling		31269000					5233300	3267700	6355600	7119400	15873	95695	191060	79958	2675000	2489400	1523300	2222500	0	1	1	1					0.000125897	8.78996e-05	0.000149411	0.000114246	8.97354e-06	3.83028e-05	7.43956e-05	4.36899e-05	5.04338e-05	7.07966e-05	5.15665e-05	6.83251e-05
658	ENSMUSP00000023477;ENSMUSP00000093945;ENSMUSP00000111415	DNM1L	ENSMUSP00000023477;ENSMUSP00000093945;ENSMUSP00000111415	658	658	78010	ENSMUSP00000023477	Dynamin 1-like	DNM1L	Traffic		12339000					1245700	1879000	1673800	2507200	21739	66661	212380	74429	1663400	764200	1626700	604020	0	1	1	1					2.99677e-05	5.05442e-05	3.93486e-05	4.02335e-05	1.22898e-05	2.66817e-05	8.26973e-05	4.06688e-05	3.13614e-05	2.17333e-05	5.50668e-05	1.85691e-05
1209	ENSMUSP00000032998;ENSMUSP00000102713	RPS3	ENSMUSP00000032998;ENSMUSP00000102713	1209	1209	26674	ENSMUSP00000032998	Ribosomal protein S3	RPS3	Protein synthesis		173830000	29720				25941000	38100000	31115000	31614000	29398	80902	284870	32823	13429000	11667000	10842000	10666000	1	1	1	1	2.60393e-05				0.00062406	0.00102487	0.000731468	0.000507316	1.66197e-05	3.23817e-05	0.000110924	1.79348e-05	0.000253187	0.0003318	0.000367022	0.000327899	-4.58437
657;1244	ENSMUSP00000023467;ENSMUSP00000033640;ENSMUSP00000108484;ENSMUSP00000108485;ENSMUSP00000108486;ENSMUSP00000108489;ENSMUSP00000118549;ENSMUSP00000118716;ENSMUSP00000119090;ENSMUSP00000126562	PAK2;PAK3	ENSMUSP00000023467;ENSMUSP00000126562;ENSMUSP00000108489;ENSMUSP00000108486;ENSMUSP00000108485;ENSMUSP00000108484;ENSMUSP00000033640;ENSMUSP00000119090	657;1244	657;1244	57930	ENSMUSP00000023467_family	Family {P21 protein (Cdc42/Rac)-activated kinase 2}	PAK2;PAK3	Signaling		15565640	10859				463610	1061300	2332200	3778000	46443.5	41233	193329		2265400	1498900	2029900	1844300	1	1	1	1	9.51414e-06				1.1153e-05	2.85485e-05	5.48266e-05	6.06263e-05	2.62561e-05	1.65039e-05	7.52791e-05		4.27113e-05	4.26275e-05	6.87158e-05	5.66983e-05	-5.02163
1014	ENSMUSP00000073864;ENSMUSP00000029722;ENSMUSP00000096784	GM10119;GM9000;RPS3A	ENSMUSP00000029722;ENSMUSP00000073864;ENSMUSP00000096784	1014	1014	29824	ENSMUSP00000073864	Predicted gene 10119	GM10119	Unknown		201650000					23921000	26971000	33702000	66856000	57679	77907			17116000	11440000	12633000	8876100	0	1	1	1					0.000575465	0.000725507	0.000792284	0.00107285	3.26079e-05	3.1183e-05			0.000322701	0.000325345	0.00042765	0.000272873
1878	ENSMUSP00000059419;ENSMUSP00000107585;ENSMUSP00000081537	SFXN3	ENSMUSP00000059419;ENSMUSP00000081537;ENSMUSP00000107585	557;1878	1878	35406	ENSMUSP00000059419	Sideroflexin 3	SFXN3	Membrane		31647000					4278800	1155500	1680700	3564000			81060		7808700	4196300	4658700	4223500	0	1	1	1					0.000102935	3.10824e-05	3.95108e-05	5.71922e-05			3.15634e-05		0.000147223	0.00011934	0.000157706	0.000129841
2544	ENSMUSP00000101194	KLHL17	ENSMUSP00000101194	2544	2544	69731	ENSMUSP00000101194	Kelch-like 17	KLHL17	Proteolysis		618250			328270						116750	71337	39114	62782					1	0	1	0			0.000220678						6.60027e-05	2.85533e-05	1.52303e-05	3.43048e-05
1070	ENSMUSP00000030538	DDOST	ENSMUSP00000030538	1070	1070	49027	ENSMUSP00000030538	Dolichyl-di-phosphooligosaccharide-protein glycotransferase	DDOST	Metabolism		80134000					10542000	5979800	9602500	19967000		44954	149930	52299	12681000	5644300	7615900	7853900	0	1	1	1					0.000253608	0.000160854	0.000225741	0.000320414		1.79932e-05	5.83803e-05	2.85767e-05	0.000239085	0.000160519	0.000257812	0.000241448
796	ENSMUSP00000026196;ENSMUSP00000117986	GOT1	ENSMUSP00000026196	796	796	46247	ENSMUSP00000026196	Glutamate oxaloacetate transaminase 1, soluble	GOT1	Metabolism		27002000					1291100	1875800	2515400	5265300	23478	99979	175650	46758	7054900	2699000	2541600	3412700	0	1	1	1					3.10599e-05	5.04582e-05	5.91333e-05	8.44933e-05	1.32729e-05	4.00175e-05	6.83952e-05	2.55491e-05	0.000133011	7.67575e-05	8.60378e-05	0.000104915
281	ENSMUSP00000008036;ENSMUSP00000129695	GM10073;RPLP1	ENSMUSP00000008036	281	281	11475	ENSMUSP00000008036	Ribosomal protein, large, P1	RPLP1	Protein synthesis		932790000					144710000	129450000	132130000	249370000	72840	58271			88099000	47298000	65862000	75743000	0	1	1	1					0.00348127	0.00348215	0.00310618	0.00400169	4.11789e-05	2.33235e-05			0.001661	0.00134512	0.00222955	0.00232853
666	ENSMUSP00000023583	AHSG	ENSMUSP00000023583	666	666	37325	ENSMUSP00000023583	Alpha-2-HS-glycoprotein	AHSG	Unknown		140850000									54677				21712000	15497000	45322000	58264000	0	0	1	1									3.09107e-05				0.000409353	0.000440723	0.00153423	0.00179118
1549	ENSMUSP00000042343	EFHC1	ENSMUSP00000042343	1549	1549	75081	ENSMUSP00000042343	EF-hand domain (C-terminal) containing 1	EFHC1	Ion homeostasis		228810										60140	122220	46444					0	0	1	0										2.40716e-05	4.75904e-05	2.53775e-05
1280	ENSMUSP00000034172;ENSMUSP00000034189;ENSMUSP00000037555;ENSMUSP00000105210;ENSMUSP00000121729;ENSMUSP00000135636;ENSMUSP00000034178;ENSMUSP00000034173;ENSMUSP00000092836	CES1A;CES1B;CES1C;CES1D;CES1E;CES1F;CES1G;CES1H	ENSMUSP00000034172	1280	1280	61787	ENSMUSP00000034172	Carboxylesterase 1D	CES1D	Metabolism		191490000						157560		62531	28894	48492	102110	129250	73276000	43922000	34367000	39394000	0	1	1	1						4.23829e-06		1.00345e-06	1.63347e-05	1.94094e-05	3.97599e-05	7.06236e-05	0.00138153	0.00124911	0.00116339	0.00121107
986	ENSMUSP00000029277;ENSMUSP00000103747;ENSMUSP00000118511;ENSMUSP00000115411;ENSMUSP00000026486;ENSMUSP00000117495;ENSMUSP00000122079	KATNAL2;SPATA5	ENSMUSP00000026486;ENSMUSP00000029277;ENSMUSP00000103747;ENSMUSP00000115411;ENSMUSP00000117495;ENSMUSP00000118511;ENSMUSP00000122079	986	986	97156	ENSMUSP00000029277	Spermatogenesis associated 5	SPATA5	Microtubules/ axonemes		21944000	17997	30079			2715700	4536900	3759700	4542500	73564	62189	77701	51345	2592200	929410	1137800	1416900	1	1	1	1	1.57681e-05	2.22748e-05			6.53313e-05	0.000122041	8.8385e-05	7.28944e-05	4.15882e-05	2.48917e-05	3.02555e-05	2.80555e-05	4.88727e-05	2.64317e-05	3.85166e-05	4.3559e-05	-4.80222
2572	ENSMUSP00000103940	RPS16	ENSMUSP00000103940	2572	2572	16445	ENSMUSP00000103940	Ribosomal protein S16	RPS16	Protein synthesis		263870000	38505	58404			26868000	41313000	46009000	66519000		22619	264170		28548000	22677000	13715000	17838000	1	1	1	1	3.37363e-05	4.32507e-05			0.000646361	0.0011113	0.0010816	0.00106744		9.05346e-06	0.000102863		0.000538237	0.000644916	0.000464278	0.000548384	-4.4719
1310	ENSMUSP00000034567	DLAT	ENSMUSP00000034567	1310	1310	67941	ENSMUSP00000034567	Dihydrolipoamide S-acetyltransferase (E2 component of pyruvate dehydrogenase complex)	DLAT	Metabolism		83357000					4154100	2506100	3220000	4279800	36073	31848	162830	96267	29965000	12143000	14763000	12001000	0	1	1	1					9.99348e-05	6.74129e-05	7.56974e-05	6.86788e-05	2.03933e-05	1.27474e-05	6.34033e-05	5.26013e-05	0.000564953	0.000345337	0.000499755	0.00036894
628	ENSMUSP00000127593;ENSMUSP00000023043;ENSMUSP00000131998	ADSL	ENSMUSP00000023043;ENSMUSP00000127593;ENSMUSP00000131998	628	628	53130	ENSMUSP00000127593	Adenylosuccinate lyase	ADSL	Metabolism		4518700					798350	338990	1403800	1401700		76136			237430	147640	114680		0	1	1	1					1.92058e-05	9.11867e-06	3.30013e-05	2.24934e-05		3.04741e-05			4.47645e-06	4.19877e-06	3.88213e-06
869	ENSMUSP00000027602;ENSMUSP00000066866	DARS	ENSMUSP00000027602	869	869	57147	ENSMUSP00000027602	Aspartyl-tRNA synthetase	DARS	Metabolism		33154000					3360700	4573800	7269900	10918000			78209		246880	1523400	3060200	2122700	0	1	1	1					8.0848e-05	0.000123033	0.000170905	0.000175203			3.04533e-05		4.65462e-06	4.33243e-05	0.000103593	6.5257e-05
589	ENSMUSP00000022419	PPIF	ENSMUSP00000022419	589	589	21737	ENSMUSP00000022419	Peptidylprolyl isomerase F (cyclophilin F)	PPIF	Metabolism		75992										75992							0	0	1	0										3.04165e-05
2056	ENSMUSP00000113554;ENSMUSP00000102857;ENSMUSP00000071589	PSMD4	ENSMUSP00000071589;ENSMUSP00000102857;ENSMUSP00000113554	2056	2056	39589	ENSMUSP00000113554	Proteasome (prosome, macropain) 26S subunit, non-ATPase, 4	PSMD4	Proteolysis		20276000					586890	1377900	4771200	11535000		38224		109480			1707200	150230	0	1	1	1					1.41188e-05	3.70649e-05	0.000112164	0.000185104		1.52995e-05		5.98211e-05			5.77919e-05	4.61844e-06
1445	ENSMUSP00000038350	SCAMP2	ENSMUSP00000038350	1445	1445	36464	ENSMUSP00000038350	Secretory carrier membrane protein 2	SCAMP2	Membrane		484970						409710				75266							0	1	1	0						1.1021e-05				3.01259e-05
1210	ENSMUSP00000033008	PSMA1	ENSMUSP00000033008	1210	1210	29546	ENSMUSP00000033008	Proteasome (prosome, macropain) subunit, alpha type 1	PSMA1	Proteolysis		38278000					3786300	7849500	8421100	12451000	82021	27569	136580		596380	2167800	1883400	875990	0	1	1	1					9.10866e-05	0.000211148	0.000197968	0.000199804	4.63692e-05	1.10347e-05	5.3182e-05		1.1244e-05	6.16505e-05	6.37565e-05	2.69301e-05
654	ENSMUSP00000111396;ENSMUSP00000065983;ENSMUSP00000023462;ENSMUSP00000115125	MAPK1	ENSMUSP00000023462;ENSMUSP00000065983;ENSMUSP00000111396	654;1762	654	41275	ENSMUSP00000111396	Mitogen-activated protein kinase 1	MAPK1	Signaling		24717000					963610	4304400	3927900	6711000	55890	57541	83186	63278	1538500	2509700	1740600	2761100	0	1	1	1					2.31815e-05	0.000115786	9.23391e-05	0.000107693	3.15965e-05	2.30313e-05	3.23912e-05	3.45758e-05	2.90065e-05	7.13739e-05	5.89225e-05	8.4883e-05
1990	ENSMUSP00000068174;ENSMUSP00000113860	IMPA1	ENSMUSP00000068174;ENSMUSP00000113860	1990	1990	30429	ENSMUSP00000068174	Inositol (myo)-1(or 4)-monophosphatase 1	IMPA1	Metabolism		14546000					1921300	2915500	1861800	1797400		110310	69617	41242	2562800	1019700	481060	1765500	0	1	1	1					4.62205e-05	7.84256e-05	4.37682e-05	2.88432e-05		4.41526e-05	2.71077e-05	2.25351e-05	4.83184e-05	2.89995e-05	1.62848e-05	5.42758e-05
1733	ENSMUSP00000049338;ENSMUSP00000122885	NIPSNAP1	ENSMUSP00000049338;ENSMUSP00000122885	1733	1733	33363	ENSMUSP00000049338	4-nitrophenylphosphatase domain and non-neuronal SNAP25-like protein homolog 1 (C. elegans)	NIPSNAP1	Metabolism		45466000					2493900	4474300	9166400	10631000		73946			7497400	4039300	2406000	4683800	0	1	1	1					5.99955e-05	0.000120357	0.000215489	0.000170598		2.95975e-05			0.000141354	0.000114875	8.14475e-05	0.000143992
746	ENSMUSP00000025541	GNAQ	ENSMUSP00000025541	746;1571	746	42158	ENSMUSP00000025541	Guanine nucleotide binding protein, alpha q polypeptide	GNAQ	Signaling		49552000	61279	69447			4769500	5017500	3939100	6323100		62646	83510	56291	6342700	8373100	5014000	9440400	1	1	1	1	5.36898e-05	5.14285e-05			0.000114739	0.000134968	9.26024e-05	0.000101468		2.50746e-05	3.25174e-05	3.0758e-05	0.000119584	0.000238124	0.000169733	0.000290221	-4.27011
2752	ENSMUSP00000125548;ENSMUSP00000125739;ENSMUSP00000071624;ENSMUSP00000124082	PSMA3	ENSMUSP00000125548	2752	2752	28405	ENSMUSP00000125548	Proteasome (prosome, macropain) subunit, alpha type 3	PSMA3	Proteolysis		29505000					2657000	3261400	5988100	13004000	43720	230510	28051		756920	1498200	1312200	725610	0	1	1	1					6.39192e-05	8.77302e-05	0.000140771	0.000208678	2.47164e-05	9.22637e-05	1.09226e-05		1.42708e-05	4.26076e-05	4.44204e-05	2.2307e-05
315	ENSMUSP00000013304	ATP6V0D1	ENSMUSP00000013304	315	315	40301	ENSMUSP00000013304	ATPase, H+ transporting, lysosomal V0 subunit D1	ATP6V0D1	Ion homeostasis		16844000					2328200	2189700	1473700	1070300				53375	1872100	2958000	1865500	3032700	0	1	1	1					5.60093e-05	5.89019e-05	3.46445e-05	1.71753e-05				2.91647e-05	3.52961e-05	8.41232e-05	6.31506e-05	9.32327e-05
1646	ENSMUSP00000046059;ENSMUSP00000103531;ENSMUSP00000103532;ENSMUSP00000117143	MYH14	ENSMUSP00000046059;ENSMUSP00000103531;ENSMUSP00000103532	272;366;1646;2332;2372	1646	228580	ENSMUSP00000046059	Myosin, heavy polypeptide 14	MYH14	Actin cytoskeleton		38173000					2669900	3171100	5088700	6347600	35713	57170	84342	83869	8569900	5183900	3753600	3126900	0	1	1	1					6.42295e-05	8.53011e-05	0.000119628	0.000101861	2.01898e-05	2.28828e-05	3.28414e-05	4.58269e-05	0.000161575	0.000147426	0.000127066	9.61286e-05
605	ENSMUSP00000022639	NEFL	ENSMUSP00000022639	604;605;896;1513	605	61508	ENSMUSP00000022639	Neurofilament, light polypeptide	NEFL	Adhesion		637330000	146930		61351		55303000	87393000	44487000	108540000	247700	115520	92492	5403.5	114090000	68146000	83612000	75085000	1	1	1	1	0.000128733		4.12429e-05		0.00133042	0.00235083	0.00104582	0.00174176	0.000140033	4.62379e-05	3.60149e-05	2.95253e-06	0.00215103	0.00193802	0.00283042	0.0023083	-3.89031
1948	ENSMUSP00000065113	SUCLG1	ENSMUSP00000065113	1948	1948	36154	ENSMUSP00000065113	Succinate-CoA ligase, GDP-forming, alpha subunit	SUCLG1	Energy		77541000					5834000	7302600	10117000	8393900		34304	148240		20510000	8204300	8645400	8351300	0	1	1	1					0.000140348	0.000196437	0.000237836	0.000134699		1.37305e-05	5.77222e-05		0.000386691	0.000233324	0.000292663	0.00025674
815	ENSMUSP00000026479	DCTN2	ENSMUSP00000026479	815	815	44116	ENSMUSP00000026479	Dynactin 2	DCTN2	Microtubules/ axonemes		19213000					985170	297740	2774700	4506900		34200	182980	41838	2685500	3443900	1792200	2468000	0	1	1	1					2.37001e-05	8.00907e-06	6.52291e-05	7.23231e-05		1.36889e-05	7.12494e-05	2.28607e-05	5.06318e-05	9.79418e-05	6.06693e-05	7.58724e-05
1269	ENSMUSP00000033992	GSR	ENSMUSP00000033992	1269	1269	53662	ENSMUSP00000033992	Glutathione reductase	GSR	Metabolism		17097000					2057500	1594400	1904800	3379700	13967	138680	104420	64387	2576300	1143300	1914800	2205000	0	1	1	1					4.94971e-05	4.28886e-05	4.4779e-05	5.42347e-05	7.89601e-06	5.55079e-05	4.06594e-05	3.51818e-05	4.8573e-05	3.25146e-05	6.48195e-05	6.77871e-05
1099	ENSMUSP00000030986;ENSMUSP00000120233	LRPAP1	ENSMUSP00000030986	1099	1099	42215	ENSMUSP00000030986	Low density lipoprotein receptor-related protein associated protein 1	LRPAP1	Lipid synthesis/ transport		43599000					4402600	6102100	6538600	8525100		51296	98514		5689300	4457800	3763200	3970500	0	1	1	1					0.000105913	0.000164144	0.000153713	0.000136804		2.05317e-05	3.83597e-05		0.000107265	0.000126776	0.000127391	0.000122063
374	ENSMUSP00000133571;ENSMUSP00000017572;ENSMUSP00000134096;ENSMUSP00000134129;ENSMUSP00000134083;ENSMUSP00000134136;ENSMUSP00000133509;ENSMUSP00000133452;ENSMUSP00000133739;ENSMUSP00000133572;ENSMUSP00000133442;ENSMUSP00000134320;ENSMUSP00000134326	PSMD11	ENSMUSP00000017572;ENSMUSP00000133571;ENSMUSP00000134083;ENSMUSP00000134096;ENSMUSP00000134129	374	374	47436	ENSMUSP00000133571	Proteasome (prosome, macropain) 26S subunit, non-ATPase, 11	PSMD11	Proteolysis		31711000					3473200	6094100	7153700	7583200	49409				2099300	1702900	987880	2566800	0	1	1	1					8.35544e-05	0.000163928	0.000168173	0.000121689	2.79326e-05				3.95797e-05	4.84292e-05	3.34416e-05	7.89098e-05
1847	ENSMUSP00000056888	UBQLN2	ENSMUSP00000056888	1847	1847	67350	ENSMUSP00000056888	Ubiquilin 2	UBQLN2	Proteolysis		4318100							1567700	393900	54171	43522	150190	35239	731330	356370	253370	732320	0	1	1	1							3.68543e-05	6.32099e-06	3.06247e-05	1.74201e-05	5.84815e-05	1.9255e-05	1.37883e-05	1.01349e-05	8.57704e-06	2.25133e-05
233	ENSMUSP00000005923	PSMB4	ENSMUSP00000005923	233	233	29116	ENSMUSP00000005923	Proteasome (prosome, macropain) subunit, beta type 4	PSMB4	Proteolysis		48795000					3665800	8012400	12557000	13359000	56784	58683			2374700	3910200	2789800	2010500	0	1	1	1					8.81878e-05	0.00021553	0.000295197	0.000214375	3.21019e-05	2.34884e-05			4.4772e-05	0.000111203	9.44399e-05	6.18077e-05
822	ENSMUSP00000026576	TALDO1	ENSMUSP00000026576	822	822	37387	ENSMUSP00000026576	Transaldolase 1	TALDO1	Metabolism		146410000					15690000	15920000	22649000	42296000	31624			76649	14023000	10916000	12603000	12209000	0	1	1	1					0.000377453	0.000428241	0.000532444	0.000678732	1.78781e-05			4.18818e-05	0.000264386	0.000310443	0.000426635	0.000375335
2190	ENSMUSP00000099595;ENSMUSP00000081663;ENSMUSP00000078670;ENSMUSP00000127966;ENSMUSP00000082771;ENSMUSP00000121108	GM10036;GM10288;GM5093;GM7589;RPL11	ENSMUSP00000078670;ENSMUSP00000081663;ENSMUSP00000082771;ENSMUSP00000099595;ENSMUSP00000121108;ENSMUSP00000127966	2190	2190	20252	ENSMUSP00000099595	Ribosomal protein L11	RPL11	Protein synthesis		133130000					16659000	23940000	27346000	36407000	46646	67491	73380		9710200	7112800	5859500	5909600	0	1	1	1					0.000400764	0.000643975	0.000642864	0.00058423	2.63705e-05	2.70139e-05	2.8573e-05		0.000183074	0.000202282	0.000198355	0.000181676
1263	ENSMUSP00000033873;ENSMUSP00000129684;ENSMUSP00000107659;ENSMUSP00000071618;ENSMUSP00000131012	ERLIN1;ERLIN2	ENSMUSP00000033873	1263	1263	37872	ENSMUSP00000033873	ER lipid raft associated 2	ERLIN2	Membrane		36507000					3534000	3211000	4906200	8227300		68100			5602900	4405700	3912600	2638600	0	1	1	1					8.50171e-05	8.63744e-05	0.000115338	0.000132025		2.72576e-05			0.000105636	0.000125295	0.000132449	8.11171e-05
2743	ENSMUSP00000125144;ENSMUSP00000124932;ENSMUSP00000123866	PCMT1	ENSMUSP00000123866;ENSMUSP00000124932;ENSMUSP00000125144	2743	2743	29167	ENSMUSP00000125144	Protein-L-isoaspartate (D-aspartate) O-methyltransferase 1	PCMT1	Metabolism		8694000					1103900	312260	944200	1966700		73253		46264	906170		1182000	2159300	0	1	1	1					2.65564e-05	8.39965e-06	2.21967e-05	3.156e-05		2.93202e-05		2.52792e-05	1.70847e-05		4.00129e-05	6.63822e-05
1009	ENSMUSP00000029663	AIMP1	ENSMUSP00000029663	1009	1009	35166	ENSMUSP00000029663	Aminoacyl tRNA synthetase complex-interacting multifunctional protein 1	AIMP1	Protein synthesis		4599800						790300		2469300			69728		678940	591540			0	1	1	1						2.12587e-05		3.96253e-05			2.71509e-05		1.28006e-05	1.68229e-05
2151	ENSMUSP00000076393;ENSMUSP00000076026;ENSMUSP00000054799	DSG1A;DSG1B;DSG1C	ENSMUSP00000076026;ENSMUSP00000076393	2151	2151	114600	ENSMUSP00000076393	Desmoglein 1 alpha	DSG1A	Adhesion		658460		72465	106950	216730					92809	23887	57497	88115					1	0	1	0		5.36634e-05	7.18966e-05	0.000159542					5.2468e-05	9.56099e-06	2.23884e-05	4.8147e-05
387	ENSMUSP00000018430	PSMB6	ENSMUSP00000018430	387	387	25378	ENSMUSP00000018430	Proteasome (prosome, macropain) subunit, beta type 6	PSMB6	Proteolysis		60851000					5193300	12156000	7731800	24236000	30949	37350	189600		4138800	3116200	2120800	1900900	0	1	1	1					0.000124935	0.000326991	0.000181763	0.00038892	1.74965e-05	1.49497e-05	7.38271e-05		7.8032e-05	8.86223e-05	7.1793e-05	5.84384e-05
205	ENSMUSP00000005066;ENSMUSP00000100968;ENSMUSP00000121111	MAP2K1;MAP2K2	ENSMUSP00000005066	205	205	43474	ENSMUSP00000005066	Mitogen-activated protein kinase kinase 1	MAP2K1	Signaling		10043000					1233000	1559800	1504500	2957300			76647	43967		1692000	392610	583160	0	1	1	1					2.96622e-05	4.19579e-05	3.53686e-05	4.74564e-05			2.98451e-05	2.4024e-05		4.81192e-05	1.32906e-05	1.79278e-05
2645	ENSMUSP00000110158;ENSMUSP00000110155;ENSMUSP00000110157;ENSMUSP00000116901;ENSMUSP00000115358;ENSMUSP00000110154;ENSMUSP00000121408	GLS	ENSMUSP00000110155;ENSMUSP00000110157;ENSMUSP00000110158	2645	2645	73963	ENSMUSP00000110158	Glutaminase	GLS	Metabolism		22170000					448260		757320	2110200		12246	221850	80791	5225200	4865500	3963200	4485900	0	1	1	1					1.07837e-05		1.78035e-05	3.38628e-05		4.90157e-06	8.63847e-05	4.41451e-05	9.85147e-05	0.000138371	0.000134162	0.000137908
2732	ENSMUSP00000121203;ENSMUSP00000117247;ENSMUSP00000063904	CTSD	ENSMUSP00000063904;ENSMUSP00000117247;ENSMUSP00000121203	2732	2732	44953	ENSMUSP00000121203	Cathepsin D	CTSD	Proteolysis		107550000					16141000	13873000	16526000	23014000	62423	34860	60489	74608	17365000	6595200	6422400	7382100	0	1	1	1					0.000388302	0.000373177	0.000388502	0.00036931	3.52898e-05	1.3953e-05	2.35534e-05	4.07666e-05	0.000327396	0.000187562	0.00021741	0.000226944
204	ENSMUSP00000005057	THOP1	ENSMUSP00000005057	204	204	78026	ENSMUSP00000005057	Thimet oligopeptidase 1	THOP1	Proteolysis		21254000	3098	35488	25610	21275	2151000	4084500	5169600	4438900	28142	36487	169420	55270	1827900	1424000	740490	1042700	1	1	1	1	2.71432e-06	2.62804e-05	1.72162e-05	1.56613e-05	5.17464e-05	0.000109871	0.00012153	7.12319e-05	1.59096e-05	1.46042e-05	6.59693e-05	3.02001e-05	3.44628e-05	4.04975e-05	2.50669e-05	3.20552e-05	-5.56634
621	ENSMUSP00000022946	HRSP12	ENSMUSP00000022946	621	621	14255	ENSMUSP00000022946	Heat-responsive protein 12	HRSP12	Nucleus		25652000					2143500	2019300	1871400	4374100	12020	144330		82610	5350600	2203600	3517300	3933700	0	1	1	1					5.1566e-05	5.43182e-05	4.39938e-05	7.0192e-05	6.79531e-06	5.77694e-05		4.5139e-05	0.000100879	6.26687e-05	0.000119067	0.000120932
856	ENSMUSP00000027271;ENSMUSP00000123977;ENSMUSP00000124890;ENSMUSP00000135225	INPP1	ENSMUSP00000027271;ENSMUSP00000123977;ENSMUSP00000124890;ENSMUSP00000135225	856	856	43346	ENSMUSP00000027271	Inositol polyphosphate-1-phosphatase	INPP1	Signaling		873810							246930	440200		37757	67097	81823					0	1	1	0							5.80496e-06	7.06398e-06		1.51126e-05	2.61265e-05	4.4709e-05
1913	ENSMUSP00000062341;ENSMUSP00000118258	MTMR11	ENSMUSP00000062341	1913	1913	78395	ENSMUSP00000062341	Myotubularin related protein 11	MTMR11	Signaling		277440	23881	139340									48162	66060					1	0	1	0	2.09234e-05	0.000103187									1.87535e-05	3.60959e-05					-4.67937
2806	ENSMUSP00000133372;ENSMUSP00000065089;ENSMUSP00000134192;ENSMUSP00000133970;ENSMUSP00000127625;ENSMUSP00000127652	ALDH7A1	ENSMUSP00000065089;ENSMUSP00000133372;ENSMUSP00000134192	2806	2806	55644	ENSMUSP00000133372	Aldehyde dehydrogenase family 7, member A1	ALDH7A1	Metabolism		53533000					2436600	4847100	3835000	6490000		59639	71254		9534700	11225000	8278600	6754700	0	1	1	1					5.8617e-05	0.000130385	9.01552e-05	0.000104146		2.3871e-05	2.77451e-05		0.000179765	0.00031923	0.000280246	0.000207656
1427	ENSMUSP00000126543;ENSMUSP00000095425;ENSMUSP00000037679;ENSMUSP00000099549	CROCC	ENSMUSP00000037679;ENSMUSP00000095425;ENSMUSP00000099549;ENSMUSP00000126543	1427	1427	208270	ENSMUSP00000126543	Ciliary rootlet coiled-coil, rootletin	CROCC	Microtubules/ axonemes		1665800	19884	112020	54028	82471	31417	32274		424620	36467	78646	82322	38448	373900	172630	5613.7	121080	1	1	1	1	1.74214e-05	8.29556e-05	3.63201e-05	6.07098e-05	7.55796e-07	8.68156e-07		6.81396e-06	2.0616e-05	3.14788e-05	3.20548e-05	2.10084e-05	7.04942e-06	4.90946e-06	1.90034e-07	3.7223e-06	-4.75892
962	ENSMUSP00000028981	MAPRE1	ENSMUSP00000028981	962	962	30016	ENSMUSP00000028981	Microtubule-associated protein, RP/EB family, member 1	MAPRE1	Microtubules/ axonemes		7769000					2546100	653820	3597900			55771	75142					840290	0	1	1	1					6.12513e-05	1.75875e-05	8.45813e-05			2.23228e-05	2.9259e-05					2.58326e-05
1366	ENSMUSP00000035366	DYNC1LI1	ENSMUSP00000035366	1366;1636	1366	56614	ENSMUSP00000035366	Dynein cytoplasmic 1 light intermediate chain 1	DYNC1LI1	Microtubules/ axonemes		6223700					1026800	254740	462380	2174000	20942		141150		762860	429850	300490	650470	0	1	1	1					2.47016e-05	6.85239e-06	1.08699e-05	3.48866e-05	1.18392e-05		5.49615e-05		1.43828e-05	1.22246e-05	1.01721e-05	1.99971e-05
1115	ENSMUSP00000108368;ENSMUSP00000108367;ENSMUSP00000031243;ENSMUSP00000084043;ENSMUSP00000108366	SPP1	ENSMUSP00000031243;ENSMUSP00000084043;ENSMUSP00000108367;ENSMUSP00000108368	1115	1115	32459	ENSMUSP00000108368	Secreted phosphoprotein 1	SPP1	Adhesion		2200700										63670			331800	255410	524160	1025700	0	0	1	1										2.54845e-05			6.25568e-06	7.26366e-06	1.77438e-05	3.15326e-05
1564	ENSMUSP00000130493;ENSMUSP00000128075;ENSMUSP00000043061	MPST	ENSMUSP00000043061;ENSMUSP00000128075;ENSMUSP00000130493	1564	1564	33097	ENSMUSP00000130493	Mercaptopyruvate sulfurtransferase	MPST	Metabolism		53066000					6350100	4806200	8772200	6882900	36531	19619		186740	11626000	4793000	4178600	5414600	0	1	1	1					0.000152764	0.000129285	0.000206221	0.000110451	2.06522e-05	7.85268e-06		0.000102037	0.000219194	0.000136309	0.000141453	0.000166458
2506	ENSMUSP00000099756	NT5M	ENSMUSP00000099756	2506	2506	25602	ENSMUSP00000099756	5',3'-nucleotidase, mitochondrial	NT5M	Metabolism		64304											64304						0	0	1	0											2.50389e-05
408	ENSMUSP00000101629;ENSMUSP00000019226;ENSMUSP00000118948;ENSMUSP00000120721;ENSMUSP00000101628;ENSMUSP00000122177;ENSMUSP00000108302;ENSMUSP00000133503;ENSMUSP00000133936	SLC25A18;SLC25A22	ENSMUSP00000019226;ENSMUSP00000101628;ENSMUSP00000101629;ENSMUSP00000118948;ENSMUSP00000120721;ENSMUSP00000122177	408	408	34670	ENSMUSP00000101629	Solute carrier family 25 (mitochondrial carrier, glutamate), member 22	SLC25A22	Energy		13374000					816500	256020	231030	1212100		36076	66330	76575	3443500	3049900	1072900	3112800	0	1	1	1					1.96425e-05	6.88682e-06	5.43117e-06	1.94508e-05		1.44397e-05	2.58278e-05	4.18414e-05	6.49229e-05	8.67368e-05	3.63196e-05	9.56952e-05
575	ENSMUSP00000022256	PSMD6	ENSMUSP00000022256	575	575	45536	ENSMUSP00000022256	Proteasome (prosome, macropain) 26S subunit, non-ATPase, 6	PSMD6	Proteolysis		23442000					3723800	2732400	5657200	5687100	105700	35627	24660	82743	1418400	1860700	1051700	1062000	0	1	1	1					8.95831e-05	7.35003e-05	0.000132992	9.1262e-05	5.97557e-05	1.426e-05	9.6022e-06	4.52117e-05	2.67422e-05	5.29169e-05	3.5602e-05	3.26485e-05
194	ENSMUSP00000137542;ENSMUSP00000126828;ENSMUSP00000004574	DNAJB11	ENSMUSP00000004574;ENSMUSP00000126828;ENSMUSP00000137542	194	194	40555	ENSMUSP00000137542	DnaJ (Hsp40) homolog, subfamily B, member 11	DNAJB11	Chaperone		38164000					3611600	2890300	3937000	10121000		65997	58932		5794500	3480500	4653400	3550100	0	1	1	1					8.68839e-05	7.77477e-05	9.2553e-05	0.000162414		2.64159e-05	2.29471e-05		0.000109248	9.89827e-05	0.000157526	0.000109139
450	ENSMUSP00000020286	PPA1	ENSMUSP00000020286	450	450	32667	ENSMUSP00000020286	Pyrophosphatase (inorganic) 1	PPA1	Metabolism		9372900					1365100	1363400	1620200	4484600		61011						478610	0	1	1	1					3.28401e-05	3.66748e-05	3.80885e-05	7.19653e-05		2.44202e-05						1.47137e-05
2591	ENSMUSP00000125320;ENSMUSP00000105474;ENSMUSP00000124625	WARS	ENSMUSP00000105474;ENSMUSP00000124625;ENSMUSP00000125320	2591	2591	53640	ENSMUSP00000125320	Tryptophanyl-tRNA synthetase	WARS	Protein synthesis		9744000					1826000	375630	2832400	3922300	17779	49627	120510	64825		157560	314570	62747	0	1	1	1					4.39279e-05	1.01043e-05	6.65855e-05	6.29419e-05	1.00511e-05	1.98637e-05	4.69246e-05	3.54211e-05		4.48088e-06	1.06488e-05	1.929e-06
706	ENSMUSP00000025095;ENSMUSP00000131584	COX7A2L	ENSMUSP00000025095;ENSMUSP00000131584	706	706	12399	ENSMUSP00000025095	Cytochrome c oxidase subunit VIIa polypeptide 2-like	COX7A2L	Energy		9256900							828930				61429		3428200	1341300	1520500	2076500	0	1	1	1							1.94869e-05				2.39194e-05		6.46345e-05	3.81455e-05	5.14717e-05	6.38367e-05
2405	ENSMUSP00000101011;ENSMUSP00000094863	GPX4	ENSMUSP00000094863;ENSMUSP00000101011	2405	2405	22228	ENSMUSP00000101011	Glutathione peroxidase 4	GPX4	Metabolism		3649900								2499600		59654			931160	159510			0	1	1	1								4.01116e-05		2.3877e-05			1.75559e-05	4.53634e-06
259	ENSMUSP00000006912;ENSMUSP00000119075;ENSMUSP00000115475	PIP4K2A	ENSMUSP00000006912;ENSMUSP00000119075	259	259	46151	ENSMUSP00000006912	Phosphatidylinositol-5-phosphate 4-kinase, type II, alpha	PIP4K2A	Lipid synthesis/ transport		669460	31507									40852	91088	42496	48189	415330			1	0	1	1	2.76049e-05									1.63514e-05	3.54682e-05	2.32203e-05	9.08544e-07	1.18117e-05			-4.55901
2548	ENSMUSP00000133061;ENSMUSP00000101651	RNH1	ENSMUSP00000101651;ENSMUSP00000133061	2548	2548	49816	ENSMUSP00000133061	Ribonuclease/angiogenin inhibitor 1	RNH1	Metabolism		56208000					7746600	7917100	9062500	16934000	10549	131980	133840	34029	3426100	3154000	3377500	4279800	0	1	1	1					0.000186359	0.000212966	0.000213046	0.000271743	5.9637e-06	5.28262e-05	5.21151e-05	1.85938e-05	6.45949e-05	8.96973e-05	0.000114335	0.000131572
382	ENSMUSP00000018186;ENSMUSP00000125636;ENSMUSP00000124062	CYB5R3	ENSMUSP00000018186;ENSMUSP00000124062;ENSMUSP00000125636	382	382	34127	ENSMUSP00000018186	Cytochrome b5 reductase 3	CYB5R3	Energy		290180000					26632000	39180000	39917000	60678000			53370	48273	36363000	31140000	25468000	30695000	0	1	1	1					0.000640683	0.00105392	0.00093839	0.000973712			2.07814e-05	2.63769e-05	0.000685579	0.000885597	0.000862139	0.00094364
1914	ENSMUSP00000062392;ENSMUSP00000064812;ENSMUSP00000070019;ENSMUSP00000097875;ENSMUSP00000137836;ENSMUSP00000131351;ENSMUSP00000137923;ENSMUSP00000097874	PRKCA;PRKCB;PRKCC;PRKCG	ENSMUSP00000062392	1914	1914	76823	ENSMUSP00000062392	Protein kinase C, alpha	PRKCA	Signaling		2913200									16946			104660	1478600	534710	384570	393720	0	0	1	1									9.58014e-06			5.71874e-05	2.78772e-05	1.52067e-05	1.30184e-05	1.21039e-05
887	ENSMUSP00000027916;ENSMUSP00000106590;ENSMUSP00000117122	BPNT1	ENSMUSP00000027916;ENSMUSP00000106590	887	887	33196	ENSMUSP00000027916	Bisphosphate 3'-nucleotidase 1	BPNT1	Metabolism		1484700									34275	58511	72418			749360	401350	168790	0	0	1	1									1.93768e-05	2.34196e-05	2.81984e-05			2.13112e-05	1.35864e-05	5.18902e-06
1705	ENSMUSP00000048350	VAT1	ENSMUSP00000048350	1705	1705	43096	ENSMUSP00000048350	Vesicle amine transport protein 1 homolog (T californica)	VAT1	Traffic		97951000		31204			3549100	5921600	9342700	16507000		29615	117840		23048000	15182000	10201000	14021000	1	1	1	1		2.31079e-05			8.53803e-05	0.000159288	0.000219633	0.000264891		1.18537e-05	4.58849e-05		0.000434542	0.000431764	0.000345323	0.00043104
1216	ENSMUSP00000103400;ENSMUSP00000033087;ENSMUSP00000118973	RUVBL2	ENSMUSP00000033087;ENSMUSP00000103400;ENSMUSP00000118973	1216	1216	51112	ENSMUSP00000103400	RuvB-like protein 2	RUVBL2	Signaling		13344000					1667200	2139400	2552400	2595600	27205	24711	176120	51431	932550	1305700	588540	1283200	0	1	1	1					4.01077e-05	5.75489e-05	6.00031e-05	4.16521e-05	1.53799e-05	9.8908e-06	6.85782e-05	2.81025e-05	1.75821e-05	3.71331e-05	1.99232e-05	3.94487e-05
2781	ENSMUSP00000128926	SLC8A2	ENSMUSP00000128926	2781	2781	100710	ENSMUSP00000128926	Solute carrier family 8 (sodium/calcium exchanger), member 2	SLC8A2	Ion homeostasis		1684400	207950	437680	432770	479680					23815		102510						1	0	1	0	0.000182196	0.000324121	0.000290928	0.000353109					1.34634e-05		3.99157e-05						-3.73946
882	ENSMUSP00000027810;ENSMUSP00000135385	FH1	ENSMUSP00000027810	882	882	54356	ENSMUSP00000027810	Fumarate hydratase 1	FH1	Metabolism		79388000					6200700	9844500	9590300	13283000	52230	49737	129870	17602	11781000	8953000	9653300	9832600	0	1	1	1					0.00014917	0.000264813	0.000225454	0.000213155	2.95274e-05	1.99077e-05	5.05692e-05	9.61792e-06	0.000222116	0.000254616	0.000326782	0.000302278
156	ENSMUSP00000003345	AMPH	ENSMUSP00000003345	156	156	75012	ENSMUSP00000003345	Amphiphysin	AMPH	Traffic		397310							286180					42102	69023				0	1	1	1							6.72767e-06					2.3005e-05	1.30134e-06
2810	ENSMUSP00000133995;ENSMUSP00000062837	4922501L14RIK;ERICH3	ENSMUSP00000062837;ENSMUSP00000133995	2810	2810	81395	ENSMUSP00000133995	Glutamate-rich 3	ERICH3	Unknown		200480									57468	61475	45395	36148					0	0	1	0									3.24886e-05	2.46059e-05	1.76761e-05	1.97517e-05
1815	ENSMUSP00000136327;ENSMUSP00000130845;ENSMUSP00000054530	FUT8	ENSMUSP00000054530;ENSMUSP00000130845;ENSMUSP00000136327	1815	1815	66556	ENSMUSP00000136327	Fucosyltransferase 8	FUT8	Metabolism		2024100								456490		57155			781240	286330	278320	164510	0	1	1	1								7.32539e-06		2.28768e-05			1.47293e-05	8.143e-06	9.42164e-06	5.05744e-06
1498	ENSMUSP00000040756	ATP6V1H	ENSMUSP00000040756	1498	1498	55854	ENSMUSP00000040756	ATPase, H+ transporting, lysosomal V1 subunit H	ATP6V1H	Ion homeostasis		10431000					2152800	934270	1690400	2553200	26698	69215	61312	48682	1500500	636920	213030	544180	0	1	1	1					5.17897e-05	2.51314e-05	3.97388e-05	4.09717e-05	1.50933e-05	2.77039e-05	2.38739e-05	2.66004e-05	2.82901e-05	1.81135e-05	7.21146e-06	1.67294e-05
2260	ENSMUSP00000081913;ENSMUSP00000117509;ENSMUSP00000123212	GPD1L	ENSMUSP00000081913;ENSMUSP00000117509	2260	2260	34634	ENSMUSP00000081913	Glycerol-3-phosphate dehydrogenase 1-like	GPD1L	Energy		1144300						310590			41893	49796	109710	24074		265420	223490	119360	0	1	1	1						8.35473e-06			2.36835e-05	1.99313e-05	4.27193e-05	1.31543e-05		7.54834e-06	7.56555e-06	3.66942e-06
913	ENSMUSP00000028278	PSMD14	ENSMUSP00000028278	913	913	34577	ENSMUSP00000028278	Proteasome (prosome, macropain) 26S subunit, non-ATPase, 14	PSMD14	Proteolysis		5792100					1264700	859830	1063500	1886700			57957				264700	394690	0	1	1	1					3.04248e-05	2.3129e-05	2.50013e-05	3.02762e-05			2.25675e-05				8.96058e-06	1.21337e-05
1922;2668	ENSMUSP00000063293;ENSMUSP00000070322;ENSMUSP00000100912;ENSMUSP00000112438;ENSMUSP00000116981	SYT2;SYT1;SYT5	ENSMUSP00000112438;ENSMUSP00000100912;ENSMUSP00000063293	1922;2668	1922;2668	47248	ENSMUSP00000112438_family	Family {Synaptotagmin II}	SYT2;SYT1;SYT5	Traffic		8637170					87444	506210	485570	911060			209430	11333	1386600	2554920	338960	2145577	0	1	1	1					2.10363e-06	1.36168e-05	1.1415e-05	1.462e-05			8.15486e-05	6.19247e-06	2.61426e-05	7.26599e-05	1.14744e-05	6.59603e-05
1738	ENSMUSP00000077391;ENSMUSP00000049457;ENSMUSP00000136260;ENSMUSP00000110936;ENSMUSP00000131507;ENSMUSP00000099117	CACNA2D1	ENSMUSP00000049457;ENSMUSP00000077391;ENSMUSP00000099117;ENSMUSP00000110936;ENSMUSP00000131507;ENSMUSP00000136260	1738	1738	122520	ENSMUSP00000077391	Calcium channel, voltage-dependent, alpha2/delta subunit 1	CACNA2D1	Traffic		888350	4494.4	93360	3596.4	48491		165350	105750	35516	33282	56863		46250	135120	103990	16221	40061	1	1	1	1	3.93778e-06	6.91371e-05	2.41766e-06	3.56959e-05		4.44784e-06	2.48603e-06	5.69932e-07	1.88154e-05	2.27599e-05		2.52715e-05	2.54752e-06	2.95739e-06	5.49111e-07	1.23157e-06	-5.40475
1664	ENSMUSP00000046837;ENSMUSP00000109233;ENSMUSP00000109231;ENSMUSP00000116268;ENSMUSP00000114985;ENSMUSP00000117121;ENSMUSP00000114290	PPP2R4	ENSMUSP00000046837;ENSMUSP00000109233	1664	1664	36710	ENSMUSP00000046837	Protein phosphatase 2A, regulatory subunit B (PR 53)	PPP2R4	Signaling		23242000					3172400	3279400	4261200	7698800	45523	53836	48997		956670	1326000	925560	1473400	0	1	1	1					7.63181e-05	8.82143e-05	0.000100175	0.000123544	2.57357e-05	2.15483e-05	1.90786e-05		1.80368e-05	3.77104e-05	3.13319e-05	4.5296e-05
2075	ENSMUSP00000103365;ENSMUSP00000072320;ENSMUSP00000134533;ENSMUSP00000134525;ENSMUSP00000134239;ENSMUSP00000133527	RPL18	ENSMUSP00000072320;ENSMUSP00000103365;ENSMUSP00000134525;ENSMUSP00000134533	2075	2075	21644	ENSMUSP00000103365	Ribosomal protein L18	RPL18	Protein synthesis		179090000					27707000	20320000	32327000	57609000	38420				8861700	5040000	11736000	15450000	0	1	1	1					0.000666545	0.000546599	0.00075996	0.000924463	2.17201e-05				0.000167076	0.000143334	0.000397285	0.000474971
818	ENSMUSP00000026538;ENSMUSP00000121174	ECHS1	ENSMUSP00000026538;ENSMUSP00000121174	818	818	31474	ENSMUSP00000026538	Enoyl Coenzyme A hydratase, short chain, 1, mitochondrial	ECHS1	Metabolism		60349000					2582200	3129100	10349000	12998000	28869	71659			12451000	7907200	3398800	7432600	0	1	1	1					6.21197e-05	8.41713e-05	0.00024329	0.000208581	1.63206e-05	2.86822e-05			0.000234748	0.000224875	0.000115056	0.000228496
1078	ENSMUSP00000099676;ENSMUSP00000030658;ENSMUSP00000116659;ENSMUSP00000114688	TEKT2	ENSMUSP00000030658;ENSMUSP00000099676;ENSMUSP00000116659	1078	1078	50311	ENSMUSP00000099676	Tektin 2	TEKT2	Microtubules/ axonemes		203810										82112	108480	13224					0	0	1	0										3.28661e-05	4.22403e-05	7.22574e-06
1477	ENSMUSP00000039507	MACROD1	ENSMUSP00000039507	1477	1477	35294	ENSMUSP00000039507	MACRO domain containing 1	MACROD1	Metabolism		4660400								379540		35979	82522		1709000	803090	747160	903110	0	1	1	1								6.09055e-06		1.44009e-05	3.21327e-05		3.22211e-05	2.28393e-05	2.52927e-05	2.77638e-05
725;1100	ENSMUSP00000025379;ENSMUSP00000031004;ENSMUSP00000109795;ENSMUSP00000112928;ENSMUSP00000113604;ENSMUSP00000113711;ENSMUSP00000114981	DPYSL3;CRMP1	ENSMUSP00000025379;ENSMUSP00000112928;ENSMUSP00000113711;ENSMUSP00000031004;ENSMUSP00000109795	603;725;1100	725;1100	61779	ENSMUSP00000113711_family	Family {Dihydropyrimidinase-like 3}	DPYSL3;CRMP1	Signaling		122026500					12026000	15593450	24063570	43639500	108990		19203		9077800	6260200	4975890	6262510	0	1	1	1					0.000289308	0.000419457	0.000565699	0.000700292	6.16157e-05		7.47733e-06		0.000171151	0.000178035	0.000168443	0.000192525
1450	ENSMUSP00000038540;ENSMUSP00000101024	PDXK	ENSMUSP00000038540;ENSMUSP00000101024	1450	1450	35015	ENSMUSP00000038540	Pyridoxal (pyridoxine, vitamin B6) kinase	PDXK	Signaling		31633000					3285400	2412600	3006600	6551700		46833	67145	36495	7980400	3255500	1038600	3951800	0	1	1	1					7.90365e-05	6.48978e-05	7.06807e-05	0.000105136		1.87453e-05	2.61452e-05	1.99413e-05	0.000150461	9.25839e-05	3.51585e-05	0.000121488
1202	ENSMUSP00000032920	CDIPT	ENSMUSP00000032920	1202	1202	23599	ENSMUSP00000032920	CDP-diacylglycerol--inositol 3-phosphatidyltransferase (phosphatidylinositol synthase)	CDIPT	Metabolism		12494000					1638900	2118700		804340		53249			2299100	754940	2642600	2182400	0	1	1	1					3.94269e-05	5.69921e-05		1.29074e-05		2.13134e-05			4.33467e-05	2.14699e-05	8.94569e-05	6.70924e-05
340	ENSMUSP00000015278;ENSMUSP00000133370;ENSMUSP00000034723	ALDH1A2;ALDH1A3	ENSMUSP00000015278	340;1127;2295	340	56157	ENSMUSP00000015278	Aldehyde dehydrogenase family 1, subfamily A3	ALDH1A3	Metabolism		46711000					9886200	4762900	12485000	16122000	25758	89335	143610	12887	111130	1236700	954420	881270	0	1	1	1					0.000237831	0.00012812	0.000293504	0.000258713	1.45619e-05	3.57571e-05	5.59194e-05	7.0416e-06	2.09522e-06	3.51708e-05	3.23089e-05	2.70924e-05
2601	ENSMUSP00000106479;ENSMUSP00000106480;ENSMUSP00000114382	LPGAT1	ENSMUSP00000106479;ENSMUSP00000106480;ENSMUSP00000114382	2601	2601	43088	ENSMUSP00000106479	Lysophosphatidylglycerol acyltransferase 1	LPGAT1	Lipid synthesis/ transport		19344000						8765800	10044000					38853	75556	146990	272770		0	1	1	1						0.000235796	0.00023612					2.12297e-05	1.42452e-06	4.18028e-06	9.23377e-06
821	ENSMUSP00000095570;ENSMUSP00000026572	HRAS;HRAS1	ENSMUSP00000026572;ENSMUSP00000095570	821	821	21298	ENSMUSP00000095570	Harvey rat sarcoma virus oncogene	HRAS	Signaling		4758400						462310		900740		38421	74950			815710	1906800	559450	0	1	1	1						1.24359e-05		1.44544e-05		1.53783e-05	2.91843e-05			2.31982e-05	6.45487e-05	1.71989e-05
860	ENSMUSP00000027432;ENSMUSP00000136581;ENSMUSP00000122121	PSMD1;RP24-308M3.1	ENSMUSP00000027432	860	860	105730	ENSMUSP00000027432	Proteasome (prosome, macropain) 26S subunit, non-ATPase, 1	PSMD1	Proteolysis		48509000					7122400	8479500	11565000	11788000	110290	17068	27424	74790	3685100	2018100	1678000	1943100	0	1	1	1					0.000171343	0.000228095	0.000271876	0.000189164	6.23506e-05	6.83162e-06	1.06785e-05	4.08661e-05	6.9478e-05	5.73932e-05	5.68034e-05	5.97357e-05
756	ENSMUSP00000025649	DDB1	ENSMUSP00000025649	756	756	126850	ENSMUSP00000025649	Damage specific DNA binding protein 1	DDB1	Nucleus		45604000					4106700	6430100	14230000	8580800	24624			56445	4625000	2060900	1949900	3538900	0	1	1	1					9.87945e-05	0.000172967	0.000334526	0.000137698	1.39208e-05			3.08422e-05	8.71987e-05	5.86104e-05	6.60077e-05	0.000108795
1435	ENSMUSP00000038069;ENSMUSP00000133546	H2-KE6	ENSMUSP00000038069;ENSMUSP00000133546	1435	1435	26588	ENSMUSP00000038069	H2-K region expressed gene 6	H2-KE6	Nucleus		4989300					329660	532490	1419900	525030			52682		183890	685100	541820	718720	0	1	1	1					7.9306e-06	1.43237e-05	3.33797e-05	8.42526e-06			2.05135e-05		3.46702e-06	1.94837e-05	1.83416e-05	2.20952e-05
1776	ENSMUSP00000121377;ENSMUSP00000114396;ENSMUSP00000072723;ENSMUSP00000052146	LANCL2	ENSMUSP00000052146;ENSMUSP00000072723;ENSMUSP00000114396;ENSMUSP00000121377	1776	1776	49742	ENSMUSP00000121377	LanC (bacterial lantibiotic synthetase component C)-like 2	LANCL2	Signaling		2813400						618100	271370	938550		69692	38341		560830	316530			0	1	1	1						1.66266e-05	6.37951e-06	1.50611e-05		2.78948e-05	1.49293e-05		1.05738e-05	9.00187e-06
1074	ENSMUSP00000099664;ENSMUSP00000030583;ENSMUSP00000122284	AK2	ENSMUSP00000030583;ENSMUSP00000099664	1074	1074	25605	ENSMUSP00000099664	Adenylate kinase 2	AK2	Energy		20266000					2227700	2024700	5168800	4364200				37282	1826100	1909300	1077000	1630700	0	1	1	1					5.35916e-05	5.44635e-05	0.000121511	7.00332e-05				2.03713e-05	3.44289e-05	5.4299e-05	3.64584e-05	5.01317e-05
992	ENSMUSP00000113888;ENSMUSP00000029386	ETFDH	ENSMUSP00000029386;ENSMUSP00000113888	992	992	61160	ENSMUSP00000113888	Electron transferring flavoprotein, dehydrogenase	ETFDH	Energy		50536000					4710100	1956600	3334800	4575200	55858		124760	10052	15171000	7690000	7138600	5769400	0	1	1	1					0.00011331	5.26316e-05	7.83962e-05	7.34191e-05	3.15784e-05		4.85795e-05	5.49252e-06	0.00028603	0.000218698	0.000241655	0.000177366
1938	ENSMUSP00000101478;ENSMUSP00000064204	LYPLA2	ENSMUSP00000064204;ENSMUSP00000101478	1938	1938	24794	ENSMUSP00000101478	Lysophospholipase 2	LYPLA2	Lipid synthesis/ transport		2706000							2120000		31068	58708					496210		0	1	1	1							4.98381e-05		1.75638e-05	2.34984e-05					1.67976e-05
2470	ENSMUSP00000098893;ENSMUSP00000109258;ENSMUSP00000121229	NHSL2	ENSMUSP00000098893;ENSMUSP00000109258	2470	2470	132350	ENSMUSP00000098893	NHS-like 2	NHSL2	Unknown		31484000				4709.7		15409000	16033000					37126					1	1	1	0				3.46697e-06		0.000414495	0.000376912					2.0286e-05
115	ENSMUSP00000107068;ENSMUSP00000071054;ENSMUSP00000002171;ENSMUSP00000121688	PSMC3	ENSMUSP00000002171;ENSMUSP00000071054;ENSMUSP00000107068	115	115	44669	ENSMUSP00000107068	Proteasome (prosome, macropain) 26S subunit, ATPase 3	PSMC3	Proteolysis		39090000					5017400	5962300	8154600	9921200		19505	134950		2740000	2551500	1696400	2892000	0	1	1	1					0.000120703	0.000160383	0.000191703	0.000159207		7.80705e-06	5.25473e-05		5.16593e-05	7.25627e-05	5.74263e-05	8.89072e-05
659	ENSMUSP00000023486;ENSMUSP00000113028	TFRC	ENSMUSP00000023486;ENSMUSP00000113028	659	659	85730	ENSMUSP00000023486	Transferrin receptor	TFRC	Ion homeostasis		1243800								126560	26378		62987	41208	311210	60078	196030	419390	0	1	1	1								2.03093e-06	1.49124e-05		2.45261e-05	2.25165e-05	5.86748e-06	1.70857e-06	6.63598e-06	1.28931e-05
907	ENSMUSP00000109250;ENSMUSP00000131545;ENSMUSP00000028214;ENSMUSP00000097788;ENSMUSP00000109251	SH3GLB2	ENSMUSP00000028214;ENSMUSP00000097788;ENSMUSP00000109250;ENSMUSP00000109251;ENSMUSP00000131545	907	907	41810	ENSMUSP00000109250	SH3-domain GRB2-like endophilin B2	SH3GLB2	Traffic		1181000						547830	344140		16350	95170	52620	40722			84195		0	1	1	1						1.47364e-05	8.09022e-06		9.2432e-06	3.80926e-05	2.04894e-05	2.22509e-05			2.85016e-06
1248	ENSMUSP00000033683;ENSMUSP00000071658	RPS4X;RPS4Y2	ENSMUSP00000033683	1248	1248	29597	ENSMUSP00000033683	Ribosomal protein S4, X-linked	RPS4X	Protein synthesis		227780000					41021000	32891000	35723000	51314000				36537	17505000	18732000	16877000	13683000	0	1	1	1					0.000986838	0.000884753	0.000839795	0.000823446				1.99642e-05	0.000330035	0.000532723	0.000571317	0.000420649
1414	ENSMUSP00000037348	ACAA2	ENSMUSP00000037348	1414	1414	41829	ENSMUSP00000037348	Acetyl-Coenzyme A acyltransferase 2 (mitochondrial 3-oxoacyl-Coenzyme A thiolase)	ACAA2	Metabolism		96317000					9247700	5314300	8686600	14012000		54337	46890		23496000	11654000	12291000	11514000	0	1	1	1					0.000222471	0.000142952	0.000204209	0.000224853		2.17489e-05	1.82582e-05		0.000442988	0.000331431	0.000416073	0.000353969
2735	ENSMUSP00000121557;ENSMUSP00000024909;ENSMUSP00000137940;ENSMUSP00000115317	NDUFV2	ENSMUSP00000024909;ENSMUSP00000121557	2735	2735	27285	ENSMUSP00000121557	NADH dehydrogenase (ubiquinone) flavoprotein 2	NDUFV2	Energy		77928000					7777600	3751300	7435400	5940800	14276	115590	53321		24182000	11757000	9587200	7313700	0	1	1	1					0.000187105	0.000100908	0.000174795	9.53332e-05	8.0707e-06	4.62659e-05	2.07623e-05		0.000455922	0.00033436	0.000324544	0.000224841
1631	ENSMUSP00000121695;ENSMUSP00000045291;ENSMUSP00000117952;ENSMUSP00000116576	ACSL3	ENSMUSP00000045291;ENSMUSP00000117952;ENSMUSP00000121695	1243;1631	1631	80491	ENSMUSP00000121695	Acyl-CoA synthetase long-chain family member 3	ACSL3	Metabolism		74803000					5497200	4347400	5488600	8109400			83478	22045	16623000	14122000	9823500	10687000	0	1	1	1					0.000132246	0.000116943	0.000129029	0.000130133			3.25049e-05	1.20456e-05	0.000313406	0.000401619	0.000332544	0.000328545
286	ENSMUSP00000126892;ENSMUSP00000008812;ENSMUSP00000134657;ENSMUSP00000128443	GM10260;GM17352;RPS18	ENSMUSP00000008812;ENSMUSP00000126892;ENSMUSP00000128443;ENSMUSP00000134657	286	286	17671	ENSMUSP00000126892	Predicted gene, 17352	GM17352	Unknown		261710000					41901000	25509000	28921000	97277000			50793		20169000	17679000	12642000	17564000	0	1	1	1					0.00100801	0.00068618	0.00067989	0.00156102			1.9778e-05		0.000380262	0.000502777	0.000427955	0.000539961
2570	ENSMUSP00000120595;ENSMUSP00000103553;ENSMUSP00000133517;ENSMUSP00000114549;ENSMUSP00000128190	SRSF1	ENSMUSP00000103553;ENSMUSP00000120595;ENSMUSP00000133517	1135;2570	2570	27744	ENSMUSP00000120595	Serine/arginine-rich splicing factor 1	SRSF1	Nucleus		226860000					23713000	28925000	47923000	47958000	34574	49777			24976000	21452000	16018000	15811000	0	1	1	1					0.000570461	0.000778069	0.0011266	0.000769592	1.95458e-05	1.99237e-05			0.000470892	0.000610078	0.000542239	0.000486069
1150	ENSMUSP00000031788	HIBADH	ENSMUSP00000031788	1150	1150	35440	ENSMUSP00000031788	3-hydroxyisobutyrate dehydrogenase	HIBADH	Metabolism		41275000					2113700	1597500	2316700	2725700		25401	98267		11333000	6421300	7064300	7579500	0	1	1	1					5.08491e-05	4.2972e-05	5.44622e-05	4.37398e-05		1.0167e-05	3.82635e-05		0.00021367	0.000182617	0.00023914	0.000233013
2139	ENSMUSP00000075290	TSNAX	ENSMUSP00000075290	2139	2139	32926	ENSMUSP00000075290	Translin-associated factor X	TSNAX	Nucleus		3569500	41710	207430	51906		162820			2192800		62847	39590		352660	199880		257880	1	1	1	1	3.65443e-05	0.000153611	3.48936e-05		3.91694e-06			3.51883e-05		2.51551e-05	1.54157e-05		6.64897e-06	5.68443e-06		7.92787e-06	-4.43718
144;2266	ENSMUSP00000003038;ENSMUSP00000082519;ENSMUSP00000103489;ENSMUSP00000127497;ENSMUSP00000127842;ENSMUSP00000131664;ENSMUSP00000132374;ENSMUSP00000133013	AP2A2;AP2A1	ENSMUSP00000003038;ENSMUSP00000127497;ENSMUSP00000103489;ENSMUSP00000127842;ENSMUSP00000082519	144;2266	144;2266	104020	ENSMUSP00000003038_family	Family {Adaptor protein complex AP-2, alpha 2 subunit}	AP2A2;AP2A1	Traffic		70180000					6711400	8442300	12155300	15830700	41616	47764	94850.6	15979.5	12331500	4693900	3694750	6119500	0	1	1	1					0.000161455	0.000227094	0.000285753	0.000254038	2.35269e-05	1.9118e-05	3.69333e-05	8.73137e-06	0.000232495	0.000133491	0.000125074	0.000188129
473	ENSMUSP00000020608;ENSMUSP00000009774	PPP2CA;PPP2CB	ENSMUSP00000009774;ENSMUSP00000020608	473	473	35608	ENSMUSP00000020608	Protein phosphatase 2 (formerly 2A), catalytic subunit, alpha isoform	PPP2CA	Signaling		54807000					10409000	10233000	8855000	14667000			49972		1388400	3776100	2742200	2687000	0	1	1	1					0.000250408	0.000275263	0.000208168	0.000235364			1.94583e-05		2.61766e-05	0.000107389	9.28285e-05	8.2605e-05
2042	ENSMUSP00000070983	SRSF7	ENSMUSP00000070983	1725;2042	2042	27377	ENSMUSP00000070983	Serine/arginine-rich splicing factor 7	SRSF7	Nucleus		100550000					9658400	20517000	18186000	12586000			17809	99907	7837600	8045800	11611000	11990000	0	1	1	1					0.000232351	0.000551898	0.000427526	0.00020197			6.93453e-06	5.45903e-05	0.000147768	0.000228816	0.000393054	0.000368602
2565	ENSMUSP00000103007;ENSMUSP00000118184	IDH2	ENSMUSP00000103007	2565	2565	50906	ENSMUSP00000103007	Isocitrate dehydrogenase 2 (NADP+), mitochondrial	IDH2	Energy		139760000					17163000	7800500	17401000	22131000		111020	21847		34198000	10811000	12559000	17566000	0	1	1	1					0.000412889	0.00020983	0.000409072	0.000355141		4.44367e-05	8.50686e-06		0.000644761	0.000307456	0.000425145	0.000540022
1241	ENSMUSP00000033598	SH3BGRL	ENSMUSP00000033598	1241	1241	12811	ENSMUSP00000033598	SH3-binding domain glutamic acid-rich protein like	SH3BGRL	Signaling		40701000					3116600	10665000	7898600	12128000		47895			657150	2932400	2195900	1059100	0	1	1	1					7.49757e-05	0.000286884	0.000185684	0.00019462		1.91704e-05			1.23898e-05	8.33952e-05	7.43352e-05	3.25593e-05
316	ENSMUSP00000013559	IGF2BP1	ENSMUSP00000013559	316	316	63450	ENSMUSP00000013559	Insulin-like growth factor 2 mRNA binding protein 1	IGF2BP1	Protein synthesis		1412200						127550	229340	919230		47800			88306				0	1	1	1						3.43104e-06	5.39144e-06	1.47511e-05		1.91324e-05			1.6649e-06
2461	ENSMUSP00000098076	EIF3B	ENSMUSP00000098076	2461	2461	91369	ENSMUSP00000098076	Eukaryotic translation initiation factor 3, subunit B	EIF3B	Protein synthesis		50939000					5618900	7360200	13308000	12705000				34990	3338700	1972000	2947900	3654300	0	1	1	1					0.000135173	0.000197986	0.000312851	0.00020388				1.91189e-05	6.29471e-05	5.60821e-05	9.97918e-05	0.000112342
2411	ENSMUSP00000108987;ENSMUSP00000095270	CAB39	ENSMUSP00000095270;ENSMUSP00000108987	2411	2411	39842	ENSMUSP00000108987	Calcium binding protein 39	CAB39	Signaling		278930	47640	44382							33806					153100			1	0	1	1	4.17399e-05	3.28668e-05							1.91117e-05					4.35404e-06			-4.37945
2166	ENSMUSP00000076801;ENSMUSP00000101858;ENSMUSP00000133820;ENSMUSP00000134447;ENSMUSP00000112721	FUS	ENSMUSP00000076801;ENSMUSP00000101858;ENSMUSP00000133820	491;2166	2166	52601	ENSMUSP00000076801	Fusion, derived from t(12;16) malignant liposarcoma (human)	FUS	Nucleus		200230000		98180			34220000	37792000	37578000	53198000	65069		61296	14444	18958000	5982100	4619100	7647200	1	1	1	1		7.27065e-05			0.000823227	0.00101659	0.000883403	0.000853679	3.67857e-05		2.38676e-05	7.89236e-06	0.00035743	0.000170126	0.000156365	0.000235094
1682	ENSMUSP00000047571;ENSMUSP00000124147	HNRNPU	ENSMUSP00000047571;ENSMUSP00000124147	1682	1682	87917	ENSMUSP00000047571	Heterogeneous nuclear ribonucleoprotein U	HNRNPU	Nucleus		721040000	157340	208000	259350	47722	73765000	81740000	170060000	154420000	49558		76272	15065	112180000	46346000	32487000	49236000	1	1	1	1	0.000137854	0.000154033	0.000174347	3.51298e-05	0.00177456	0.00219877	0.00399786	0.00247801	2.80168e-05		2.96991e-05	8.23168e-06	0.00211502	0.00131804	0.00109974	0.00151364	-3.86058
442	ENSMUSP00000020209;ENSMUSP00000136313	NDUFA12	ENSMUSP00000020209;ENSMUSP00000136313	442	442	17086	ENSMUSP00000020209	NADH dehydrogenase (ubiquinone) 1 alpha subcomplex, 12	NDUFA12	Energy		38750000						1752100					48428		14134000	6400100	4170600	12244000	0	1	1	1						4.71307e-05					1.88571e-05		0.000266479	0.000182014	0.000141182	0.000376411
165	ENSMUSP00000003572	GARS	ENSMUSP00000003572	165	165	81877	ENSMUSP00000003572	Glycyl-tRNA synthetase	GARS	Protein synthesis		9004600					2060200	1554200	1694300	1742500			48401		289380	320030	768470	527100	0	1	1	1					4.9562e-05	4.18073e-05	3.98305e-05	2.79622e-05			1.88465e-05		5.4559e-06	9.1014e-06	2.60141e-05	1.62044e-05
2716	ENSMUSP00000120725;ENSMUSP00000118107	SBF1	ENSMUSP00000118107;ENSMUSP00000120725	2716	2716	208690	ENSMUSP00000120725	SET binding factor 1	SBF1	Nucleus		57126									33262						23864		0	0	1	1									1.88041e-05						8.0784e-07
727	ENSMUSP00000110268;ENSMUSP00000025391;ENSMUSP00000125798;ENSMUSP00000110264;ENSMUSP00000057182;ENSMUSP00000033700	MTM1	ENSMUSP00000025391;ENSMUSP00000033700;ENSMUSP00000057182;ENSMUSP00000110264;ENSMUSP00000110268;ENSMUSP00000125798	727	727	65962	ENSMUSP00000110268	X-linked myotubular myopathy gene 1	MTM1	Signaling		61703	13905										47798						1	0	1	0	1.21829e-05										1.86117e-05						-4.91425
999	ENSMUSP00000029515	S100A11	ENSMUSP00000029515	999	999	11083	ENSMUSP00000029515	S100 calcium binding protein A11 (calgizzarin)	S100A11	Ion homeostasis		59257000					8131600	5178200	6797200	13317000	32810				6104900	7111900	5804900	6778700	0	1	1	1					0.000195621	0.000139291	0.000159792	0.000213701	1.85486e-05				0.0001151	0.000202257	0.000196507	0.000208394
1277	ENSMUSP00000034138	DNAJA2	ENSMUSP00000034138	1277	1277	45745	ENSMUSP00000034138	DnaJ (Hsp40) homolog, subfamily A, member 2	DNAJA2	Chaperone		14410000						1592400	2254500	4515700			47458		1517800	3047600	788900	645760	0	1	1	1						4.28348e-05	5.3e-05	7.24643e-05			1.84794e-05		2.86162e-05	8.66714e-05	2.67057e-05	1.98523e-05
1783	ENSMUSP00000052872	FASN	ENSMUSP00000052872	1783	1783	272430	ENSMUSP00000052872	Fatty acid synthase	FASN	Metabolism		102680000					13580000	9291500	20582000	27318000	24379	31168	69536	45337	4430800	7030700	15299000	4975500	0	1	1	1					0.000326693	0.000249937	0.000483852	0.000438377	1.37823e-05	1.24753e-05	2.70762e-05	2.47726e-05	8.35373e-05	0.000199948	0.000517899	0.000152959
366	ENSMUSP00000016771;ENSMUSP00000116198;ENSMUSP00000115326;ENSMUSP00000090672;ENSMUSP00000117569;ENSMUSP00000075147;ENSMUSP00000018637	MYH1;MYH6;MYH7B;MYH9	ENSMUSP00000016771	272;366;1646;2332;2372	366	226370	ENSMUSP00000016771	Myosin, heavy polypeptide 9, non-muscle	MYH9	Actin cytoskeleton		211860000					27095000	22039000	40290000	37039000	27106	32618	71282	37145	34005000	19324000	18675000	13226000	0	1	1	1					0.000651822	0.000592839	0.000947158	0.000594372	1.53239e-05	1.30556e-05	2.7756e-05	2.02964e-05	0.000641122	0.00054956	0.000632183	0.0004066
488	ENSMUSP00000020930;ENSMUSP00000102313	GNA13	ENSMUSP00000020930;ENSMUSP00000102313	488	488	44054	ENSMUSP00000020930	Guanine nucleotide binding protein, alpha 13	GNA13	Signaling		7225700	33738				617940	462730	461970	493640		60882	35371		1864100	571840	1683600	939900	1	1	1	1	2.95596e-05				1.48657e-05	1.24472e-05	1.08602e-05	7.92154e-06		2.43686e-05	1.37729e-05		3.51453e-05	1.62627e-05	5.6993e-05	2.88948e-05	-4.5293
101	ENSMUSP00000001809;ENSMUSP00000050792;ENSMUSP00000066639;ENSMUSP00000079967;ENSMUSP00000077794;ENSMUSP00000101850;ENSMUSP00000101848;ENSMUSP00000079070;ENSMUSP00000096701;ENSMUSP00000117063;ENSMUSP00000108993;ENSMUSP00000047756	GM10110;PABPC1;PABPC1L;PABPC2;PABPC4;PABPC5;PABPC6	ENSMUSP00000001809;ENSMUSP00000050792	101	101	70670	ENSMUSP00000001809	Poly(A) binding protein, cytoplasmic 1	PABPC1	Protein synthesis		80492000					7805200	10239000	13467000	15126000	19689		76376		16108000	6884000	4804500	5962700	0	1	1	1					0.000187769	0.000275424	0.000316589	0.00024273	1.11309e-05		2.97395e-05		0.000303696	0.000195776	0.000162641	0.000183308
2613	ENSMUSP00000107561;ENSMUSP00000107560;ENSMUSP00000077123	OSBPL6	ENSMUSP00000077123;ENSMUSP00000107560;ENSMUSP00000107561	2326;2613	2613	105250	ENSMUSP00000107561	Oxysterol binding protein-like 6	OSBPL6	Lipid synthesis/ transport		1964100					1506000				21098	26713		85923	324310				0	1	1	1					3.62297e-05				1.19274e-05	1.06921e-05		4.69493e-05	6.11446e-06
1527	ENSMUSP00000041826;ENSMUSP00000134709;ENSMUSP00000133481;ENSMUSP00000128441	CORO2B	ENSMUSP00000041826	1527	1527	54936	ENSMUSP00000041826	Coronin, actin binding protein, 2B	CORO2B	Actin cytoskeleton		174120									24030	59652					90439		0	0	1	1									1.3585e-05	2.38762e-05					3.06153e-06
2079	ENSMUSP00000072483;ENSMUSP00000121714	ACADM	ENSMUSP00000072483	2079	2079	46481	ENSMUSP00000072483	Acyl-Coenzyme A dehydrogenase, medium chain	ACADM	Metabolism		20902000					1285700	1053600	2386000	3462600			44538	33952	4393900	4024700	2145400	2072000	0	1	1	1					3.093e-05	2.83414e-05	5.60913e-05	5.5565e-05			1.73424e-05	1.85517e-05	8.28416e-05	0.000114459	7.26257e-05	6.36984e-05
1094	ENSMUSP00000030894;ENSMUSP00000133124;ENSMUSP00000131382;ENSMUSP00000126367	LRRC47	ENSMUSP00000030894;ENSMUSP00000133124	1094	1094	63589	ENSMUSP00000030894	Leucine rich repeat containing 47	LRRC47	Unknown		9002700					419510	595500	2637500	3539800			44480		580840	504560	252780	427790	0	1	1	1					1.00921e-05	1.60187e-05	6.20037e-05	5.68039e-05			1.73198e-05		1.0951e-05	1.43493e-05	8.55707e-06	1.31513e-05
950	ENSMUSP00000028807	IVD	ENSMUSP00000028807	950	950	46325	ENSMUSP00000028807	Isovaleryl coenzyme A dehydrogenase	IVD	Metabolism		50385000					3148800	3728800	2778000	5535700	20140	24857	117150		7241700	11171000	7951400	8667800	0	1	1	1					7.57504e-05	0.000100303	6.53067e-05	8.88325e-05	1.13858e-05	9.94924e-06	4.56163e-05		0.000136533	0.000317695	0.000269169	0.00026647
1970	ENSMUSP00000106966;ENSMUSP00000066701	MPZ	ENSMUSP00000066701;ENSMUSP00000106966	1970	1970	27651	ENSMUSP00000106966	Myelin protein zero	MPZ	Membrane		9575100000					612480000	734670000	207170000	989750000	30495				2132100000	1386100000	1774700000	1738200000	0	1	1	1					0.0147344	0.0197623	0.00487026	0.0158827	1.72398e-05				0.0401981	0.0394196	0.0600769	0.0534366
858	ENSMUSP00000027384	ATIC	ENSMUSP00000027384	858	858	64217	ENSMUSP00000027384	5-aminoimidazole-4-carboxamide ribonucleotide formyltransferase/IMP cyclohydrolase	ATIC	Metabolism		35785000					4071500	6165900	6103400	13564000			97462	14215	1263600	1672700	1477700	1353900	0	1	1	1					9.79477e-05	0.00016586	0.000143482	0.000217664			3.79501e-05	7.76723e-06	2.38236e-05	4.75703e-05	5.00229e-05	4.16222e-05
1141	ENSMUSP00000031625;ENSMUSP00000114421	ARPC1A	ENSMUSP00000031625	1141;2271	1141	41626	ENSMUSP00000031625	Actin related protein 2/3 complex, subunit 1A	ARPC1A	Actin cytoskeleton		17669000					1138800	2553400	2256700	6866100	21820	28162	93410		1540100	1012000	702640	1455500	0	1	1	1					2.7396e-05	6.86853e-05	5.30517e-05	0.000110182	1.23356e-05	1.12721e-05	3.63723e-05		2.90367e-05	2.87805e-05	2.37857e-05	4.47457e-05
2230	ENSMUSP00000080739	AP3B2	ENSMUSP00000080739	570;2230	2230	119190	ENSMUSP00000080739	Adaptor-related protein complex 3, beta 2 subunit	AP3B2	Traffic		841030					63328	47241	165140	104940	20886			45003	110550		192580	91369	0	1	1	1					1.52348e-06	1.27076e-06	3.8822e-06	1.68399e-06	1.18076e-05			2.45901e-05	2.08428e-06		6.51919e-06	2.80891e-06
770	ENSMUSP00000025851	DPP3	ENSMUSP00000025851	770	770	82897	ENSMUSP00000025851	Dipeptidylpeptidase 3	DPP3	Proteolysis		9982500					1416000	1449900	3046200	3034500			43686			472690	222870	296730	0	1	1	1					3.40646e-05	3.90016e-05	7.16117e-05	4.86952e-05			1.70106e-05			1.34429e-05	7.54456e-06	9.12221e-06
2567	ENSMUSP00000103261	LRBA	ENSMUSP00000103261	2567	2567	316810	ENSMUSP00000103261	LPS-responsive beige-like anchor	LRBA	Traffic		4454700					555390	753460	980630	684920	57189	37769	23583	33636	489640	172700	327470	338360	0	1	1	1					1.3361e-05	2.02677e-05	2.30532e-05	1.0991e-05	3.23309e-05	1.51174e-05	9.18283e-06	1.83791e-05	9.23156e-06	4.91145e-06	1.10855e-05	1.0402e-05
187	ENSMUSP00000004327;ENSMUSP00000115915;ENSMUSP00000131163	G6PD2;G6PDX	ENSMUSP00000004327;ENSMUSP00000115915	187	187	59262	ENSMUSP00000004327	Glucose-6-phosphate dehydrogenase X-linked	G6PDX	Energy		48492000					3603700	7224800	3748300	18303000		59921	30619		1988800	3299800	4814500	5418200	0	1	1	1					8.66938e-05	0.000194344	8.8117e-05	0.000293712		2.39839e-05	1.19225e-05		3.74964e-05	9.38437e-05	0.00016298	0.000166569
2033	ENSMUSP00000134178;ENSMUSP00000133428;ENSMUSP00000070682;ENSMUSP00000116101;ENSMUSP00000133705	DDX39;DDX39B	ENSMUSP00000070682;ENSMUSP00000133428;ENSMUSP00000134178	2033	2033	49035	ENSMUSP00000134178	DEAD (Asp-Glu-Ala-Asp) box polypeptide 39B	DDX39B	Nucleus		220920000		55622			36289000	33658000	39814000	56409000		42178			19986000	11604000	11828000	11234000	1	1	1	1		4.11905e-05			0.000873001	0.000905385	0.000935968	0.000905206		1.68821e-05			0.000376811	0.000330009	0.0004004	0.000345361
1852	ENSMUSP00000057607	OTOL1	ENSMUSP00000057607	1852	1852	49600	ENSMUSP00000057607	Otolin 1 homolog (zebrafish)	OTOL1	Otolithic membrane/ ECM		33417000	27962	126720		98365	6226300	4789800	5382500	6896500	27093		38904	37914	4803400	977270	2079000	1905000	1	1	1	1	2.4499e-05	9.38416e-05		7.24099e-05	0.000149785	0.000128843	0.000126535	0.00011067	1.53166e-05		1.51486e-05	2.07166e-05	9.05622e-05	2.77928e-05	7.0378e-05	5.85644e-05	-4.61085
1619	ENSMUSP00000044955	PTPLAD1	ENSMUSP00000044955	1619	1619	43131	ENSMUSP00000044955	Protein tyrosine phosphatase-like A domain containing 1	PTPLAD1	Signaling		47552000					8991300	3854200	6673400	10029000				30716	7695800	2600700	3420100	4256800	0	1	1	1					0.000216303	0.000103676	0.000156882	0.000160937				1.67836e-05	0.000145095	7.39619e-05	0.000115777	0.000130865
1968	ENSMUSP00000066534;ENSMUSP00000124562;ENSMUSP00000123907;ENSMUSP00000124453;ENSMUSP00000124791;ENSMUSP00000125424	MANF	ENSMUSP00000066534;ENSMUSP00000123907;ENSMUSP00000124453;ENSMUSP00000124562;ENSMUSP00000124791	1968	1968	19012	ENSMUSP00000066534	Mesencephalic astrocyte-derived neurotrophic factor	MANF	Antioxidant		80048000					9871300	14821000	7744100	1148900			42884		18079000	5971500	10006000	12364000	0	1	1	1					0.000237473	0.000398678	0.000182052	1.84366e-05			1.66983e-05		0.000340857	0.000169825	0.000338721	0.0003801
1614	ENSMUSP00000044836;ENSMUSP00000095538;ENSMUSP00000120172	ZCCHC11	ENSMUSP00000044836;ENSMUSP00000095538;ENSMUSP00000120172	1614	1614	184650	ENSMUSP00000044836	Zinc finger, CCHC domain containing 11	ZCCHC11	Nucleus		307860									11529	105210				191120			0	0	1	1									6.51773e-06	4.21112e-05				5.4353e-06
563	ENSMUSP00000022060	PDCD6	ENSMUSP00000022060	563	563	21867	ENSMUSP00000022060	Programmed cell death 6	PDCD6	Signaling		32458000					1829600	945530	340530	6025900		41242			10110000	3987200	4223600	4954600	0	1	1	1					4.40145e-05	2.54343e-05	8.00536e-06	9.66988e-05		1.65075e-05			0.000190612	0.000113393	0.000142977	0.000152317
1076	ENSMUSP00000030623	SFPQ	ENSMUSP00000030623	1076;1247	1076	75441	ENSMUSP00000030623	Splicing factor proline/glutamine rich (polypyrimidine tract binding protein associated)	SFPQ	Nucleus		285600000	263270	145430	311830	126250	32589000	43704000	64396000	70316000	112690			7705.4	35571000	10214000	11792000	16056000	1	1	1	1	0.000230665	0.000107697	0.000209626	9.2937e-05	0.00078399	0.00117562	0.00151385	0.00112837	6.37074e-05			4.21031e-06	0.000670647	0.000290478	0.000399181	0.000493601	-3.63702
2040	ENSMUSP00000070946	XPNPEP1	ENSMUSP00000070946	2040	2040	69590	ENSMUSP00000070946	X-prolyl aminopeptidase (aminopeptidase P) 1, soluble	XPNPEP1	Proteolysis		25956000					4030200	3719200	4967300	5879500		32360	136230	11615	3266000	1734700	1046000	1133000	0	1	1	1					9.69541e-05	0.000100045	0.000116774	9.43495e-05		1.29524e-05	5.30457e-05	6.34656e-06	6.15764e-05	4.93335e-05	3.5409e-05	3.48312e-05
1505	ENSMUSP00000110595;ENSMUSP00000041104	AIFM1	ENSMUSP00000041104;ENSMUSP00000110595	1505	1505	66113	ENSMUSP00000110595	Apoptosis-inducing factor, mitochondrion-associated 1	AIFM1	Signaling		54246000					4094100	4534500	5103500	8413700	11065		159050	20583	11747000	7061000	6608200	6493300	0	1	1	1					9.84914e-05	0.000121976	0.000119976	0.000135016	6.25541e-06		6.19314e-05	1.12468e-05	0.000221475	0.000200809	0.0002237	0.00019962
2032	ENSMUSP00000070564;ENSMUSP00000096753;ENSMUSP00000104827	NNT	ENSMUSP00000070564;ENSMUSP00000096753;ENSMUSP00000104827	2032	2032	75860	ENSMUSP00000070564	Nicotinamide nucleotide transhydrogenase	NNT	Metabolism		78034000					5420300	5081900	8156600	8874600	28491	26143		44572	25483000	4668100	8894200	11356000	0	1	1	1					0.000130396	0.000136701	0.00019175	0.000142412	1.61069e-05	1.0464e-05		2.43546e-05	0.000480451	0.000132757	0.000301085	0.000349111
1820	ENSMUSP00000115169;ENSMUSP00000054834;ENSMUSP00000120809	TMED2	ENSMUSP00000054834;ENSMUSP00000115169;ENSMUSP00000120809	1820	1820	19914	ENSMUSP00000115169	Transmembrane emp24 domain trafficking protein 2	TMED2	Traffic		5593600							225240	1850100		18926	83569		652180	1411900	645440	706160	0	1	1	1							5.29506e-06	2.96889e-05		7.5753e-06	3.25404e-05		1.2296e-05	4.01533e-05	2.18493e-05	2.17091e-05
86	ENSMUSP00000001479	KPNB1	ENSMUSP00000001479	86	86	97183	ENSMUSP00000001479	Karyopherin (importin) beta 1	KPNB1	Traffic		52258000		8547.6		21845	4957900	4977100	11655000	14587000	39157	25472	67553	18713	6674600	1972600	3507300	3745000	1	1	1	1		6.32986e-06		1.60809e-05	0.000119272	0.000133882	0.000273992	0.00023408	2.21368e-05	1.01954e-05	2.6304e-05	1.0225e-05	0.000125841	5.60992e-05	0.000118729	0.000115131
905	ENSMUSP00000130992;ENSMUSP00000028167;ENSMUSP00000108237	GPD2	ENSMUSP00000028167;ENSMUSP00000108237;ENSMUSP00000130992	905	905	80953	ENSMUSP00000130992	Glycerol phosphate dehydrogenase 2, mitochondrial	GPD2	Energy		123150000					4335000	3249100	4700800	7295300	12270	22764	224810	19863	44852000	21125000	18749000	18564000	0	1	1	1					0.000104287	8.73993e-05	0.000110509	0.000117069	6.93664e-06	9.11149e-06	8.75373e-05	1.08534e-05	0.000845629	0.000600779	0.000634688	0.000570703
1355	ENSMUSP00000131971;ENSMUSP00000035110	HHATL	ENSMUSP00000035110;ENSMUSP00000131971	1355	1355	56430	ENSMUSP00000131971	Hedgehog acyltransferase-like	HHATL	Signaling		49080000											83941	13702	18961000	15212000	5989200	8820400	0	0	1	1											3.26852e-05	7.48692e-06	0.000357486	0.000432617	0.000202745	0.000271161
704	ENSMUSP00000025002	TEKT4	ENSMUSP00000025002	704	704	52045	ENSMUSP00000025002	Tektin 4	TEKT4	Microtubules/ axonemes		193720									13211	12962	103730	63812					0	0	1	0									7.46862e-06	5.18816e-06	4.03907e-05	3.48676e-05
961	ENSMUSP00000028949;ENSMUSP00000086542;ENSMUSP00000099449	NSFL1C	ENSMUSP00000028949;ENSMUSP00000086542;ENSMUSP00000099449	961	961	40709	ENSMUSP00000028949	NSFL1 (p97) cofactor (p47)	NSFL1C	Traffic		12940000					578170	2431400	2851400	4344200	22537	23398	76681		1175700	857760	441300	137300	0	1	1	1					1.3909e-05	6.54035e-05	6.70322e-05	6.97122e-05	1.27409e-05	9.36526e-06	2.98583e-05		2.21664e-05	2.4394e-05	1.49388e-05	4.22094e-06
1805	ENSMUSP00000124152;ENSMUSP00000124787;ENSMUSP00000054033;ENSMUSP00000123873	GCC2	ENSMUSP00000054033;ENSMUSP00000124152;ENSMUSP00000124787	1805	1805	183010	ENSMUSP00000124152	GRIP and coiled-coil domain containing 2	GCC2	Traffic		13256000					2316600	2052500	2690900	443940			32420	33757	3861000	1611400	119380	94484	0	1	1	1					5.57302e-05	5.52113e-05	6.32591e-05	7.12399e-06			1.26238e-05	1.84452e-05	7.27944e-05	4.5827e-05	4.04123e-06	2.90467e-06
861	ENSMUSP00000027438	NCL	ENSMUSP00000027438	861	861	76722	ENSMUSP00000027438	Nucleolin	NCL	Nucleus		236550000	50386				27696000	31941000	33129000	47829000	19995		52881		41220000	16155000	15835000	22619000	1	1	1	1	4.41458e-05				0.00066628	0.000859198	0.000778814	0.000767521	1.13038e-05		2.0591e-05		0.000777152	0.000459436	0.000536044	0.000695364	-4.35511
2794	ENSMUSP00000130941	MUT	ENSMUSP00000130941	2794	2794	82843	ENSMUSP00000130941	Methylmalonyl-Coenzyme A mutase	MUT	Metabolism		14288000					1557400	795180	616280	1566700			38530		4180700	2238900	1574300	1720200	0	1	1	1					3.74662e-05	2.139e-05	1.44878e-05	2.51411e-05			1.50029e-05		7.88219e-05	6.36726e-05	5.32929e-05	5.28832e-05
1129	ENSMUSP00000031421;ENSMUSP00000099584;ENSMUSP00000107345;ENSMUSP00000107342	ARPC3	ENSMUSP00000031421;ENSMUSP00000099584;ENSMUSP00000107342;ENSMUSP00000107345	1129	1129	19637	ENSMUSP00000031421	Actin related protein 2/3 complex, subunit 3	ARPC3	Actin cytoskeleton		15840000					2720000	360420	469800	9566400	26520					1785200	324520	587160	0	1	1	1					6.54348e-05	9.69513e-06	1.10443e-05	0.000153514	1.49926e-05					5.07697e-05	1.09856e-05	1.80507e-05
1772	ENSMUSP00000052020	FLNB	ENSMUSP00000052020	1250;1772;1937	1772	277820	ENSMUSP00000052020	Filamin, beta	FLNB	Actin cytoskeleton		100460000					9573500	6391000	10149000	15992000	28742	43056	33539	23899	8349200	15128000	24482000	10266000	0	1	1	1					0.000230309	0.000171915	0.000238588	0.000256627	1.62488e-05	1.72335e-05	1.30595e-05	1.30587e-05	0.000157414	0.000430229	0.000828761	0.000315602
572	ENSMUSP00000113921;ENSMUSP00000113361;ENSMUSP00000022204;ENSMUSP00000112715;ENSMUSP00000125644;ENSMUSP00000124517;ENSMUSP00000125591	KIF2A	ENSMUSP00000022204;ENSMUSP00000112715;ENSMUSP00000113361;ENSMUSP00000113921;ENSMUSP00000124517;ENSMUSP00000125644	572	572	74844	ENSMUSP00000113921	Kinesin family member 2A	KIF2A	Microtubules/ axonemes		1286000							290790	559600	13678		70167	27954	199340	124460			0	1	1	1							6.83604e-06	8.98001e-06	7.73263e-06		2.73219e-05	1.52744e-05	3.75831e-06	3.53955e-06
2333	ENSMUSP00000088041;ENSMUSP00000099685;ENSMUSP00000120879;ENSMUSP00000118676	SARS	ENSMUSP00000088041;ENSMUSP00000099685;ENSMUSP00000120879	2333	2333	58388	ENSMUSP00000088041	Seryl-aminoacyl-tRNA synthetase	SARS	Metabolism		22050000					1325100	3742000	4498400	7785300				26885	457450	1618400	1534900	1061700	0	1	1	1					3.18778e-05	0.000100658	0.000105751	0.000124932				1.46903e-05	8.62466e-06	4.6026e-05	5.19592e-05	3.26393e-05
981	ENSMUSP00000029183	FAM83D	ENSMUSP00000029183	981	981	64324	ENSMUSP00000029183	Family with sequence similarity 83, member D	FAM83D	Microtubules/ axonemes		1478800					229600	170180	333100	84482	23222	25898	29603	53770	140700	107300	227710	53207	0	1	1	1					5.52346e-06	4.57776e-06	7.83069e-06	1.3557e-06	1.31282e-05	1.03659e-05	1.15269e-05	2.93805e-05	2.65272e-06	3.05153e-06	7.7084e-06	1.63571e-06
241	ENSMUSP00000006181;ENSMUSP00000028926	NAPA;NAPB	ENSMUSP00000006181	241	241	33189	ENSMUSP00000006181	N-ethylmaleimide sensitive fusion protein attachment protein alpha	NAPA	Traffic		25333000					1076700	1538800	2007100	3413900			55138	17942	5389500	4574300	3305400	3954800	0	1	1	1					2.59021e-05	4.1393e-05	4.7184e-05	5.47835e-05			2.14698e-05	9.8037e-06	0.000101612	0.00013009	0.000111894	0.00012158
1857	ENSMUSP00000057993	FAM154B	ENSMUSP00000057993	1857	1857	45532	ENSMUSP00000057993	Family with sequence similarity 154, member B	FAM154B	Unknown		37129											37129						0	0	1	0											1.44574e-05
1899	ENSMUSP00000061597	LMOD1	ENSMUSP00000061597	1899	1899	66267	ENSMUSP00000061597	Leiomodin 1 (smooth muscle)	LMOD1	Membrane		78152										24758	53394						0	0	1	0										9.90961e-06	2.07907e-05
2248	ENSMUSP00000101476;ENSMUSP00000081239;ENSMUSP00000119666;ENSMUSP00000117096	HNRNPR	ENSMUSP00000081239;ENSMUSP00000101476;ENSMUSP00000119666	1931;2248	2248	70887	ENSMUSP00000101476	Heterogeneous nuclear ribonucleoprotein R	HNRNPR	Nucleus		118070000		14622			14820000	16461000	17186000	21225000			75547	12626	20546000	9526400	8976100	9224300	1	1	1	1		1.08282e-05			0.000356523	0.000442793	0.000404017	0.000340602			2.94167e-05	6.89898e-06	0.000387369	0.000270923	0.000303857	0.000283578
599	ENSMUSP00000135063;ENSMUSP00000135818;ENSMUSP00000135035;ENSMUSP00000022573;ENSMUSP00000135394;ENSMUSP00000135244;ENSMUSP00000134932;ENSMUSP00000135708	ESD	ENSMUSP00000022573;ENSMUSP00000135035;ENSMUSP00000135063;ENSMUSP00000135244;ENSMUSP00000135394;ENSMUSP00000135818	599	599	27131	ENSMUSP00000135063	Esterase D/formylglutathione hydrolase	ESD	Metabolism		50706000					6014000	9124000	13009000	12446000		36457	35649		3993300	1974800	1699100	2374200	0	1	1	1					0.000144678	0.000245431	0.000305822	0.000199723		1.45922e-05	1.38811e-05		7.52887e-05	5.61618e-05	5.75177e-05	7.29888e-05
2524	ENSMUSP00000136733;ENSMUSP00000135914;ENSMUSP00000099962;ENSMUSP00000082477;ENSMUSP00000071166;ENSMUSP00000087632;ENSMUSP00000092843;ENSMUSP00000092345;ENSMUSP00000126949;ENSMUSP00000071496;ENSMUSP00000126159;ENSMUSP00000100589	AC121580.1;GM16477;GM17415;GM4877;GM4978;GM5459;GM5619;RPL7A;RPL7A-PS3;RPL7A-PS5;RPL7A-PS8	ENSMUSP00000071166;ENSMUSP00000082477;ENSMUSP00000087632;ENSMUSP00000092345;ENSMUSP00000092843;ENSMUSP00000099962;ENSMUSP00000126949;ENSMUSP00000135914;ENSMUSP00000136733	2524	2524	30037	ENSMUSP00000136733	MCG18601; Uncharacterized protein	AC121580.1	Unknown		268480000					36153000	46277000	49068000	67097000	24836				25790000	15464000	14687000	13918000	0	1	1	1					0.000869729	0.00124483	0.00115352	0.00107672	1.40406e-05				0.000486239	0.000439784	0.000497182	0.000427874
2118	ENSMUSP00000074238;ENSMUSP00000098807;ENSMUSP00000104731	HNRNPAB	ENSMUSP00000074238;ENSMUSP00000098807;ENSMUSP00000104731	2118	2118	30831	ENSMUSP00000074238	Heterogeneous nuclear ribonucleoprotein A/B	HNRNPAB	Nucleus		119900000		28404			13142000	21852000	19138000	31356000	15452	32940	61720		12626000	5187400	7896200	8567000	1	1	1	1		2.10344e-05			0.000316156	0.000587809	0.000449906	0.000503176	8.73553e-06	1.31845e-05	2.40327e-05		0.000238048	0.000147526	0.000267301	0.000263371
2299	ENSMUSP00000085523	NDUFA9	ENSMUSP00000085523	2299	2299	42525	ENSMUSP00000085523	NADH dehydrogenase (ubiquinone) 1 alpha subcomplex, 9	NDUFA9	Energy		65201000					6187300	4683600	3962700	7461300			36004		12575000	10391000	10356000	9548300	0	1	1	1					0.000148847	0.000125987	9.31572e-05	0.000119733			1.40194e-05		0.000237086	0.000295512	0.00035057	0.000293538
2010	ENSMUSP00000099370;ENSMUSP00000069466	ADAM11	ENSMUSP00000069466;ENSMUSP00000099370	2010	2010	84134	ENSMUSP00000099370	A disintegrin and metallopeptidase domain 11	ADAM11	Proteolysis		3689000										14456	87102		1630600	1350200	386390	220190	0	0	1	1										5.78614e-06	3.39161e-05		3.0743e-05	3.83986e-05	1.308e-05	6.76918e-06
1842	ENSMUSP00000102288;ENSMUSP00000056500;ENSMUSP00000102287	PRKAR1A	ENSMUSP00000056500;ENSMUSP00000102288	1842	1842	43185	ENSMUSP00000102288	Protein kinase, cAMP dependent regulatory, type I, alpha	PRKAR1A	Signaling		17365000					4216300		634200				35938		7423100	2916600	1245600	892800	0	1	1	1					0.000101431		1.49091e-05				1.39937e-05		0.000139953	8.29458e-05	4.21658e-05	2.74469e-05
215	ENSMUSP00000005493;ENSMUSP00000005490;ENSMUSP00000118902	SLC1A3;SLC1A6	ENSMUSP00000005493	215	215	59622	ENSMUSP00000005493	Solute carrier family 1 (glial high affinity glutamate transporter), member 3	SLC1A3	Membrane		252450000					9704600	4405000	2423200	6518000		34957			87944000	44538000	44186000	52693000	0	1	1	1					0.000233463	0.000118492	5.69658e-05	0.000104596		1.39919e-05			0.00165808	0.00126663	0.00149578	0.00161991
1267	ENSMUSP00000136363;ENSMUSP00000033901;ENSMUSP00000136535;ENSMUSP00000137488	CARKD	ENSMUSP00000033901;ENSMUSP00000136363;ENSMUSP00000136535	1267	1267	35169	ENSMUSP00000136363	Carbohydrate kinase domain containing	CARKD	Metabolism		23027000					2154600	1587200	3442800	4498500			35594		3196600	1835500	3077300	3199000	0	1	1	1					5.1833e-05	4.26949e-05	8.09351e-05	7.21883e-05			1.38597e-05		6.02679e-05	5.22002e-05	0.000104172	9.83452e-05
586	ENSMUSP00000022380	PSMC6	ENSMUSP00000022380	586	586	44172	ENSMUSP00000022380	Proteasome (prosome, macropain) 26S subunit, ATPase, 6	PSMC6	Proteolysis		56966000					8897000	9995300	11246000	16744000		21017	65514	22277	995990	2742900	3104400	3131700	0	1	1	1					0.000214034	0.000268869	0.000264377	0.000268694		8.41224e-06	2.55101e-05	1.21724e-05	1.87782e-05	7.80059e-05	0.00010509	9.62762e-05
496;1828	ENSMUSP00000021062;ENSMUSP00000055535;ENSMUSP00000102391;ENSMUSP00000116859;ENSMUSP00000121733	DDX5;DDX17	ENSMUSP00000021062;ENSMUSP00000055535	69;496;1828	496;1828	69265	ENSMUSP00000021062_family	Family {DEAD (Asp-Glu-Ala-Asp) box polypeptide 5}	DDX5;DDX17	Nucleus		293955000		9299.1	31901	12652	45037800	35866500	55535000	76017000		31655	75831	12171	26401100	16231100	18888100	19802700	1	1	1	1		6.88638e-06	2.14453e-05	9.31358e-06	0.00108347	0.000964792	0.00130555	0.00121986		1.26702e-05	2.95273e-05	6.65037e-06	0.00049776	0.0004616	0.000639397	0.000608784
2782	ENSMUSP00000129186	TOMM70A	ENSMUSP00000129186	2782	2782	67589	ENSMUSP00000129186	Translocase of outer mitochondrial membrane 70 homolog A	TOMM70A	Traffic		33695000					2703100	1631800	2403400	4208700	13367		42895	35174	8490800	5577400	4027000	4560900	0	1	1	1					6.50282e-05	4.38947e-05	5.65004e-05	6.75378e-05	7.55681e-06		1.67026e-05	1.92195e-05	0.000160084	0.000158617	0.000136321	0.000140213
2449	ENSMUSP00000097444	PREP	ENSMUSP00000097444	2449	2449	80751	ENSMUSP00000097444	Prolyl endopeptidase	PREP	Proteolysis		12344000		10487			2398700	1022500	1388100	4980200		14295	22038	89288	1005700	546050	479530	386670	1	1	1	1		7.76607e-06			5.77053e-05	2.75048e-05	3.26322e-05	7.99183e-05		5.7217e-06	8.58123e-06	4.87879e-05	1.89612e-05	1.55292e-05	1.6233e-05	1.18872e-05
2330	ENSMUSP00000111363;ENSMUSP00000087658;ENSMUSP00000111364	UBE2L3	ENSMUSP00000087658;ENSMUSP00000111363;ENSMUSP00000111364	2330	2330	17861	ENSMUSP00000111363	Ubiquitin-conjugating enzyme E2L 3	UBE2L3	Proteolysis		27967000					5923800	5266700	7743100	1570000			33640			3301900	1660500	2467700	0	1	1	1					0.000142508	0.000141672	0.000182029	2.51941e-05			1.30989e-05			9.39035e-05	5.6211e-05	7.58632e-05
1466	ENSMUSP00000039243	SNX2	ENSMUSP00000039243	1340;1466	1466	58470	ENSMUSP00000039243	Sorting nexin 2	SNX2	Traffic		6455600					364300	1022500	1818900	2325700	19750		37371		535890	217950		113140	0	1	1	1					8.76393e-06	2.75048e-05	4.27596e-05	3.7321e-05	1.11653e-05		1.45516e-05		1.01035e-05	6.19833e-06		3.4782e-06
1782	ENSMUSP00000052866	PGP	ENSMUSP00000052866	1782	1782	34540	ENSMUSP00000052866	Phosphoglycolate phosphatase	PGP	Energy		12665000					386930	561250	1347100	3839400		31659			1846400	857530	2103300	1691200	0	1	1	1					9.30834e-06	1.50974e-05	3.16683e-05	6.16116e-05		1.26718e-05			3.48116e-05	2.43875e-05	7.12006e-05	5.19917e-05
939	ENSMUSP00000106089;ENSMUSP00000028635;ENSMUSP00000106090	COPS2	ENSMUSP00000028635;ENSMUSP00000106089;ENSMUSP00000106090	939	939	46913	ENSMUSP00000106089	COP9 (constitutive photomorphogenic) homolog, subunit 2 (Arabidopsis thaliana)	COPS2	Proteolysis		10077000					832480	1194100	3153900	1883700		10253	100130		1269700	481480	695010	456580	0	1	1	1					2.00269e-05	3.21207e-05	7.41435e-05	3.02281e-05		4.10385e-06	3.8989e-05		2.39386e-05	1.36929e-05	2.35274e-05	1.40364e-05
540	ENSMUSP00000021559;ENSMUSP00000129620	ERH	ENSMUSP00000021559;ENSMUSP00000129620	540	540	12259	ENSMUSP00000021559	Enhancer of rudimentary homolog	ERH	Nucleus		90691000					14832000	6655900	23786000	13324000			32042		8765400	13299000	4901400	5093500	0	1	1	1					0.000356812	0.000179041	0.000559174	0.000213813			1.24766e-05		0.000165261	0.000378213	0.000165921	0.000156587
1112	ENSMUSP00000113483;ENSMUSP00000112879;ENSMUSP00000031160;ENSMUSP00000117027;ENSMUSP00000123558	PAICS	ENSMUSP00000031160;ENSMUSP00000112879;ENSMUSP00000113483	1112	1112	47006	ENSMUSP00000113483	Phosphoribosylaminoimidazole carboxylase, phosphoribosylaminoribosylaminoimidazole, succinocarboxamide synthetase	PAICS	Metabolism		16282000					916460	2127300	4859800	6563800			31841		600570	159080	774380	248790	0	1	1	1					2.20472e-05	5.72234e-05	0.000114247	0.000105331			1.23984e-05		1.1323e-05	4.52411e-06	2.62142e-05	7.64842e-06
863	ENSMUSP00000027478	NDUFA10	ENSMUSP00000027478	863	863	40603	ENSMUSP00000027478	NADH dehydrogenase (ubiquinone) 1 alpha subcomplex 10	NDUFA10	Energy		76865000					6592900	5305600	3754500	6915000	14983		59396	17701	18089000	9149200	13559000	13407000	0	1	1	1					0.000158605	0.000142718	8.82627e-05	0.000110966	8.47039e-06		2.31278e-05	9.67202e-06	0.000341046	0.000260196	0.000458997	0.000412164
2048	ENSMUSP00000071214	EIF2S1	ENSMUSP00000071214	2048	2048	36108	ENSMUSP00000071214	Eukaryotic translation initiation factor 2, subunit 1 alpha	EIF2S1	Protein synthesis		14409000					1894100	1760600	2303000	3962300				22551	839890	2060300	806790	759930	0	1	1	1					4.55662e-05	4.73593e-05	5.41401e-05	6.35838e-05				1.23221e-05	1.58351e-05	5.85933e-05	2.73113e-05	2.33621e-05
308	ENSMUSP00000011058;ENSMUSP00000106814	PDHX	ENSMUSP00000011058	308	308	53998	ENSMUSP00000011058	Pyruvate dehydrogenase complex, component X	PDHX	Energy		2391400											31632		1136200		923330	300280	0	0	1	1											1.2317e-05		2.14216e-05		3.12564e-05	9.23135e-06
207;219	ENSMUSP00000005164;ENSMUSP00000005606;ENSMUSP00000099573;ENSMUSP00000101743;ENSMUSP00000101744	PRKACA;PRKACB	ENSMUSP00000005606;ENSMUSP00000101743;ENSMUSP00000101744;ENSMUSP00000099573;ENSMUSP00000005164	207;219	207;219	40570	ENSMUSP00000005606_family	Family {Protein kinase, cAMP dependent, catalytic, alpha}	PRKACA;PRKACB	Signaling		20839800					3863700	1691300	5276800	5162200	17595	30908	38882		1535600	1259200	1121350	842170	0	1	1	1					9.29486e-05	4.54952e-05	0.00012405	8.28388e-05	9.94704e-06	1.23712e-05	1.514e-05		2.89518e-05	3.58107e-05	3.79598e-05	2.58904e-05
338	ENSMUSP00000015256	SLC25A13	ENSMUSP00000015256	338;2738	338	74466	ENSMUSP00000015256	Solute carrier family 25 (mitochondrial carrier, adenine nucleotide translocator), member 13	SLC25A13	Energy		22407000					1711400	885780	908750	2941300		5590.3	107930	36031	9038400	1301400	3109800	2360800	0	1	1	1					4.1171e-05	2.38271e-05	2.13634e-05	4.71996e-05		2.23757e-06	4.20262e-05	1.96877e-05	0.000170408	3.70108e-05	0.000105272	7.25768e-05
2580	ENSMUSP00000104883;ENSMUSP00000104884	CLINT1	ENSMUSP00000104883;ENSMUSP00000104884	2580	2580	67730	ENSMUSP00000104883	Clathrin interactor 1	CLINT1	Traffic		1598200								840110			31404		590840	135800			0	1	1	1								1.34814e-05			1.22282e-05		1.11396e-05	3.86205e-06
1995	ENSMUSP00000068374	MTAP1B	ENSMUSP00000068374	1995	1995	270250	ENSMUSP00000068374	Microtubule-associated protein 1B	MTAP1B	Microtubules/ axonemes		23295000					2254800	4898600	4826600	8152100	37396	27840	42214	10206	1246900	416300	830870	550880	0	1	1	1					5.42435e-05	0.00013177	0.000113466	0.000130818	2.11412e-05	1.11432e-05	1.64374e-05	5.57667e-06	2.35088e-05	1.18392e-05	2.81265e-05	1.69354e-05
2105	ENSMUSP00000073459	AKR7A5	ENSMUSP00000073459	2105	2105	40612	ENSMUSP00000073459	Aldo-keto reductase family 7, member A5 (aflatoxin aldehyde reductase)	AKR7A5	Metabolism		3758800						1591800		361470		20989	44227		226610		1225500	288200	0	1	1	1						4.28187e-05		5.80058e-06		8.40103e-06	1.72213e-05		4.27245e-06		4.14854e-05	8.85998e-06
1040	ENSMUSP00000103068;ENSMUSP00000030090	ALAD	ENSMUSP00000030090;ENSMUSP00000103068	1040	1040	36023	ENSMUSP00000103068	Aminolevulinate, delta-, dehydratase	ALAD	Metabolism		85816000					16839000	5896800	9504700	25956000	21866	29963	30732	21426	8704400	8871000	5618600	4321800	0	1	1	1					0.000405094	0.000158621	0.000223441	0.000416521	1.23616e-05	1.1993e-05	1.19665e-05	1.17074e-05	0.000164111	0.000252284	0.0001902	0.000132863
752	ENSMUSP00000025590;ENSMUSP00000100015;ENSMUSP00000099156;ENSMUSP00000068652	OSBP;OSBP2	ENSMUSP00000025590	752	752	88796	ENSMUSP00000025590	Oxysterol binding protein	OSBP	Lipid synthesis/ transport		6477400					13425	798370	2073900	1366000	12891		49727		1129600	346090	192820	494510	0	1	1	1					3.22964e-07	2.14758e-05	4.87543e-05	2.19205e-05	7.28771e-06		1.93629e-05		2.12972e-05	9.84253e-06	6.52731e-06	1.52025e-05
2246	ENSMUSP00000081141	PGD	ENSMUSP00000081141	2246	2246	53247	ENSMUSP00000081141	Phosphogluconate dehydrogenase	PGD	Energy		37241000					4245600	6019400	10414000	10302000	21331	30641	28026	21680		2708900	1202800	2247700	0	1	1	1					0.000102136	0.000161919	0.000244818	0.000165318	1.20591e-05	1.22643e-05	1.09129e-05	1.18462e-05		7.7039e-05	4.0717e-05	6.90998e-05
335	ENSMUSP00000015146;ENSMUSP00000134385;ENSMUSP00000134683;ENSMUSP00000106809	EFR3A;EFR3B	ENSMUSP00000015146;ENSMUSP00000134385	335	335	92612	ENSMUSP00000015146	EFR3 homolog A	EFR3A	Lipid synthesis/ transport		493190	65170	156200	81006	53281					18965	10275	39292	50866			6231.2	11911	1	0	1	1	5.70989e-05	0.000115673	5.44559e-05	3.9222e-05					1.07215e-05	4.11266e-06	1.52997e-05	2.77937e-05			2.10938e-07	3.66174e-07	-4.24337
1630	ENSMUSP00000045284	UQCRFS1	ENSMUSP00000045284	1630	1630	29367	ENSMUSP00000045284	Ubiquinol-cytochrome c reductase, Rieske iron-sulfur polypeptide 1	UQCRFS1	Energy		15876000								436650			29929		8896400	1036300	2924800	2552300	0	1	1	1								7.00701e-06			1.16539e-05		0.000167731	2.94716e-05	9.90099e-05	7.8464e-05
2744	ENSMUSP00000124223;ENSMUSP00000123880;ENSMUSP00000036993;ENSMUSP00000124739;ENSMUSP00000124029	OPA1	ENSMUSP00000036993;ENSMUSP00000123880;ENSMUSP00000124223;ENSMUSP00000124739	2744	2744	111340	ENSMUSP00000124223	Optic atrophy 1	OPA1	Metabolism		12543000					535390	182440	569590	1300000	20465				3630000	1863500	1474600	2967200	0	1	1	1					1.28798e-05	4.90755e-06	1.33902e-05	2.08614e-05	1.15695e-05				6.84392e-05	5.29965e-05	4.99179e-05	9.12191e-05
2673	ENSMUSP00000115981;ENSMUSP00000112859;ENSMUSP00000112749;ENSMUSP00000121032	SIK3	ENSMUSP00000112749;ENSMUSP00000112859;ENSMUSP00000115981;ENSMUSP00000121032	2673	2673	56975	ENSMUSP00000115981	SIK family kinase 3	SIK3	Signaling		901970			688700		192860				20411								1	1	1	0			0.000462975		4.63961e-06				1.1539e-05
838	ENSMUSP00000110434;ENSMUSP00000110431;ENSMUSP00000026841;ENSMUSP00000118296	HADHB	ENSMUSP00000026841;ENSMUSP00000110431;ENSMUSP00000110434	838	838	51386	ENSMUSP00000110434	Hydroxyacyl-Coenzyme A dehydrogenase/3-ketoacyl-Coenzyme A thiolase/enoyl-Coenzyme A hydratase (trifunctional protein), beta subunit	HADHB	Metabolism		104860000					8027000	2926200	5151100	15230000	23417	24860			21767000	15873000	18559000	17277000	0	1	1	1					0.000193105	7.87134e-05	0.000121095	0.000244399	1.32384e-05	9.95044e-06			0.00041039	0.000451416	0.000628256	0.000531138
1357;2770	ENSMUSP00000035157;ENSMUSP00000035158;ENSMUSP00000035163;ENSMUSP00000108264;ENSMUSP00000115867;ENSMUSP00000120472;ENSMUSP00000127808;ENSMUSP00000128390;ENSMUSP00000128609;ENSMUSP00000128647;ENSMUSP00000129013	GM20425;1300017J02RIK;SRPRB;TRF	ENSMUSP00000127808;ENSMUSP00000108264;ENSMUSP00000035158	1357;2770	1357;2770	107800	ENSMUSP00000127808_family	Family {Predicted gene 20425}	GM20425;1300017J02RIK;SRPRB;TRF	Unknown		26790200			20957	14133	2303220	2501200	1712700	5178850	28567.3	20918	31681	18820	5840100	2828680	2994580	3296290	1	1	1	1			1.40882e-05	1.04038e-05	5.54083e-05	6.72811e-05	4.0263e-05	8.3106e-05	1.61501e-05	8.37262e-06	1.23361e-05	1.02835e-05	0.000110108	8.04455e-05	0.000101372	0.000101336
1418	ENSMUSP00000037417	PHPT1	ENSMUSP00000037417	1418	1418	13996	ENSMUSP00000037417	Phosphohistidine phosphatase 1	PHPT1	Signaling		16518000					3644000	1757200	3076200	3869100		28434			1748600	1514700	456180	423360	0	1	1	1					8.76633e-05	4.72679e-05	7.23169e-05	6.20882e-05		1.1381e-05			3.29677e-05	4.30769e-05	1.54425e-05	1.30151e-05
1276	ENSMUSP00000034131	VPS35	ENSMUSP00000034131	1276	1276	91712	ENSMUSP00000034131	Vacuolar protein sorting 35	VPS35	Traffic		43312000					6818000	4012800	5609100	5515500	26901	5114.4	120940		9340100	4182500	4285000	3395800	0	1	1	1					0.00016402	0.000107942	0.000131862	8.85083e-05	1.5208e-05	2.04708e-06	4.7092e-05		0.000176096	0.000118947	0.000145055	0.000104395
1195	ENSMUSP00000032824	PSMC4	ENSMUSP00000032824	1195	1195	47408	ENSMUSP00000032824	Proteasome (prosome, macropain) 26S subunit, ATPase, 4	PSMC4	Proteolysis		17754000					2692200	3287200	4340800	4745100		16253	42022	24025	1269700	518150	185460	633060	0	1	1	1					6.4766e-05	8.84242e-05	0.000102046	7.61456e-05		6.50541e-06	1.63627e-05	1.31275e-05	2.39386e-05	1.47358e-05	6.27816e-06	1.94618e-05
329	ENSMUSP00000014750;ENSMUSP00000114685;ENSMUSP00000120900	SLC25A11	ENSMUSP00000014750;ENSMUSP00000114685	329	329	34155	ENSMUSP00000014750	Solute carrier family 25 (mitochondrial carrier oxoglutarate carrier), member 11	SLC25A11	Energy		49419000					1428200	1430600	2597400	7792700				20367	9548200	8545300	9912600	8144200	0	1	1	1					3.43581e-05	3.84825e-05	6.1061e-05	0.000125051				1.11288e-05	0.00018002	0.000243022	0.00033556	0.000250373
400	ENSMUSP00000018992	RARS	ENSMUSP00000018992	400	400	75673	ENSMUSP00000018992	Arginyl-tRNA synthetase	RARS	Metabolism		29050000					3898700	2687200	5723800	8928800		23116	34408	20251	2505000	2094100	1275300	1859600	0	1	1	1					9.37906e-05	7.22844e-05	0.000134558	0.000143282		9.25239e-06	1.33979e-05	1.10654e-05	4.72287e-05	5.95546e-05	4.31712e-05	5.71687e-05
733	ENSMUSP00000025472	PCYOX1L	ENSMUSP00000025472	733	733	54874	ENSMUSP00000025472	Prenylcysteine oxidase 1 like	PCYOX1L	Metabolism		5334800					559270	457160	574240	679940			28438		361910	1175000	830060	668750	0	1	1	1					1.34543e-05	1.22974e-05	1.34995e-05	1.09111e-05			1.10733e-05		6.82337e-06	3.34161e-05	2.80991e-05	2.0559e-05
1396	ENSMUSP00000036830	ENTPD3	ENSMUSP00000036830	1396	1396	58983	ENSMUSP00000036830	Ectonucleoside triphosphate diphosphohydrolase 3	ENTPD3	Metabolism		344590		20276	39046						23779	15191		29996	171220	45087			1	0	1	1		1.50152e-05	2.62485e-05						1.34431e-05	6.08033e-06		1.63901e-05	3.22814e-06	1.28224e-06
2429	ENSMUSP00000096097	BC007180	ENSMUSP00000096097	2429	2429	95392	ENSMUSP00000096097	CDNA sequence BC007180	BC007180	Unknown		101690									34917	13992	31665	19444		1668.6			0	0	1	1									1.97397e-05	5.60042e-06	1.23298e-05	1.06244e-05		4.74537e-08
2586	ENSMUSP00000105237;ENSMUSP00000105236;ENSMUSP00000078292;ENSMUSP00000122994;ENSMUSP00000115167;ENSMUSP00000116982;ENSMUSP00000121299;ENSMUSP00000122644;ENSMUSP00000121998	CPNE1	ENSMUSP00000078292;ENSMUSP00000105236;ENSMUSP00000105237;ENSMUSP00000115167;ENSMUSP00000116982;ENSMUSP00000122994	1029;2586	2586	58886	ENSMUSP00000105237	Copine I	CPNE1	Traffic		10197000					419840	378320	363970	553820	44185	11240	29062		1865600	2124100	2451800	1955300	0	1	1	1					1.01e-05	1.01766e-05	8.5564e-06	8.88726e-06	2.49793e-05	4.49891e-06	1.13163e-05		3.51736e-05	6.04078e-05	8.29979e-05	6.01108e-05
2164	ENSMUSP00000076623;ENSMUSP00000109546;ENSMUSP00000109551;ENSMUSP00000109552;ENSMUSP00000109540;ENSMUSP00000121538;ENSMUSP00000115838	DCTN1	ENSMUSP00000076623;ENSMUSP00000109540;ENSMUSP00000109546;ENSMUSP00000109551;ENSMUSP00000109552	2164	2164	136850	ENSMUSP00000076623	Dynactin 1	DCTN1	Microtubules/ axonemes		15474000					1245400	1674300	3755200	2528000	22594			16770	3235100	1155100	1023700	817340	0	1	1	1					2.99605e-05	4.50379e-05	8.82792e-05	4.05673e-05	1.27731e-05			9.16331e-06	6.09938e-05	3.28501e-05	3.46541e-05	2.51271e-05
1300	ENSMUSP00000034426;ENSMUSP00000126268;ENSMUSP00000090808	KARS	ENSMUSP00000034426;ENSMUSP00000090808;ENSMUSP00000126268	1300	1300	67839	ENSMUSP00000034426	Lysyl-tRNA synthetase	KARS	Metabolism		23322000					1252200	3242100	3582900	7090100				19757	3743600	1785300	851000	1754700	0	1	1	1					3.0124e-05	8.7211e-05	8.42287e-05	0.000113776				1.07954e-05	7.0581e-05	5.07725e-05	2.88079e-05	5.39438e-05
1671	ENSMUSP00000047218;ENSMUSP00000117800	GRHPR	ENSMUSP00000047218;ENSMUSP00000117800	1671	1671	35328	ENSMUSP00000047218	Glyoxylate reductase/hydroxypyruvate reductase	GRHPR	Metabolism		9747100					902390	851120	1448300	4056400		26956			910410	624420	355230	571800	0	1	1	1					2.17087e-05	2.28947e-05	3.40474e-05	6.50939e-05		1.07894e-05			1.71647e-05	1.7758e-05	1.20252e-05	1.75785e-05
1056	ENSMUSP00000030345;ENSMUSP00000102330;ENSMUSP00000102331	CPT2	ENSMUSP00000030345	1056	1056	73980	ENSMUSP00000030345	Carnitine palmitoyltransferase 2	CPT2	Metabolism		28416000					1093500	805550	718170	3040600	18905				12499000	3168800	3438200	3633800	0	1	1	1					2.63062e-05	2.16689e-05	1.68831e-05	4.87931e-05	1.06876e-05				0.000235653	9.01182e-05	0.000116389	0.000111712
600	ENSMUSP00000129420;ENSMUSP00000022599	DIAP3	ENSMUSP00000022599;ENSMUSP00000129420	600	600	133680	ENSMUSP00000129420	Diaphanous homolog 3	DIAP3	Actin cytoskeleton		123860												19417	34328		70114		0	0	1	1												1.06097e-05	6.47212e-07		2.37349e-06
693;761	ENSMUSP00000024860;ENSMUSP00000025684	EHD1;EHD3	ENSMUSP00000025684;ENSMUSP00000024860	693;761;947	693;761	60602	ENSMUSP00000025684_family	Family {EH-domain containing 1}	EHD1;EHD3	Traffic		11796800					721240	1020700	1966100	3969300	18581				857580	1086380	1377510	779490	0	1	1	1					1.73508e-05	2.74564e-05	4.62201e-05	6.36961e-05	1.05045e-05				1.61686e-05	3.08958e-05	4.66312e-05	2.39634e-05
2011	ENSMUSP00000129828;ENSMUSP00000069508	FARSB	ENSMUSP00000069508;ENSMUSP00000129828	2011	2011	65696	ENSMUSP00000129828	Phenylalanyl-tRNA synthetase, beta subunit	FARSB	Protein synthesis		34037000					3893000	2620900	4579400	7465100			26841		6430300	4004000	2480900	2537000	0	1	1	1					9.36535e-05	7.0501e-05	0.000107655	0.000119794			1.04514e-05		0.000121235	0.000113871	8.3983e-05	7.79936e-05
1087	ENSMUSP00000030769	PSMC2	ENSMUSP00000030769	1087	1087	52866	ENSMUSP00000030769	Proteasome (prosome, macropain) 26S subunit, ATPase 2	PSMC2	Proteolysis		23452000					3434700	4353200	6273100	5862100			26780		1970100	450990	229150	851800	0	1	1	1					8.26282e-05	0.000117099	0.000147471	9.40703e-05			1.04277e-05		3.71438e-05	1.28258e-05	7.75715e-06	2.61864e-05
2057	ENSMUSP00000071616;ENSMUSP00000118695	RPL7	ENSMUSP00000071616;ENSMUSP00000118695	2057	2057	31419	ENSMUSP00000071616	Ribosomal protein L7	RPL7	Protein synthesis		159120000					34105000	20240000	28038000	45461000	13502	25976	31657	21767	8806700	10486000	6126200	5764200	0	1	1	1					0.000820461	0.000544447	0.000659132	0.000729522	7.63313e-06	1.03971e-05	1.23267e-05	1.18937e-05	0.000166039	0.000298214	0.000207383	0.000177206
1551	ENSMUSP00000042364;ENSMUSP00000085913;ENSMUSP00000119491	MYL12A;MYL12B;MYL9	ENSMUSP00000042364;ENSMUSP00000085913	1551	1551	19779	ENSMUSP00000042364	Myosin, light chain 12B, regulatory	MYL12B	Actin cytoskeleton		92326000					7061300	10552000	12594000	14267000		42168	16378		13551000	14642000	8441300	11158000	0	1	1	1					0.000169873	0.000283844	0.000296066	0.000228945		1.68781e-05	6.37732e-06		0.000255487	0.000416407	0.000285754	0.000343024
1139	ENSMUSP00000031613;ENSMUSP00000098052	AIMP2	ENSMUSP00000031613;ENSMUSP00000098052	1139	1139	35377	ENSMUSP00000031613	Aminoacyl tRNA synthetase complex-interacting multifunctional protein 2	AIMP2	Protein synthesis		13111000					1375900	1947300	2785100	4156700		19143	35847		406800	1394500	456220	533340	0	1	1	1					3.30999e-05	5.23815e-05	6.54736e-05	6.67034e-05		7.66216e-06	1.39582e-05		7.66971e-06	3.96585e-05	1.54439e-05	1.63962e-05
782	ENSMUSP00000025989	TM9SF3	ENSMUSP00000025989	782	782	67544	ENSMUSP00000025989	Transmembrane 9 superfamily member 3	TM9SF3	Membrane		19571000					2137700	3430800	2504100	2812500			26364		1137600	4258900	2058000	1205200	0	1	1	1					5.14264e-05	9.22869e-05	5.88677e-05	4.51327e-05			1.02657e-05		2.1448e-05	0.00012112	6.96671e-05	3.70508e-05
1856	ENSMUSP00000057915	NEK4	ENSMUSP00000057915	1856	1856	89093	ENSMUSP00000057915	NIMA (never in mitosis gene a)-related expressed kinase 4	NEK4	Signaling		18733												18733					0	0	1	0												1.02359e-05
2660	ENSMUSP00000111023;ENSMUSP00000106121;ENSMUSP00000106120;ENSMUSP00000028630	SLC12A1;SLC12A2	ENSMUSP00000111023	2660	2660	130670	ENSMUSP00000111023	Solute carrier family 12, member 2	SLC12A2	Membrane		216080000					1516000	2548700	5248100	5149700				18522	104170000	28592000	31403000	37427000	0	1	1	1					3.64703e-05	6.85589e-05	0.000123375	8.26383e-05				1.01206e-05	0.001964	0.000813134	0.00106305	0.0011506
1439	ENSMUSP00000038135	DHX9	ENSMUSP00000038135	1439	1439	149690	ENSMUSP00000038135	DEAH (Asp-Glu-Ala-His) box polypeptide 9	DHX9	Nucleus		164510000		10153			18727000	20667000	39151000	24971000	15405			21399	31239000	12101000	9167100	8442000	1	1	1	1		7.51873e-06			0.000450514	0.000555933	0.000920382	0.000400715	8.70896e-06			1.16926e-05	0.000588973	0.000344143	0.000310323	0.000259528
1352	ENSMUSP00000035086;ENSMUSP00000107492	PDCD6IP	ENSMUSP00000035086;ENSMUSP00000107492	1352	1352	96023	ENSMUSP00000035086	Programmed cell death 6 interacting protein	PDCD6IP	Signaling		12700000					376780	1745300	1579000	1964800	60721		15544	8769.2	2729000	1373000	998810	1848100	0	1	1	1					9.06416e-06	4.69478e-05	3.712e-05	3.15295e-05	3.43276e-05		6.05258e-06	4.79159e-06	5.14519e-05	3.90471e-05	3.38116e-05	5.68152e-05
2476	ENSMUSP00000099366;ENSMUSP00000117455	PLCD3	ENSMUSP00000099366;ENSMUSP00000117455	2476	2476	88606	ENSMUSP00000099366	Phospholipase C, delta 3	PLCD3	Signaling		77330											71015	6314.5					0	0	1	0											2.76521e-05	3.45031e-06
655	ENSMUSP00000023464	MFI2	ENSMUSP00000023464	655	655	81292	ENSMUSP00000023464	Antigen p97 (melanoma associated) identified by monoclonal antibodies 133.2 and 96.5	MFI2	Membrane		9802700		45370	60869		2407100	1537100	1601000	3048700	17080				650460	269640	67248	98089	1	1	1	1		3.35984e-05	4.09189e-05		5.79074e-05	4.13473e-05	3.76371e-05	4.89231e-05	9.6559e-06				1.22636e-05	7.66835e-06	2.27647e-06	3.0155e-06
1154	ENSMUSP00000031838	IGF2BP3	ENSMUSP00000031838	1154;2452	1154	63574	ENSMUSP00000031838	Insulin-like growth factor 2 mRNA binding protein 3	IGF2BP3	Protein synthesis		15752000					3973300	748880	4799500	5209100		24109			116500	233150	491380	156450	0	1	1	1					9.55853e-05	2.01445e-05	0.000112829	8.35915e-05		9.64984e-06			2.19646e-06	6.6306e-06	1.66341e-05	4.80966e-06
614	ENSMUSP00000022821	DHRS4	ENSMUSP00000022821	614	614	29884	ENSMUSP00000022821	Dehydrogenase/reductase (SDR family) member 4	DHRS4	Metabolism		6996100						896470		2074300		24048				1124100	907010	1970200	0	1	1	1						2.41146e-05		3.32867e-05		9.62543e-06				3.19685e-05	3.0704e-05	6.05688e-05
266	ENSMUSP00000007212;ENSMUSP00000135967;ENSMUSP00000127496	GM5422;PSMD2	ENSMUSP00000007212	266	266	100200	ENSMUSP00000007212	Proteasome (prosome, macropain) 26S subunit, non-ATPase, 2	PSMD2	Proteolysis		41439000					3961200	6533300	5770700	12146000			26224	16257	5934300	1184600	2016400	3849300	0	1	1	1					9.52942e-05	0.000175743	0.000135661	0.000194909			1.02112e-05	8.883e-06	0.000111884	3.36891e-05	6.82588e-05	0.000118337
393	ENSMUSP00000018653;ENSMUSP00000124585	CENPV	ENSMUSP00000018653	393	393	27541	ENSMUSP00000018653	Centromere protein V	CENPV	Nucleus		15692000					936330	1299800	366680	1038800		14777	39283		5043400	3359900	1389700	2203000	0	1	1	1					2.25252e-05	3.4964e-05	8.6201e-06	1.66698e-05		5.91463e-06	1.52961e-05		9.50871e-05	9.55529e-05	4.70439e-05	6.77257e-05
430	ENSMUSP00000020000	HEBP2	ENSMUSP00000020000	430	430	23062	ENSMUSP00000020000	Heme binding protein 2	HEBP2	Metabolism		23740										23740							0	0	1	0										9.50215e-06
1959	ENSMUSP00000065987	DDX1	ENSMUSP00000065987	1959	1959	82499	ENSMUSP00000065987	DEAD (Asp-Glu-Ala-Asp) box polypeptide 1	DDX1	Nucleus		63719000					7131700	6815600	12174000	18576000	20545		19874		7617200	4012300	3931400	3419800	0	1	1	1					0.000171567	0.000183336	0.000286193	0.000298093	1.16148e-05		7.73861e-06		0.000143613	0.000114107	0.000133085	0.000105133
849	ENSMUSP00000113080;ENSMUSP00000109612;ENSMUSP00000027149;ENSMUSP00000122752	LANCL1	ENSMUSP00000027149;ENSMUSP00000109612;ENSMUSP00000113080	849	849	45341	ENSMUSP00000113080	LanC (bacterial lantibiotic synthetase component C)-like 1	LANCL1	Membrane		6629800					470270	602860	819960	3816500		22552	25462		454390	220240	197580		0	1	1	1					1.13132e-05	1.62167e-05	1.9276e-05	6.12441e-05		9.02664e-06	9.91448e-06		8.56696e-06	6.26345e-06	6.68845e-06
786	ENSMUSP00000026014	EFHC2	ENSMUSP00000026014	786	786	87645	ENSMUSP00000026014	EF-hand domain (C-terminal) containing 2	EFHC2	Ion homeostasis		48034										26578	21456						0	0	1	0										1.06381e-05	8.35461e-06
2336	ENSMUSP00000106962;ENSMUSP00000106961;ENSMUSP00000088105;ENSMUSP00000106963	ARHGAP1	ENSMUSP00000088105;ENSMUSP00000106961;ENSMUSP00000106962;ENSMUSP00000106963	2336	2336	50410	ENSMUSP00000106962	Rho GTPase activating protein 1	ARHGAP1	Signaling		6602000					1266900	928910	1081100	2240300		23363			828250			233160	0	1	1	1					3.04777e-05	2.49873e-05	2.54151e-05	3.59505e-05		9.35125e-06			1.56156e-05			7.16791e-06
1579	ENSMUSP00000043575	GTPBP1	ENSMUSP00000043575	1579	1579	72300	ENSMUSP00000043575	GTP binding protein 1	GTPBP1	Signaling		4028700					506380	922500	760210	1303900		19702	37241	12811	164980	62293	86239	152460	0	1	1	1					1.21819e-05	2.48148e-05	1.78714e-05	2.09239e-05		7.8859e-06	1.4501e-05	7.00007e-06	3.11049e-06	1.77156e-06	2.91935e-06	4.687e-06
1737;2812	ENSMUSP00000049407;ENSMUSP00000133728;ENSMUSP00000133932;ENSMUSP00000133952;ENSMUSP00000134271;ENSMUSP00000134734	HNRNPL	ENSMUSP00000049407;ENSMUSP00000133728;ENSMUSP00000133932;ENSMUSP00000134734	1737;2812	1737;2812	63963	ENSMUSP00000133728_family	Family {Heterogeneous nuclear ribonucleoprotein L}	HNRNPL	Nucleus		620333500	18687	97257	42703		83222000	89344000	101890000	175800000	16715	8743.6	62007		74212500	40106000	27862000	27641000	1	1	1	1	1.63727e-05	7.2023e-05	2.87069e-05		0.00200206	0.00240331	0.00239528	0.0028211	9.44955e-06	3.4997e-06	2.41445e-05		0.00139919	0.00114058	0.00094318	0.000849753	-4.78588
594	ENSMUSP00000022480	OGDHL	ENSMUSP00000022480	159;594	594	116600	ENSMUSP00000022480	Oxoglutarate dehydrogenase-like	OGDHL	Energy		30403000					2522000	2688600	2553400	2618600	31224		6017.5	35047	9821400	3092700	2544800	4488800	0	1	1	1					6.06715e-05	7.23221e-05	6.00267e-05	4.20212e-05	1.7652e-05		2.34311e-06	1.91501e-05	0.00018517	8.7954e-05	8.61462e-05	0.000137997
1042	ENSMUSP00000129730;ENSMUSP00000030118;ENSMUSP00000118294;ENSMUSP00000116601;ENSMUSP00000121461	DNAJA1	ENSMUSP00000030118;ENSMUSP00000116601;ENSMUSP00000118294;ENSMUSP00000129730	1042	1042	44868	ENSMUSP00000129730	DnaJ (Hsp40) homolog, subfamily A, member 1	DNAJA1	Chaperone		10948000		11016			271430	1928900	2338700	4022100		22968				879980	717380	755470	1	1	1	1		8.15782e-06			6.52976e-06	5.18865e-05	5.49794e-05	6.45434e-05		9.19315e-06				2.50259e-05	2.42846e-05	2.3225e-05
152	ENSMUSP00000122783;ENSMUSP00000003183	PPP5C	ENSMUSP00000003183;ENSMUSP00000122783	152	152	54205	ENSMUSP00000122783	Protein phosphatase 5, catalytic subunit	PPP5C	Signaling		1759700						292060		102920	31256	51353	9038.6	9849.6		341640	487270	434310	0	1	1	1						7.85628e-06		1.65158e-06	1.76701e-05	2.05545e-05	3.51948e-06	5.38193e-06		9.71598e-06	1.6495e-05	1.33518e-05
2480	ENSMUSP00000099409	CNP	ENSMUSP00000099409	2480	2480	47123	ENSMUSP00000099409	2',3'-cyclic nucleotide 3' phosphodiesterase	CNP	Signaling		171060000	115400	112620	229920		12142000	14363000	4274000	23416000			23365		34857000	31181000	26755000	23592000	1	1	1	1	0.000101108	8.33999e-05	0.000154563		0.000292099	0.000386358	0.000100475	0.000375761			9.09794e-06		0.000657186	0.000886763	0.000905706	0.000725276	-3.99521
1317	ENSMUSP00000034697	SLC44A2	ENSMUSP00000034697	1317	1317	80109	ENSMUSP00000034697	Solute carrier family 44, member 2	SLC44A2	Membrane		35634000					697710	893340	1189000	1748600			9567.2	40581	11196000	8185900	6491500	5181800	0	1	1	1					1.67847e-05	2.40304e-05	2.79516e-05	2.80601e-05			3.72531e-06	2.21739e-05	0.000211087	0.000232801	0.000219749	0.000159301
717	ENSMUSP00000134523;ENSMUSP00000134218;ENSMUSP00000025246;ENSMUSP00000134413;ENSMUSP00000133684;ENSMUSP00000133826;ENSMUSP00000134673;ENSMUSP00000133425	CSNK2B	ENSMUSP00000025246;ENSMUSP00000133684;ENSMUSP00000133826;ENSMUSP00000134218;ENSMUSP00000134413;ENSMUSP00000134523;ENSMUSP00000134673	717	717	23621	ENSMUSP00000134523	Casein kinase 2, beta polypeptide	CSNK2B	Signaling		14947000					939700	2174200	1274400	4187700			23241		2095400	1550300	1302200	1399800	0	1	1	1					2.26063e-05	5.8485e-05	2.99593e-05	6.72009e-05			9.04966e-06		3.95062e-05	4.40893e-05	4.40819e-05	4.30333e-05
750	ENSMUSP00000025561	ANXA1	ENSMUSP00000025561	750	750	38734	ENSMUSP00000025561	Annexin A1	ANXA1	Membrane		20639000			48118	29185	1352800	1165600	3161500	5046200		23197	22602		1202100	2232900	2697900	3657300	1	1	1	1			3.23471e-05	2.14841e-05	3.25442e-05	3.13541e-05	7.43222e-05	8.09774e-05		9.28481e-06	8.80084e-06		2.26641e-05	6.35019e-05	9.13289e-05	0.000112434
2453	ENSMUSP00000112007;ENSMUSP00000097711;ENSMUSP00000133855	GPS1	ENSMUSP00000097711;ENSMUSP00000112007;ENSMUSP00000133855	2453	2453	55163	ENSMUSP00000112007	G protein pathway suppressor 1	GPS1	Signaling		5109700					346690	436420	1128900	2519100		22300			328430		229430	98370	0	1	1	1					8.34029e-06	1.17395e-05	2.65388e-05	4.04245e-05		8.92577e-06			6.19214e-06		7.76663e-06	3.02414e-06
2573	ENSMUSP00000104068;ENSMUSP00000104067;ENSMUSP00000104066;ENSMUSP00000120774;ENSMUSP00000116311;ENSMUSP00000114949	RPS19	ENSMUSP00000104066;ENSMUSP00000104067;ENSMUSP00000104068;ENSMUSP00000114949;ENSMUSP00000116311;ENSMUSP00000120774	2573	2573	16085	ENSMUSP00000104068	Ribosomal protein S19	RPS19	Protein synthesis		188970000					26421000	31334000	23963000	49900000			22841		12894000	13279000	16084000	15066000	0	1	1	1					0.000635607	0.00084287	0.000563335	0.000800755			8.89391e-06		0.0002431	0.000377644	0.000544473	0.000463166
1662	ENSMUSP00000046740;ENSMUSP00000095025	QK	ENSMUSP00000046740;ENSMUSP00000095025	1662	1662	35977	ENSMUSP00000046740	Quaking	QK	Nucleus		5677600						476710		2008800			22592			954500	613680	1601300	0	1	1	1						1.28233e-05		3.22356e-05			8.79695e-06			2.71452e-05	2.07742e-05	4.92279e-05
738	ENSMUSP00000025486	LMNB1	ENSMUSP00000025486	738;1012;2814	738	66785	ENSMUSP00000025486	Lamin B1	LMNB1	Nucleus		444800000					39333000	39358000	62449000	90365000		10290	43867	17667	102450000	46829000	29676000	34259000	0	1	1	1					0.00094623	0.00105871	0.00146808	0.00145011		4.11866e-06	1.70811e-05	9.65344e-06	0.00193157	0.00133178	0.00100459	0.00105321
2265	ENSMUSP00000082288	ALDH6A1	ENSMUSP00000082288	2265	2265	57915	ENSMUSP00000082288	Aldehyde dehydrogenase family 6, subfamily A1	ALDH6A1	Metabolism		91536000					6349700	5145500	4789900	9574500		21815			20840000	15933000	15229000	13652000	0	1	1	1					0.000152754	0.000138412	0.000112603	0.000153644		8.73165e-06			0.000392912	0.000453122	0.00051553	0.000419696
1012	ENSMUSP00000029699;ENSMUSP00000113093;ENSMUSP00000040265;ENSMUSP00000120784	LMNA	ENSMUSP00000029699;ENSMUSP00000040265;ENSMUSP00000113093	738;1012;2814	1012	74237	ENSMUSP00000029699	Lamin A	LMNA	Nucleus		254370000					16848000	13273000	12274000	28485000	10321		33437		79574000	37091000	33527000	33257000	0	1	1	1					0.000405311	0.000357038	0.000288544	0.000457104	5.83481e-06		1.30198e-05		0.00150027	0.00105484	0.00113495	0.0010224
2029	ENSMUSP00000126622;ENSMUSP00000070427	ZYX	ENSMUSP00000070427;ENSMUSP00000126622	2029	2029	60545	ENSMUSP00000126622	Zyxin	ZYX	Actin cytoskeleton		228550											22302		121990			84260	0	0	1	1											8.68403e-06		2.29997e-06			2.59036e-06
353	ENSMUSP00000016033	LTA4H	ENSMUSP00000016033	353	353	69050	ENSMUSP00000016033	Leukotriene A4 hydrolase	LTA4H	Metabolism		52308000					4131000	5536100	7164700	15502000		5418	35259	39802	9095900	4263200	2573200	3961500	0	1	1	1					9.93791e-05	0.000148919	0.000168432	0.000248764		2.1686e-06	1.37293e-05	2.17482e-05	0.000171492	0.000121242	8.71075e-05	0.000121786
2371	ENSMUSP00000122137;ENSMUSP00000090649;ENSMUSP00000104301;ENSMUSP00000118172	CHD3	ENSMUSP00000090649;ENSMUSP00000104301;ENSMUSP00000122137	1884;2371	2371	213920	ENSMUSP00000122137	Chromodomain helicase DNA binding protein 3	CHD3	Nucleus		63657								13532				15729			15607	18788	0	1	1	1								2.17151e-07				8.5945e-06			5.28326e-07	5.7759e-07
2754	ENSMUSP00000125752;ENSMUSP00000029424;ENSMUSP00000124421	PDCD10	ENSMUSP00000029424;ENSMUSP00000125752	2754	2754	24715	ENSMUSP00000125752	Programmed cell death 10	PDCD10	Signaling		656800	53183	81051				501490				21075							1	1	1	0	4.65964e-05	6.00217e-05				1.34898e-05				8.43546e-06							-4.33165
1506	ENSMUSP00000041117;ENSMUSP00000110993	CCDC151	ENSMUSP00000041117;ENSMUSP00000110993	1506	1506	69712	ENSMUSP00000041117	Coiled-coil domain containing 151	CCDC151	Unknown		21427											21427						0	0	1	0											8.34332e-06
1172	ENSMUSP00000114304;ENSMUSP00000032175;ENSMUSP00000117076;ENSMUSP00000020497	ALDH1L1;ALDH1L2	ENSMUSP00000032175;ENSMUSP00000114304	1172	1172	98708	ENSMUSP00000114304	Aldehyde dehydrogenase 1 family, member L1	ALDH1L1	Metabolism		77625										20814				24533	32278		0	0	1	1										8.33099e-06				6.97699e-07	1.09267e-06
888	ENSMUSP00000027921;ENSMUSP00000106603;ENSMUSP00000106601	IARS2	ENSMUSP00000027921;ENSMUSP00000106601;ENSMUSP00000106603	888	888	112800	ENSMUSP00000027921	Isoleucine-tRNA synthetase 2, mitochondrial	IARS2	Protein synthesis		22893000					1360700	2048100	2032300	1978200				15223	6884200	1633600	2943800	3997000	0	1	1	1					3.27342e-05	5.50929e-05	4.77764e-05	3.17446e-05				8.31801e-06	0.000129793	4.64583e-05	9.9653e-05	0.000122878
296;398	ENSMUSP00000009234;ENSMUSP00000018875;ENSMUSP00000070714;ENSMUSP00000099134;ENSMUSP00000105523;ENSMUSP00000134779;ENSMUSP00000134798;ENSMUSP00000135445	AP2B1;AP1B1	ENSMUSP00000018875;ENSMUSP00000070714;ENSMUSP00000134779;ENSMUSP00000135445;ENSMUSP00000105523;ENSMUSP00000099134;ENSMUSP00000009234	296;398	296;398	104580	ENSMUSP00000070714_family	Family {Adaptor-related protein complex 2, beta 1 subunit}	AP2B1;AP1B1	Traffic		65716500					7735700	7265120	12429000	13101000	19795	6259.3	51112	15358	8984400	5719890	5895330	4493480	0	1	1	1					0.000186097	0.000195428	0.000292187	0.000210234	1.11908e-05	2.50534e-06	1.99022e-05	8.39178e-06	0.00016939	0.000162669	0.000199568	0.000138141
1415	ENSMUSP00000037356;ENSMUSP00000123458	PPP1R16A	ENSMUSP00000037356	1415	1415	57529	ENSMUSP00000037356	Protein phosphatase 1, regulatory (inhibitor) subunit 16A	PPP1R16A	Signaling		61889		40652									21237						1	0	1	0		3.01045e-05									8.26934e-06
998;2532	ENSMUSP00000029490;ENSMUSP00000067638;ENSMUSP00000100060;ENSMUSP00000110893;ENSMUSP00000110897;ENSMUSP00000115093;ENSMUSP00000117909;ENSMUSP00000118790;ENSMUSP00000121510;ENSMUSP00000133136;ENSMUSP00000134827;ENSMUSP00000135518;ENSMUSP00000135633	AHCYL2;AHCYL1	ENSMUSP00000067638;ENSMUSP00000100060;ENSMUSP00000110893;ENSMUSP00000110897;ENSMUSP00000133136;ENSMUSP00000135518;ENSMUSP00000029490	998;2532	998;2532	66771	ENSMUSP00000100060_family	Family {S-adenosylhomocysteine hydrolase-like 2}	AHCYL2;AHCYL1	Metabolism		17659792					279150	1620300	1447900	1607000	14575				4804000	2534400	3131292	2220700	0	1	1	1					6.71548e-06	4.35853e-05	3.4038e-05	2.57878e-05	8.23974e-06				9.05735e-05	7.20764e-05	0.000106	6.82698e-05
2483	ENSMUSP00000099435;ENSMUSP00000117316	RPL23	ENSMUSP00000099435	2483	2483	14865	ENSMUSP00000099435	Ribosomal protein L23	RPL23	Protein synthesis		123300000					13622000	23166000	26444000	29027000		20470			12959000	5761900	5421100	6881200	0	1	1	1					0.000327703	0.000623155	0.000621659	0.000465802		8.1933e-06			0.000244326	0.000163864	0.000183514	0.000211545
199	ENSMUSP00000126274;ENSMUSP00000004955	PRPSAP2	ENSMUSP00000004955;ENSMUSP00000126274	199	199	40880	ENSMUSP00000126274	Phosphoribosyl pyrophosphate synthetase-associated protein 2	PRPSAP2	Metabolism		1808100					179440	511910	155350	422750			20884		302710	215010			0	1	1	1					4.31677e-06	1.37701e-05	3.65205e-06	6.78395e-06			8.13188e-06		5.70722e-06	6.11472e-06
2272	ENSMUSP00000106742;ENSMUSP00000082895	WDR35	ENSMUSP00000082895;ENSMUSP00000106742	2272	2272	132750	ENSMUSP00000106742	WD repeat domain 35	WDR35	Unknown		332450					22016	150750	19226	59683	7701.1			27266	22011			23805	0	1	1	1					5.29637e-07	4.05511e-06	4.51975e-07	9.57745e-07	4.35369e-06			1.48984e-05	4.1499e-07			7.31824e-07
903	ENSMUSP00000028135;ENSMUSP00000114232	FAM129B	ENSMUSP00000028135	903	903	84818	ENSMUSP00000028135	Family with sequence similarity 129, member B	FAM129B	Adhesion		17075000					691930	804270	1230200	2540300	25488	12756	17235	14891	3855900	3216900	2274200	2391200	0	1	1	1					1.66457e-05	2.16345e-05	2.89202e-05	4.07647e-05	1.44092e-05	5.1057e-06	6.71102e-06	8.1366e-06	7.26982e-05	9.14861e-05	7.69858e-05	7.35114e-05
1337	ENSMUSP00000034905	GCLC	ENSMUSP00000034905	1337	1337	72571	ENSMUSP00000034905	Glutamate-cysteine ligase, catalytic subunit	GCLC	Metabolism		150180										10866	35758			46079		57479	0	0	1	1										4.34921e-06	1.39236e-05			1.31045e-06		1.76705e-06
1993	ENSMUSP00000101864;ENSMUSP00000101862;ENSMUSP00000068260;ENSMUSP00000114847	CAP1	ENSMUSP00000068260;ENSMUSP00000101862;ENSMUSP00000101864	1993	1993	51564	ENSMUSP00000101864	CAP, adenylate cyclase-associated protein 1	CAP1	Actin cytoskeleton		59445000					6652500	4507900	10536000	9140800	16978		16200		11084000	7062900	5024100	5403600	0	1	1	1					0.000160039	0.00012126	0.000247686	0.000146684	9.59823e-06		6.30801e-06		0.000208975	0.000200863	0.000170075	0.00016612
1526	ENSMUSP00000041814	LONP1	ENSMUSP00000041814	1526	1526	105840	ENSMUSP00000041814	Lon peptidase 1, mitochondrial	LONP1	Proteolysis		32016000					2154500	2339300	1202600	3668300			19920		9266000	4263000	3889400	5213000	0	1	1	1					5.18306e-05	6.29261e-05	2.82713e-05	5.88659e-05			7.75652e-06		0.000174699	0.000121236	0.000131663	0.00016026
2097	ENSMUSP00000073034;ENSMUSP00000078867;ENSMUSP00000099994;ENSMUSP00000091057	EWSR1	ENSMUSP00000073034;ENSMUSP00000078867;ENSMUSP00000099994	2097	2097	64988	ENSMUSP00000073034	Ewing sarcoma breakpoint region 1	EWSR1	Nucleus		15708000					1243400	2106900	3417300	5707600	13027				1719800	339100	578290	582260	0	1	1	1					2.99123e-05	5.66746e-05	8.03357e-05	9.1591e-05	7.3646e-06				3.24247e-05	9.64374e-06	1.95762e-05	1.79001e-05
73	ENSMUSP00000001042	ILF2	ENSMUSP00000001042	73	73	43062	ENSMUSP00000001042	Interleukin enhancer binding factor 2	ILF2	Nucleus		77582000	107660				9161900	10404000	13729000	11483000			18830		7448000	8386200	7251600	9592400	1	1	1	1	9.43266e-05				0.000220407	0.000279863	0.000322748	0.00018427			7.33209e-06		0.000140423	0.000238497	0.00024548	0.000294894	-4.02537
1593	ENSMUSP00000044050	DPP4	ENSMUSP00000044050	1593	1593	87436	ENSMUSP00000044050	Dipeptidylpeptidase 4	DPP4	Proteolysis		10780000		8335			1220500	1129500	909420	492320	12542			13781	3356400	1005100	1305300	1327100	1	1	1	1		6.17242e-06			2.93614e-05	3.0383e-05	2.13791e-05	7.90036e-06	7.09041e-06			7.53009e-06	6.32808e-05	2.85843e-05	4.41868e-05	4.07983e-05
1217	ENSMUSP00000033096;ENSMUSP00000116036;ENSMUSP00000135284;ENSMUSP00000119703	NUCB1	ENSMUSP00000033096	1217	1217	53408	ENSMUSP00000033096	Nucleobindin 1	NUCB1	Nucleus		35778000					1178200	2788800	2084400	5927400		18250			9445000	4385100	4282500	5668300	0	1	1	1					2.83438e-05	7.50174e-05	4.90012e-05	9.51182e-05		7.30473e-06			0.000178074	0.000124709	0.00014497	0.000174258
604	ENSMUSP00000022638;ENSMUSP00000106718	NEFM	ENSMUSP00000022638;ENSMUSP00000106718	604;605;896;1513	604	95940	ENSMUSP00000022638	Neurofilament, medium polypeptide	NEFM	Adhesion		295690000	43727				26227000	41917000	32078000	53209000			18601		59791000	23777000	30639000	27988000	1	1	1	1	3.83115e-05				0.00063094	0.00112755	0.000754106	0.000853855			7.24292e-06		0.00112729	0.000676199	0.00103719	0.00086042	-4.41667
598	ENSMUSP00000022553	CAB39L	ENSMUSP00000022553	598	598	39105	ENSMUSP00000022553	Calcium binding protein 39-like	CAB39L	Signaling		492030			50071					12856		9326.5	35498		384280				1	1	1	1			3.366e-05					2.06303e-07		3.73301e-06	1.38223e-05		7.24513e-06
681	ENSMUSP00000024042	CRELD2	ENSMUSP00000024042	681	681	38219	ENSMUSP00000024042	Cysteine-rich with EGF-like domains 2	CRELD2	Adhesion		4455800						355990	941100	1393600			18401		123030	327960	768420	527360	0	1	1	1						9.57597e-06	2.21239e-05	2.23634e-05			7.16504e-06		2.31958e-06	9.32693e-06	2.60124e-05	1.62123e-05
1301	ENSMUSP00000034441	AARS	ENSMUSP00000034441	1301	1301	106910	ENSMUSP00000034441	Alanyl-tRNA synthetase	AARS	Protein synthesis		16539000					2510800	2579400	4835600	4985900	18331			8968	365040	330430	520160	383900	0	1	1	1					6.04021e-05	6.93847e-05	0.000113678	8.00097e-05	1.03631e-05			4.90021e-06	6.88238e-06	9.39717e-06	1.76084e-05	1.1802e-05
1488	ENSMUSP00000040222	LAP3	ENSMUSP00000040222	1488	1488	56141	ENSMUSP00000040222	Leucine aminopeptidase 3	LAP3	Proteolysis		44262000					7444500	5795700	4427000	9287100		12526	25538		5687100	3542500	4407200	3633200	0	1	1	1					0.000179092	0.000155902	0.000104072	0.000149032		5.01364e-06	9.94407e-06		0.000107223	0.000100746	0.000149192	0.000111694
2082	ENSMUSP00000080358;ENSMUSP00000101049;ENSMUSP00000072538;ENSMUSP00000116418	COL18A1	ENSMUSP00000072538;ENSMUSP00000080358;ENSMUSP00000101049	2082	2082	134200	ENSMUSP00000080358	Collagen, type XVIII, alpha 1	COL18A1	Otolithic membrane/ ECM		10186000	7937.6				1057300	834830	1883800	1694200				12853	1161100	1410800	1633400	489900	1	1	1	1	6.95455e-06				2.54354e-05	2.24565e-05	4.42854e-05	2.71872e-05				7.02302e-06	2.18911e-05	4.01221e-05	5.52936e-05	1.50607e-05	-5.15773
2207	ENSMUSP00000079356	HIST1H1B	ENSMUSP00000079356	1602;1639;1850;2207	2207	22576	ENSMUSP00000079356	Histone cluster 1, H1b	HIST1H1B	Nucleus		475290000					73278000	52548000	89278000	147200000			17651		40700000	19613000	31822000	20834000	0	1	1	1					0.00176284	0.00141352	0.00209879	0.00236215			6.87301e-06		0.000767348	0.000557778	0.00107723	0.000640489
1615	ENSMUSP00000090333;ENSMUSP00000131848;ENSMUSP00000044838;ENSMUSP00000099399;ENSMUSP00000121247;ENSMUSP00000039737	ATP6V0A1;ATP6V0A2	ENSMUSP00000044838;ENSMUSP00000090333;ENSMUSP00000099399;ENSMUSP00000131848	1615	1615	95622	ENSMUSP00000090333	ATPase, H+ transporting, lysosomal V0 subunit A1	ATP6V0A1	Ion homeostasis		21492000					2108200	2129200	2007700	2951200	45373	9507.5	7947.7		5270800	1684900	2231300	3045800	0	1	1	1					5.07168e-05	5.72745e-05	4.71981e-05	4.73585e-05	2.56509e-05	3.80546e-06	3.0947e-06		9.93744e-05	4.79172e-05	7.55336e-05	9.36354e-05
2313	ENSMUSP00000086716;ENSMUSP00000129373;ENSMUSP00000088727;ENSMUSP00000134612	USP9X;USP9Y	ENSMUSP00000086716	2313	2313	290210	ENSMUSP00000086716	Ubiquitin specific peptidase 9, X chromosome	USP9X	Proteolysis		6409500					840470	566110	1449200	2009500	8789.7		23051		90292	443870	730030	248250	0	1	1	1					2.02191e-05	1.52281e-05	3.40685e-05	3.22468e-05	4.96911e-06		8.97568e-06		1.70234e-06	1.26233e-05	2.47129e-05	7.63182e-06
1312	ENSMUSP00000034607	ARCN1	ENSMUSP00000034607	1312	1312	57229	ENSMUSP00000034607	Archain 1	ARCN1	Traffic		13792000					2603800	2199000	2105200	2789400		9769.4	29239		868820	783690	929200	1473500	0	1	1	1					6.26394e-05	5.91521e-05	4.94901e-05	4.47621e-05		3.91029e-06	1.13852e-05		1.63805e-05	2.22875e-05	3.14551e-05	4.5299e-05
934	ENSMUSP00000028610;ENSMUSP00000106798	CAT	ENSMUSP00000028610	934	934	59795	ENSMUSP00000028610	Catalase	CAT	Antioxidant		30722000					3259600	3233600	2749200	9190800	11666				2200800	3262700	3399400	3414300	0	1	1	1					7.84159e-05	8.69823e-05	6.46296e-05	0.000147487	6.59518e-06				4.14934e-05	9.27886e-05	0.000115076	0.000104964
2689	ENSMUSP00000127212;ENSMUSP00000113796;ENSMUSP00000113947	C530008M17RIK;KIAA1211	ENSMUSP00000113796;ENSMUSP00000113947;ENSMUSP00000127212	2689	2689	142540	ENSMUSP00000127212	RIKEN cDNA C530008M17 gene	C530008M17RIK	Unknown		62948									27246	9166.8	8608.6	17926					0	0	1	0									1.54031e-05	3.66909e-06	3.35205e-06	9.79496e-06
1145	ENSMUSP00000031697;ENSMUSP00000122702;ENSMUSP00000121608	CUL1	ENSMUSP00000031697;ENSMUSP00000122702	1145	1145	89690	ENSMUSP00000031697	Cullin 1	CUL1	Proteolysis		903030						144380	80756	288230		21574	12355		153920	86327	58471	57025	0	1	1	1						3.88376e-06	1.89845e-06	4.62528e-06		8.63519e-06	4.81083e-06		2.90197e-06	2.45507e-06	1.97935e-06	1.75309e-06
2734	ENSMUSP00000121358	IDE	ENSMUSP00000121358	2734	2734	114150	ENSMUSP00000121358	Insulin degrading enzyme	IDE	Proteolysis		3919400					499360	536810	1053200	1158800	11265				22332	138260	202610	296670	0	1	1	1					1.20131e-05	1.44399e-05	2.47592e-05	1.85955e-05	6.36848e-06				4.21042e-07	3.93201e-06	6.85872e-06	9.12037e-06
1640	ENSMUSP00000045841	EPRS	ENSMUSP00000045841	1640	1640	170080	ENSMUSP00000045841	Glutamyl-prolyl-tRNA synthetase	EPRS	Metabolism		27317000					1996700	4184700	7817100	6169100	36499	14302	3076.5	20459	3907400	1444300	986550	736960	0	1	1	1					4.80344e-05	0.000112566	0.000183768	9.89968e-05	2.06341e-05	5.7245e-06	1.19794e-06	1.1179e-05	7.36692e-05	4.10748e-05	3.33965e-05	2.2656e-05
865	ENSMUSP00000136366;ENSMUSP00000132850;ENSMUSP00000027495;ENSMUSP00000127276;ENSMUSP00000120694;ENSMUSP00000120511;ENSMUSP00000117517;ENSMUSP00000108534;ENSMUSP00000121974;ENSMUSP00000115536;ENSMUSP00000118621;ENSMUSP00000114614	SEP2_	ENSMUSP00000027495;ENSMUSP00000108534;ENSMUSP00000117517;ENSMUSP00000120511;ENSMUSP00000120694;ENSMUSP00000121974;ENSMUSP00000127276;ENSMUSP00000132850;ENSMUSP00000136366	865	865	41525	ENSMUSP00000136366	Septin 2	SEP2_	Microtubules/ axonemes		87288000					11310000	11235000	11509000	15548000		15702			10842000	9876600	8283600	8668800	0	1	1	1					0.000272084	0.000302216	0.00027056	0.000249502		6.28487e-06			0.000204413	0.000280883	0.000280415	0.0002665
454	ENSMUSP00000020322;ENSMUSP00000080389;ENSMUSP00000125109	SRGAP1	ENSMUSP00000020322;ENSMUSP00000080389	454	454	121430	ENSMUSP00000020322	SLIT-ROBO Rho GTPase activating protein 1	SRGAP1	Signaling		128770					37912		62635		8524.3	19694							0	1	1	0					9.12045e-07		1.47246e-06		4.81907e-06	7.8827e-06
2772	ENSMUSP00000128209;ENSMUSP00000040823	ACSS3	ENSMUSP00000040823;ENSMUSP00000128209	2772	2772	74517	ENSMUSP00000128209	Acyl-CoA synthetase short-chain family member 3	ACSS3	Metabolism		13173000					259990		412260	294580		13624	33490	6003.4	6075200	2994400	1556500	1527200	0	1	1	1					6.25455e-06		9.69162e-06	4.72718e-06		5.45313e-06	1.30405e-05	3.28032e-06	0.00011454	8.51584e-05	5.26904e-05	4.69499e-05
1104	ENSMUSP00000031061;ENSMUSP00000119430;ENSMUSP00000037251	DHX15;DHX8	ENSMUSP00000031061	1104	1104	91006	ENSMUSP00000031061	DEAH (Asp-Glu-Ala-His) box polypeptide 15	DHX15	Nucleus		44993000					7357600	4673100	10799000	8114000			15614		2788000	3239700	3585000	4421400	0	1	1	1					0.000177001	0.000125704	0.000253869	0.000130207			6.07983e-06		5.25643e-05	9.21345e-05	0.000121359	0.000135925
2325	ENSMUSP00000087457	ITGB1	ENSMUSP00000087457	2325	2325	88231	ENSMUSP00000087457	Integrin beta 1 (fibronectin receptor beta)	ITGB1	Adhesion		76008000					5509700	8112000	9559400	11943000	10750				17634000	5904900	7631100	9702900	0	1	1	1					0.000132546	0.000218209	0.000224727	0.000191652	6.07733e-06				0.000332467	0.000167931	0.000258327	0.000298291
1279	ENSMUSP00000034171;ENSMUSP00000090844	AP1G1	ENSMUSP00000034171;ENSMUSP00000090844	1279	1279	91349	ENSMUSP00000034171	Adaptor protein complex AP-1, gamma 1 subunit	AP1G1	Traffic		15600000					1523500	1806600	2550900	2968800		12554	18671		2559900	1627800	1256800	1274300	0	1	1	1					3.66507e-05	4.85967e-05	5.99679e-05	4.76409e-05		5.02485e-06	7.27018e-06		4.82638e-05	4.62934e-05	4.2545e-05	3.91751e-05
1194	ENSMUSP00000102991;ENSMUSP00000032748;ENSMUSP00000119665	UNC45A	ENSMUSP00000032748;ENSMUSP00000102991;ENSMUSP00000119665	1194	1194	103450	ENSMUSP00000102991	Unc-45 homolog A (C. elegans)	UNC45A	Chaperone		891880								128520	5406.9	23993	19066		52907	9742.1	652240		0	1	1	1								2.06239e-06	3.0567e-06	9.60341e-06	7.42398e-06		9.97496e-07	2.77058e-07	2.20795e-05
481	ENSMUSP00000105471;ENSMUSP00000099992;ENSMUSP00000020769	DBNL	ENSMUSP00000020769;ENSMUSP00000099992;ENSMUSP00000105471	481	481	48341	ENSMUSP00000105471	Drebrin-like	DBNL	Actin cytoskeleton		5806100					483380	136350	1763700	2063100		18231	15953	8565.1		666620	520910	129400	0	1	1	1					1.16286e-05	3.66775e-06	4.1462e-05	3.3107e-05		7.29712e-06	6.21183e-06	4.68006e-06		1.89582e-05	1.76338e-05	3.97808e-06
2065	ENSMUSP00000080507;ENSMUSP00000091686;ENSMUSP00000071777;ENSMUSP00000120839	MYO15A	ENSMUSP00000071777;ENSMUSP00000080507;ENSMUSP00000091686;ENSMUSP00000120839	2065	2065	260040	ENSMUSP00000080507	Myosin XVA	MYO15A	Actin cytoskeleton	Yes	308090	14367	65524	67079		33041			13577	46516	2693.5	3215.6	62081					1	1	1	0	1.25877e-05	4.85233e-05	4.50935e-05		7.94864e-07			2.17873e-07	2.62971e-05	1.0781e-06	1.2521e-06	3.39217e-05					-4.90005
2229	ENSMUSP00000080683	MPP5	ENSMUSP00000080683	2229	2229	77229	ENSMUSP00000080683	Membrane protein, palmitoylated 5 (MAGUK p55 subfamily member 5)	MPP5	Adhesion		15045											15045						0	0	1	0											5.85827e-06
1700	ENSMUSP00000132082;ENSMUSP00000126806;ENSMUSP00000048096;ENSMUSP00000130058;ENSMUSP00000130204	IARS	ENSMUSP00000048096;ENSMUSP00000126806;ENSMUSP00000132082	1700	1700	144270	ENSMUSP00000132082	Isoleucine-tRNA synthetase	IARS	Metabolism		9188200					1591500	1565800	2414900	1312200	11692	21032		6588.3	908360	280740	610610	464790	0	1	1	1					3.82866e-05	4.21193e-05	5.67707e-05	2.10571e-05	6.60988e-06	8.41825e-06		3.59992e-06	1.7126e-05	7.98403e-06	2.06703e-05	1.42888e-05
1906	ENSMUSP00000127198;ENSMUSP00000061851;ENSMUSP00000116774	AHCY;GM4737	ENSMUSP00000061851;ENSMUSP00000127198	1906	1906	47688	ENSMUSP00000127198	Predicted gene 4737	GM4737	Unknown		79167000					7263600	10693000	14264000	19008000	9836.1	13995	15929		8984200	6261100	6387000	6266700	0	1	1	1					0.00017474	0.000287637	0.000335326	0.000305025	5.56068e-06	5.60162e-06	6.20249e-06		0.000169386	0.000178061	0.000216212	0.000192654
1940	ENSMUSP00000064466;ENSMUSP00000106801	POM121	ENSMUSP00000064466;ENSMUSP00000106801	1940	1940	120900	ENSMUSP00000064466	Nuclear pore membrane protein 121	POM121	Nucleus		10153									10153								0	0	1	0									5.73983e-06
1131	ENSMUSP00000031445	AACS	ENSMUSP00000031445	1131	1131	75199	ENSMUSP00000031445	Acetoacetyl-CoA synthetase	AACS	Metabolism		334190										11054	18751		180400	44980		79006	0	0	1	1										4.42446e-06	7.30133e-06		3.40122e-06	1.2792e-06		2.42884e-06
2727	ENSMUSP00000120115;ENSMUSP00000084864;ENSMUSP00000110027;ENSMUSP00000115787;ENSMUSP00000123580;ENSMUSP00000116671	HNRNPM	ENSMUSP00000084864;ENSMUSP00000110027;ENSMUSP00000115787;ENSMUSP00000120115	2727	2727	77648	ENSMUSP00000120115	Heterogeneous nuclear ribonucleoprotein M	HNRNPM	Nucleus		85601000	20351	31238	61607	24666	7686600	14700000	16595000	25208000		7708.6	45935	5983.2	8735900	5148700	2563400	4765300	1	1	1	1	1.78306e-05	2.31331e-05	4.1415e-05	1.81575e-05	0.000184916	0.000395423	0.000390124	0.000404518		3.08544e-06	1.78863e-05	3.26929e-06	0.000164705	0.000146425	8.67758e-05	0.000146497	-4.74883
1781	ENSMUSP00000107509;ENSMUSP00000098402;ENSMUSP00000052776;ENSMUSP00000120044;ENSMUSP00000119997;ENSMUSP00000122517	EPS8	ENSMUSP00000052776;ENSMUSP00000098402;ENSMUSP00000107509;ENSMUSP00000120044	1781	1781	91736	ENSMUSP00000107509	Epidermal growth factor receptor pathway substrate 8	EPS8	Actin cytoskeleton	Yes	171890	7430.3	112330	30858						13889			7382.4					1	0	1	0	6.51008e-06	8.31852e-05	2.07441e-05						7.85192e-06			4.03382e-06					-5.18641
2718	ENSMUSP00000118179;ENSMUSP00000027833;ENSMUSP00000123214	COPA	ENSMUSP00000027833;ENSMUSP00000118179	2718	2718	138430	ENSMUSP00000118179	Coatomer protein complex subunit alpha	COPA	Traffic		60371000					7082400	7837100	16372000	13805000	5498.3			18391	7009400	2801200	2196400	3243500	0	1	1	1					0.000170381	0.000210814	0.000384882	0.000221532	3.10837e-06			1.0049e-05	0.000132154	7.96639e-05	7.43522e-05	9.97132e-05
2549	ENSMUSP00000130145;ENSMUSP00000101727	FUBP1	ENSMUSP00000101727;ENSMUSP00000130145	278;2549	2549	67443	ENSMUSP00000130145	Far upstream element (FUSE) binding protein 1	FUBP1	Nucleus		38836000					5008900	6029800	7815100	10933000				10175	3793600	1674800	1820200	1750700	0	1	1	1					0.000120499	0.000162199	0.000183721	0.000175444				5.55973e-06	7.15236e-05	4.763e-05	6.16171e-05	5.38208e-05
309	ENSMUSP00000011492;ENSMUSP00000115571;ENSMUSP00000120345	ACAD9	ENSMUSP00000011492	309	309	68721	ENSMUSP00000011492	Acyl-Coenzyme A dehydrogenase family, member 9	ACAD9	Metabolism		20379000					1476800	1368000	1387200	3243400			12175	11705	2720000	4223800	3519700	2416100	0	1	1	1					3.55272e-05	3.67986e-05	3.2611e-05	5.20475e-05			4.74074e-06	6.39574e-06	5.12822e-05	0.000120122	0.000119148	7.42769e-05
495	ENSMUSP00000021049;ENSMUSP00000138057	PSMC5	ENSMUSP00000021049;ENSMUSP00000138057	495	495	45626	ENSMUSP00000021049	Protease (prosome, macropain) 26S subunit, ATPase 5	PSMC5	Proteolysis		28871000					3180800	4355000	6456900	9801900	12857	10094			1231600	1253500	376630	2192000	0	1	1	1					7.65202e-05	0.000117147	0.000151792	0.000157293	7.26849e-06	4.04021e-06			2.32203e-05	3.56486e-05	1.27496e-05	6.73875e-05
1681;2049	ENSMUSP00000047564;ENSMUSP00000071231;ENSMUSP00000109111;ENSMUSP00000125585	PYGM;PYGL	ENSMUSP00000047564;ENSMUSP00000109111;ENSMUSP00000071231;ENSMUSP00000125585	1371;1681;2049	1681;2049	97285	ENSMUSP00000047564_family	Family {Muscle glycogen phosphorylase}	PYGM;PYGL	Energy		1836700					165192	307926		1187930	9463.3		13869		74855		40285	37190	0	1	1	1					3.97401e-06	8.28307e-06		1.90629e-05	5.34992e-06		5.40036e-06		1.4113e-06		1.36372e-06	1.14331e-06
154	ENSMUSP00000003310	RANBP2	ENSMUSP00000003310	154	154	341120	ENSMUSP00000003310	RAN binding protein 2	RANBP2	Protein synthesis		613010					32062	35651	6648.3	107170	9465.1				145240	43694	129550	103530	0	1	1	1					7.71312e-07	9.58995e-07	1.56292e-07	1.71978e-06	5.35094e-06				2.73832e-06	1.24262e-06	4.38551e-06	3.18277e-06
541	ENSMUSP00000021595	PSMC1	ENSMUSP00000021595	541	541	49184	ENSMUSP00000021595	Protease (prosome, macropain) 26S subunit, ATPase 1	PSMC1	Proteolysis		36290000					1793900	3021700	3120700	5117100	9106.1				1484800	408040	12099000	9235800	0	1	1	1					4.31557e-05	8.12823e-05	7.3363e-05	8.21151e-05	5.14798e-06				2.79941e-05	1.16043e-05	0.000409573	0.000283931
1559	ENSMUSP00000042772	CCDC114	ENSMUSP00000042772	1559	1559	74119	ENSMUSP00000042772	Coiled-coil domain containing 114	CCDC114	Unknown		31537									7778.8	10433		13325					0	0	1	0									4.39762e-06	4.1759e-06		7.28092e-06
1431	ENSMUSP00000037854	PLCL1	ENSMUSP00000037854	1431	1431	122670	ENSMUSP00000037854	Phospholipase C-like 1	PLCL1	Signaling		9283.1												9283.1					0	0	1	0												5.07239e-06
635	ENSMUSP00000023104	RPAP3	ENSMUSP00000023104	635	635	74095	ENSMUSP00000023104	RNA polymerase II associated protein 3	RPAP3	Nucleus		35558									16474	7788.1	11296						0	0	1	0									9.3133e-06	3.11726e-06	4.39848e-06
676	ENSMUSP00000023873;ENSMUSP00000121502	PRMT5	ENSMUSP00000023873	676	676	72737	ENSMUSP00000023873	Protein arginine N-methyltransferase 5	PRMT5	Metabolism		4688400					674540	285190	1187700	1634800		11351	13968		242250	351610	80836	206190	0	1	1	1					1.62273e-05	7.67148e-06	2.79211e-05	2.6234e-05		4.54334e-06	5.43891e-06		4.56732e-06	9.99951e-06	2.73645e-06	6.33879e-06
1788	ENSMUSP00000071040;ENSMUSP00000053101;ENSMUSP00000125582;ENSMUSP00000022355;ENSMUSP00000125630;ENSMUSP00000125722;ENSMUSP00000077532	PPP3CA;PPP3CB;PPP3CC	ENSMUSP00000022355;ENSMUSP00000053101;ENSMUSP00000071040;ENSMUSP00000125582;ENSMUSP00000125630;ENSMUSP00000125722	1788	1788	57614	ENSMUSP00000071040	Protein phosphatase 3, catalytic subunit, alpha isoform	PPP3CA	Signaling		3358200					518900	120040	33673	1011500				9091.9	603970	286690	295000	479350	0	1	1	1					1.24831e-05	3.22902e-06	7.91602e-07	1.62317e-05				4.96791e-06	1.13871e-05	8.15324e-06	9.98629e-06	1.47364e-05
2218	ENSMUSP00000080028	ARMC4	ENSMUSP00000080028	2218	2218	115260	ENSMUSP00000080028	Armadillo repeat containing 4	ARMC4	Microtubules/ axonemes		17852									7977.7			9873.9					0	0	1	0									4.51006e-06			5.39521e-06
2113	ENSMUSP00000073962;ENSMUSP00000076564	RNPEP	ENSMUSP00000073962;ENSMUSP00000076564	2113	2113	68002	ENSMUSP00000073962	Arginyl aminopeptidase (aminopeptidase B)	RNPEP	Proteolysis		6677000					859420	586520	451900	1991200		8099.9	19064		1016300	662550	616940	465000	0	1	1	1					2.0675e-05	1.57771e-05	1.06235e-05	3.19532e-05		3.24206e-06	7.42321e-06		1.91611e-05	1.88424e-05	2.08846e-05	1.42952e-05
391	ENSMUSP00000040447;ENSMUSP00000018561;ENSMUSP00000110184;ENSMUSP00000110188;ENSMUSP00000114603;ENSMUSP00000078540	MYO1A;MYO1B	ENSMUSP00000018561;ENSMUSP00000040447;ENSMUSP00000110184;ENSMUSP00000110188	391	391	128560	ENSMUSP00000040447	Myosin IB	MYO1B	Actin cytoskeleton		8088600					1145200	827360	2195400	1632800	9377.5	4965.7		20210	837030	554170	431330	430720	0	1	1	1					2.755e-05	2.22556e-05	5.16106e-05	2.62019e-05	5.30141e-06	1.98757e-06		1.1043e-05	1.57812e-05	1.57602e-05	1.46013e-05	1.32414e-05
2326	ENSMUSP00000110112;ENSMUSP00000087473;ENSMUSP00000071643;ENSMUSP00000110110	OSBPL3	ENSMUSP00000071643;ENSMUSP00000087473;ENSMUSP00000110110;ENSMUSP00000110112	2326;2613	2326	96965	ENSMUSP00000110112	Oxysterol binding protein-like 3	OSBPL3	Lipid synthesis/ transport		284830					65218	61247			14755	10295		6185.9	100630	26508			0	1	1	1					1.56894e-06	1.64752e-06			8.3415e-06	4.12067e-06		3.38004e-06	1.89725e-06	7.53867e-07
1982	ENSMUSP00000114286;ENSMUSP00000067641;ENSMUSP00000128000;ENSMUSP00000123250;ENSMUSP00000121235;ENSMUSP00000121619;ENSMUSP00000116768;ENSMUSP00000070720;ENSMUSP00000118353;ENSMUSP00000096385;ENSMUSP00000123503;ENSMUSP00000118160;ENSMUSP00000117544;ENSMUSP00000114158;ENSMUSP00000119539;ENSMUSP00000122820;ENSMUSP00000120487;ENSMUSP00000115842;ENSMUSP00000116536;ENSMUSP00000121073;ENSMUSP00000114951	SORBS2	ENSMUSP00000067641;ENSMUSP00000070720;ENSMUSP00000096385;ENSMUSP00000114286;ENSMUSP00000116768;ENSMUSP00000118353;ENSMUSP00000121235;ENSMUSP00000121619;ENSMUSP00000123250;ENSMUSP00000128000	1982;2444	1982	134270	ENSMUSP00000114286	Sorbin and SH3 domain containing 2	SORBS2	Signaling		100700000					5720700	6615800	9209500	7437200	7010.4	9133.2	18388	9965.2	41036000	13940000	5904500	10788000	0	1	1	1					0.000137622	0.000177962	0.000216502	0.000119346	3.96321e-06	3.65564e-06	7.15998e-06	5.44509e-06	0.000773683	0.000396443	0.000199878	0.00033165
567	ENSMUSP00000022122	CKMT2	ENSMUSP00000022122	58;567	567	47473	ENSMUSP00000022122	Creatine kinase, mitochondrial 2	CKMT2	Energy		8340									8340								0	0	1	0									4.71488e-06
157	ENSMUSP00000003404;ENSMUSP00000131355;ENSMUSP00000130327;ENSMUSP00000131659	GLG1	ENSMUSP00000003404;ENSMUSP00000131355	157	157	132350	ENSMUSP00000003404	Golgi apparatus protein 1	GLG1	Traffic		61578000					9071400	7197700	12814000	8743100	10762			6559.2	11740000	4368000	4471300	3155300	0	1	1	1					0.00021823	0.000193615	0.000301238	0.000140302	6.08412e-06			3.58402e-06	0.000221343	0.000124223	0.000151362	9.70017e-05
228	ENSMUSP00000005798	SNX6	ENSMUSP00000005798	228	228	46648	ENSMUSP00000005798	Sorting nexin 6	SNX6	Traffic		12103000					1096900	640890	1402200	6231300		7733.2	16600		989850	1235600	290830	191540	0	1	1	1					2.6388e-05	1.72396e-05	3.29636e-05	9.99949e-05		3.09528e-06	6.46376e-06		1.86624e-05	3.51395e-05	9.84513e-06	5.88841e-06
1211	ENSMUSP00000033012	COPB1	ENSMUSP00000033012	1211	1211	107060	ENSMUSP00000033012	Coatomer protein complex, subunit beta 1	COPB1	Traffic		29497000					3630300	4669900	6220600	8452800			11429		3580900	696530	1013800	1220600	0	1	1	1					8.73338e-05	0.000125618	0.000146237	0.000135644			4.45026e-06		6.75134e-05	1.98088e-05	3.4319e-05	3.75243e-05
2100	ENSMUSP00000075772;ENSMUSP00000073124;ENSMUSP00000126068;ENSMUSP00000071765;ENSMUSP00000074383;ENSMUSP00000126526;ENSMUSP00000023226;ENSMUSP00000057158;ENSMUSP00000072478;ENSMUSP00000087037;ENSMUSP00000129543;ENSMUSP00000127261;ENSMUSP00000079668;ENSMUSP00000130048;ENSMUSP00000126936;ENSMUSP00000127253;ENSMUSP00000130915;ENSMUSP00000127867;ENSMUSP00000126912	PLEC	ENSMUSP00000023226;ENSMUSP00000057158;ENSMUSP00000071765;ENSMUSP00000072478;ENSMUSP00000073124;ENSMUSP00000074383;ENSMUSP00000075772;ENSMUSP00000079668;ENSMUSP00000087037;ENSMUSP00000126068;ENSMUSP00000126526;ENSMUSP00000127261;ENSMUSP00000129543	2100	2100	533500	ENSMUSP00000075772	Plectin	PLEC	Adhesion		8174400					510040	393010	710470	1442400	6456.6	197020	3522.6	1746.1	1654000	951020	1598000	706620	0	1	1	1					1.227e-05	1.05718e-05	1.67021e-05	2.31465e-05	3.65013e-06	7.8859e-05	1.37164e-06	9.54088e-07	3.11841e-05	2.70463e-05	5.40952e-05	2.17232e-05
1348	ENSMUSP00000035033	COPB2	ENSMUSP00000035033	1348	1348	102450	ENSMUSP00000035033	Coatomer protein complex, subunit beta 2 (beta prime)	COPB2	Traffic		36674000					3759100	4798600	5539600	10354000	9038.5		10985	6820.2	4901500	2302000	1850600	3141700	0	1	1	1					9.04323e-05	0.00012908	0.000130228	0.000166153	5.10977e-06		4.27738e-06	3.72663e-06	9.24117e-05	6.54671e-05	6.26462e-05	9.65836e-05
1350	ENSMUSP00000121593;ENSMUSP00000123122;ENSMUSP00000122757;ENSMUSP00000114850;ENSMUSP00000107622;ENSMUSP00000129174;ENSMUSP00000035056;ENSMUSP00000062622	DHX30	ENSMUSP00000035056;ENSMUSP00000062622;ENSMUSP00000107622;ENSMUSP00000114850;ENSMUSP00000121593;ENSMUSP00000122757;ENSMUSP00000123122;ENSMUSP00000129174	1350	1350	133030	ENSMUSP00000121593	DEAH (Asp-Glu-Ala-His) box polypeptide 30	DHX30	Nucleus		1140800					109560	81613	321320	295180				7902.9	56554	99372	92978	76354	0	1	1	1					2.63567e-06	2.19535e-06	7.55376e-06	4.73681e-06				4.31823e-06	1.06626e-06	2.82606e-06	3.14748e-06	2.34731e-06
2590	ENSMUSP00000105311;ENSMUSP00000105312;ENSMUSP00000105309;ENSMUSP00000105310	TRIOBP	ENSMUSP00000105311;ENSMUSP00000105312	2590	2590	218220	ENSMUSP00000105311	TRIO and F-actin binding protein	TRIOBP	Actin cytoskeleton	Yes	139030								89884	22261		14125	2102.5	10661				0	1	1	1								1.44239e-06	1.25849e-05		5.50004e-06	1.14883e-06	2.01e-07
1525	ENSMUSP00000112867;ENSMUSP00000041766;ENSMUSP00000125852;ENSMUSP00000113890;ENSMUSP00000070827;ENSMUSP00000022142	NAIP1;NAIP2;NAIP6	ENSMUSP00000041766;ENSMUSP00000070827;ENSMUSP00000112867;ENSMUSP00000113890;ENSMUSP00000125852	1525	1525	159860	ENSMUSP00000112867	NLR family, apoptosis inhibitory protein 6	NAIP6	Signaling		1224400			44714					1130100		10523						39090	1	1	1	1			3.00588e-05					1.81349e-05		4.21192e-06						1.20172e-06
994	ENSMUSP00000029400	MME	ENSMUSP00000029400	994	994	85701	ENSMUSP00000029400	Membrane metallo endopeptidase	MME	Proteolysis		5035300					652570	539690	275290	992300	7433.6				887230	159110	450380	1071300	0	1	1	1					1.56988e-05	1.45174e-05	6.47166e-06	1.59236e-05	4.20246e-06				1.67276e-05	4.52496e-06	1.52462e-05	3.29344e-05
1605	ENSMUSP00000044533;ENSMUSP00000091835;ENSMUSP00000116455	2410018M08RIK;CHCHD2	ENSMUSP00000044533;ENSMUSP00000091835;ENSMUSP00000116455	1605	1605	84266	ENSMUSP00000044533	RIKEN cDNA 2410018M08 gene	2410018M08RIK	Unknown		1169600					10254	159790	185940	162000	10922	7540.7	10016		392050	106080		125010	0	1	1	1					2.46679e-07	4.29828e-06	4.37117e-06	2.59965e-06	6.17457e-06	3.01823e-06	3.90006e-06		7.39162e-06	3.01683e-06		3.84312e-06
213	ENSMUSP00000005431	LETM1	ENSMUSP00000005431	213	213	82988	ENSMUSP00000005431	Leucine zipper-EF-hand containing transmembrane protein 1	LETM1	Membrane		19061000					1241900	973360	1488700	2676800		4211.6	26009		5814500	2195300	1923100	2717300	0	1	1	1					2.98763e-05	2.61829e-05	3.49971e-05	4.29551e-05		1.68573e-06	1.01275e-05		0.000109625	6.24326e-05	6.51005e-05	8.35365e-05
[truncated: 1,816 more rows]
[truncated: 64 more columns]

## Sheet: 1.3 Reversed
Protein IDs	Majority protein IDs	Peptide counts (all)	Peptide counts (razor+unique)	Peptide counts (unique)	Fasta headers	Number of proteins	Peptides	Razor + unique peptides	Unique peptides	Peptides P23_BUN_1	Peptides P23_BUN_2	Peptides P23_BUN_3	Peptides P23_BUN_4	Peptides P23_UTR_1	Peptides P23_UTR_2	Peptides P23_UTR_3	Peptides P23_UTR_4	Peptides P5_BUN_1	Peptides P5_BUN_2	Peptides P5_BUN_3	Peptides P5_BUN_4	Peptides P5_UTR_1	Peptides P5_UTR_2	Peptides P5_UTR_3	Peptides P5_UTR_4	Razor + unique peptides P23_BUN_1	Razor + unique peptides P23_BUN_2	Razor + unique peptides P23_BUN_3	Razor + unique peptides P23_BUN_4	Razor + unique peptides P23_UTR_1	Razor + unique peptides P23_UTR_2	Razor + unique peptides P23_UTR_3	Razor + unique peptides P23_UTR_4	Razor + unique peptides P5_BUN_1	Razor + unique peptides P5_BUN_2	Razor + unique peptides P5_BUN_3	Razor + unique peptides P5_BUN_4	Razor + unique peptides P5_UTR_1	Razor + unique peptides P5_UTR_2	Razor + unique peptides P5_UTR_3	Razor + unique peptides P5_UTR_4	Unique peptides P23_BUN_1	Unique peptides P23_BUN_2	Unique peptides P23_BUN_3	Unique peptides P23_BUN_4	Unique peptides P23_UTR_1	Unique peptides P23_UTR_2	Unique peptides P23_UTR_3	Unique peptides P23_UTR_4
[truncated: 45 more rows]
[truncated: 105 more columns]

[truncated: 2 more sheets: 1.4 FDR, 1.5 Histones]
